# Supplementary material for: Data for molecular dynamics simulations of B-type cytochrome c oxidase with the Amber force field
Source: Data Brief. 2016 Jul 26;8:1209–14. doi: 10.1016/j.dib.2016.07.043 (PMC4979044; doi:10.1016/j.dib.2016.07.043)
Supplement: Supplementary file 2 — Supplementary material [file mmc2.zip]

Archive with 27 entries (25 files):
- cco-parameter-files/
- cco-parameter-files/cua-pair.lib
- cco-parameter-files/cua-pair.prm
- cco-parameter-files/dnc-PRAa3H.lib
- cco-parameter-files/dnc.lib
- cco-parameter-files/dnc.prm
- cco-parameter-files/heme.prm
- cco-parameter-files/hemeb.lib
- cco-parameter-files/leaprc.cco
- cco-parameter-files/leaprc.cco-PRAa3H
- cco-parameter-files/README.txt
- cco-parameter-files/tleap-build-equil.inp
- cco-parameter-files/tleap-build-start.inp
- coordinate-files/
- coordinate-files/cco-lipid-water-ion-crystal.pdb
- coordinate-files/cco-lipid-water-ion-equilibrated.pdb
- coordinate-files/charge-derivation-cua-pair.xyz
- coordinate-files/charge-derivation-DNC-PRAa3H.xyz
- coordinate-files/charge-derivation-DNC.xyz
- coordinate-files/charge-derivation-hemeb.xyz
- coordinate-files/opt-DNC-full-model.xyz
- coordinate-files/opt-DNC-state-Aprime.xyz
- coordinate-files/opt-DNC-state-B.xyz
- coordinate-files/opt-DNC-state-B2.xyz
- coordinate-files/opt-DNC-state-Cprime.xyz
- coordinate-files/opt-DNC-state-D.xyz
- coordinate-files/README.txt
