# Supplementary material for: Data for molecular dynamics simulations of B-type cytochrome c oxidase with the Amber force field
Source: Data Brief. 2016 Jul 26;8:1209–14. doi: 10.1016/j.dib.2016.07.043 (PMC4979044; doi:10.1016/j.dib.2016.07.043)
Supplement: Supplementary file 2 — Supplementary material [file mmc2.zip › cco-parameter-files/cua-pair.prm]

Force field modifications for copper A pair

MASS
MM  63.55
NN  63.55
NJ  14.01
SY  32.06


BOND
NN-NJ   60.000     1.93100       same as FE-NB from BBA,1834,(2013),1722; second: bond distance from DFT (OLYP/DZP)
NN-SH   60.000     2.41800       first: cy-s6 in gaff; second: bond distance from DFT (OLYP/DZP)
NN-SY   60.000     2.36100       first: cy-s6 in gaff; second: bond distance from DFT (OLYP/DZP)
MM-NB   60.000     2.12400       first: FE-NB from BBA,1834,(2013),1722: bond distance from DFT (OLYP/DZP)
MM-NN   60.000     2.52700       first: FE-NB from BBA,1834,(2013),1722: bond distance from DFT (OLYP/DZP)
MM-SY   60.000     2.34200       first: FE-NB from BBA,1834,(2013),1722: bond distance from DFT (OLYP/DZP)
MM-SH   60.00      2.37700       first: FE-NB from BBA,1834,(2013),1722: bond distance from DFT (OLYP/DZP)
NJ-CV  410.0       1.394         same as NB-CV IN parm10.dat   JCC,7,(1986),230; HIS
CR-NJ  488.0       1.335         same as CR-NB IN parm10.dat   JCC,7,(1986),230; HIS
CC-NJ  410.0       1.394         same as CC-NB IN parm10.dat   JCC,7,(1986),230; HIS
CT-SY  237.0       1.810         changed from 222.0 based on methanethiol nmodes
HS-SY  274.0       1.336         JCC,7,(1986),230; CYS
EP-SY  600.0       0.700         from parm10.dat


ANGLE
NN-NJ-CC     00.00    113.70     first: CR-NB-FE from BBA,1834,(2013),1722;second-same as angles in ADF
NN-NJ-CR     0.000    133.90     first: CR-NB-FE from BBA,1834,(2013),1722;second-same as angles in ADF
NN-SH-CT     52.00    96.000     first: c3-ss-cy in gaff; second: bond angle from DFT (OLYP/DZP)
NN-SY-CT     52.00    89.700     first: c3-ss-cy in gaff; second: bond angle from DFT (OLYP/DZP)
MM-NB-CR     00.00    121.10     first: ca-na-cx in gaff; second: bond angle from DFT (OLYP/DZP)
MM-SH-NN     50.00    63.600     first: cx-s4-cx in gaff; second: bond angle from DFT (OLYP/DZP)   
MM-SY-NN     50.00    65.000     first: cx-s4-cx in gaff; second: bond angle from DFT (OLYP/DZP)
NJ-NN-SH     55.00    101.60     first: n -cy-ss in gaff; second: bond angle from DFT (OLYP/DZP)
NJ-NN-SY     55.00    126.10     first: n -cy-ss in gaff; second: bond angle from DFT (OLYP/DZP)
SH-MM-NB     55.00    122.20     first: n -cy-ss in gaff; second: bond angle from DFT (OLYP/DZP)
SY-MM-NB     55.00    121.00     first: n -cy-ss in gaff; second: bond angle from DFT (OLYP/DZP)
MM-NB-CC     00.00    128.60     first: ca-na-cx in gaff; second: bond angle from DFT (OLYP/DZP) 
MM-SY-CT     52.00    105.60     first: c3-ss-cy in gaff; second: bond angle from DFT (OLYP/DZP)
MM-SH-CT     52.00    106.80     first: c3-ss-cy in gaff; second: bond angle from DFT (OLYP/DZP)
SY-NN-SH     48.00    113.80     first: guess similar to BBA,1834,(2013),1722; angle from DFT(OLYP/DZP)
SY-MM-SH     48.00    116.10     first: guess similar to BBA,1834,(2013),1722; angle from DFT(OLYP/DZP)
NJ-CV-H4     50.0     120.00     same as H4-CV-NB in parm10.dat
H5-CR-NJ     50.0     120.00     same as H5-CR-NB in parm10.dat
CR-NJ-CV     70.0     117.00     same as CR-NB-CV in parm10.dat
NA-CR-NJ     70.0     120.00     same as NA-CR-NB in parm10.dat
CC-CV-NJ     70.0     120.00     same as CC-CV-NB in parm10.dat
CW-CC-NJ     70.0     120.00     same as CW-CC-NB IN parm10.dat
CC-NJ-CR     70.0     117.00     same as CC-NB-CR IN parm10.dat
CT-CC-NJ     70.0     120.00     same as CT-CC-NJ IN parm10.dat
H1-CT-SY     50.0     109.50     changed based on NMA nmodes
CT-CT-SY     50.0     108.60     AA cys from parm10.dat
CX-CT-SY     50.0     108.60     AA cys (was CT-CT-SH) from parm10.dat
CT-SY-HS     43.0      96.00     changed from 44.0 based on methanethiol nmodes
HS-SY-HS     35.0      92.07     AA cys from parm10.dat
CT-SY-EP    150.0       90.0     cys,cyx,met from parm10.dat
EP-SY-EP    150.0      180.0     cys,cyx,met from parm10.dat
HS-SY-EP    150.0       90.0     cys from parm10.dat


DIHE
NN-NJ-CC-CT   2    4.80        180.0             2.         JCC,7,(1986),230    same as X-CC-NB-X IN parm10.dat
NN-NJ-CC-CW   2    4.80        180.0             2.         JCC,7,(1986),230    same as X-CC-NB-X IN parm10.dat
NN-NJ-CR-H5   2   10.00        180.0             2.         JCC,7,(1986),230    same as X-CR-NB-X IN parm10.dat
NN-NJ-CR-NA   2   10.00        180.0             2.         JCC,7,(1986),230    same as X-CR-NB-X IN parm10.dat
NN-SY-MM-NB   1    0.000       0.000             2.000          
NN-SY-MM-SH   1    0.000       0.000             2.000    
NN-SH-MM-SY   1    0.000       0.000             2.000    
NN-SH-MM-NB   1    0.000       0.000             2.000   
MM-SY-NN-NJ   1    0.000       0.000             2.000   
MM-SY-NN-SH   1    0.000       0.000             2.000
MM-SH-NN-NJ   1    0.000       0.000             2.000 
MM-SH-NN-SY   1    0.000       0.000             2.000
CR-NJ-NN-SY   1    0.000       0.000             2.000    
CR-NJ-NN-SH   1    0.000       0.000             2.000    
NJ-NN-SY-CT   1    0.000       0.000             2.000   
NJ-NN-SH-CT   1    0.000       0.000             2.000   
CC-NJ-NN-SY   1    0.000       0.000             2.000   
CC-NJ-NN-SH   1    0.000       0.000             2.000   
CT-SY-MM-NB   1    0.000       0.000             2.000   
CT-SY-MM-SH   1    0.000       0.000             2.000   
SY-MM-NB-CR   1    0.000       0.000             2.000   
SY-MM-NB-CC   1    0.000       0.000             2.000    
SY-MM-SH-CT   1    0.000       0.000             2.000    
SH-MM-NB-CC   1    0.000       0.000             2.000    
SH-MM-NB-CR   1    0.000       0.000             2.000  
SH-NN-MM-NB   1    0.000       0.000             2.000
CT-SY-NN-SH   1    0.000       0.000             2.000
CT-SH-MM-NB   1    0.000       0.000             2.000
NN-MM-NB-CC   1    0.000       0.000             2.000        
NN-MM-NB-CR   1    0.000       0.000             2.000
NN-MM-SY-CT   1    0.000       0.000             2.000 
NN-MM-SH-CT   1    0.000       0.000             2.000 
MM-NN-NJ-CC   1    0.000       0.000             2.000 
MM-NN-NJ-CR   1    0.000       0.000             2.000 
MM-NN-SY-CT   1    0.000       0.000             2.000
MM-NN-SH-CT   1    0.000       0.000             2.000
NJ-NN-MM-NB   1    0.000       0.000             2.000 
NJ-NN-MM-SY   1    0.000       0.000             2.000 
NJ-NN-MM-SH   1    0.000       0.000             2.000 
SY-MM-NN-SH   1    0.000       0.000             2.000 
SY-NN-SH-CT   1    0.000       0.000             2.000    
SY-NN-MM-NB   1    0.000       0.000             2.000
SY-NN-MM-SH   1    0.000       0.000             2.000
H5-CR-NJ-CV   2   10.00        180.0             2.         JCC,7,(1986),230     X -CR-NB-X
CR-NJ-CV-H4   2    4.80        180.0             2.         JCC,7,(1986),230     X -CV-NB-X
NA-CR-NJ-CV   2   10.00        180.0             2.         JCC,7,(1986),230     X -CR-NB-X
CC-CV-NJ-CR   2    4.80        180.0             2.         JCC,7,(1986),230
CR-NJ-CC-CW   2    4.80        180.0             2.         JCC,7,(1986),230   same as X -CC-NB-X 
CC-NJ-CR-H5   2   10.00        180.0             2.         JCC,7,(1986),230     X -CR-NB-X
CC-NJ-CR-NA   2   10.00        180.0             2.         JCC,7,(1986),230     X -CR-NB-X
CT-CC-NJ-CR   2    4.80        180.0             2.         JCC,7,(1986),230   same as X -CC-NB-X
X -CT-SY-X    3    0.75          0.0             3.         JCC,7,(1986),230
CT-OS-CT-CI   1    0.383         0.0            -3.
CT-OS-CT-CI   1    0.100       180.0             2.
H1-CI-CT-OS   1    0.250         0.0             1.
H1-CT-CI-OS   1    0.250         0.0             1.
OP-P -OS-CA   1    0.0         180.0             1.         phosphotyrosine
OS-P -OS-CI   1    0.185181     31.79508        -1.         alfa
OS-P -OS-CI   1    1.256531    351.95960        -2.         alfa
OS-P -OS-CI   1    0.354858    357.24748         3.         alfa
OH-P -OS-CI   1    0.185181     31.79508        -1.         alfa
OH-P -OS-CI   1    1.256531    351.95960        -2.         alfa
OH-P -OS-CI   1    0.354858    357.24748         3.         alfa
CT-CT-CI-OS   1    1.178040    190.97653        -1.         gamma
CT-CT-CI-OS   1    0.092102    295.63279        -2.         gamma
CT-CT-CI-OS   1    0.962830    348.09535         3.         gamma
OS-CT-N*-C5   1    0.96561      68.7902         -1.         ol3 chi ade
OS-CT-N*-C5   1    1.07403      15.6360         -2.         ol3 chi ade
OS-CT-N*-C5   1    0.45754     171.5787         -3.         ol3 chi ade
OS-CT-N*-C5   1    0.30917      19.0921          4.         ol3 chi ade
OS-CT-N*-CP   1    0.70510      74.7558         -1.         ol3 chi gua
OS-CT-N*-CP   1    1.06546       6.2286         -2.         ol3 chi gua
OS-CT-N*-CP   1    0.44273     168.6503         -3.         ol3 chi gua
OS-CT-N*-CP   1    0.25602       3.9746          4.         ol3 chi gua
OS-CT-N*-C4   1    1.22506     146.9892         -1.         ol3 chi cyt
OS-CT-N*-C4   1    1.63459      16.4766         -2.         ol3 chi cyt
OS-CT-N*-C4   1    0.93747     185.8774         -3.         ol3 chi cyt
OS-CT-N*-C4   1    0.31033      32.1590          4.         ol3 chi cyt
OS-CT-N*-CS   1    1.02514     149.8583         -1.         ol3 chi ura
OS-CT-N*-CS   1    1.74876      16.7648         -2.         ol3 chi ura
OS-CT-N*-CS   1    0.58150     179.3474         -3.         ol3 chi ura
OS-CT-N*-CS   1    0.35148      16.0016          4.         ol3 chi ura
CT-S -S -CT   1    3.50          0.0            -2.         JCC,7,(1986),230
CT-S -S -CT   1    0.60          0.0             3.         JCC,7,(1986),230
OH-P -OS-CT   1    0.25          0.0            -3.         JCC,7,(1986),230
OH-P -OS-CT   1    1.20          0.0             2.         gg&gt ene.631g*/mp2
OS-P -OS-CT   1    0.25          0.0            -3.         JCC,7,(1986),230
OS-P -OS-CT   1    1.20          0.0             2.         gg&gt ene.631g*/mp2
HC-CT-CS-CS   1    0.38        180.0            -3.         Junmei et al, 1999
HC-CT-CS-CS   1    1.15          0.0             1.         Junmei et al, 1999
CS-CS-C -O    1    2.175       180.0            -2.         Junmei et al, 1999
CS-CS-C -O    1    0.30          0.0             3.         Junmei et al, 1999
CT-CS-CS-CT   1    6.65        180.0            -2.         Junmei et al, 1999
CT-CS-CS-CT   1    1.90        180.0             1.         Junmei et al, 1999
CT-CT-OS-CT   1    0.383         0.0            -3.
CT-CT-OS-CT   1    0.1         180.0             2.
CT-CT-OS-C    1    0.383         0.0            -3.         Junmei et al, 1999
CT-CT-OS-C    1    0.80        180.0             1.         Junmei et al, 1999
CT-OS-CT-OS   1    0.10          0.0            -3.         Junmei et al, 1999
CT-OS-CT-OS   1    0.85        180.0            -2.         Junmei et al, 1999
CT-OS-CT-OS   1    1.35        180.0             1.         Junmei et al, 1999
CT-OS-CT-N*   1    0.383         0.0            -3.         parm98.dat, TC,PC,PAK
CT-OS-CT-N*   1    0.65          0.0             2.         Piotr et al.
O -C -OS-CT   1    2.70        180.0            -2.         Junmei et al, 1999
O -C -OS-CT   1    1.40        180.0             1.         Junmei et al, 1999
OS-CT-N*-CK   1    0.00        000.0            -2.         parm98, TC,PC,PAK
OS-CT-N*-CK   1    2.50          0.0             1.         parm98, TC,PC,PAK
OS-CT-N*-CM   1    0.00        000.0            -2.         parm98, TC,PC,PAK
OS-CT-N*-CM   1    2.50          0.0             1.         parm98, TC,PC,PAK
OS-CT-CT-OS   1    0.144         0.0            -3.         parm98, TC,PC,PAK
OS-CT-CT-OS   1    1.175         0.0             2.         Piotr et al.
OS-CT-CT-OH   1    0.144         0.0            -3.         parm98, TC,PC,PAK
OS-CT-CT-OH   1    1.175         0.0             2.         parm98, TC,PC,PAK
H1-CT-CT-OS   1    0.000         0.0            -3.         JCC,7,(1986),230
H1-CT-CT-OS   1    0.25          0.0             1.         Junmei et al, 1999
HC-CT-CT-OS   1    0.000         0.0            -3.         JCC,7,(1986),230
HC-CT-CT-OS   1    0.25          0.0             1.         Junmei et al, 1999
H1-CT-OS-EP   1    0.000         0.000           3.000
H2-CT-OS-EP   1    0.000         0.000           3.000
CT-CT-OS-EP   1    0.000         0.000           3.000
CM-CM-OS-EP   1    0.000       180.000           2.000
HA-CM-OS-EP   1    0.000       180.000           2.000
H4-CM-OS-EP   1    0.000       180.000           2.000
CS-CS-OS-EP   1    0.000       180.000           2.000
HA-CS-OS-EP   1    0.000       180.000           2.000
H4-CS-OS-EP   1    0.000       180.000           2.000
EP-S -S -CT   1    0.00          0.0             3.         cyx (dac)
EP-S -S -EP   1    0.00          0.0             3.         cyx (dac)


IMPROPER
X -X -C -O          10.5         180.          2.           JCC,7,(1986),230
X -O2-C -O2         10.5         180.          2.           JCC,7,(1986),230
X -X -N -H          1.0          180.          2.           JCC,7,(1986),230
X -X -N2-H          1.0          180.          2.           JCC,7,(1986),230
X -X -NA-H          1.0          180.          2.           JCC,7,(1986),230
X -N2-CA-N2         10.5         180.          2.           JCC,7,(1986),230
X -CT-N -CT         1.0          180.          2.           JCC,7,(1986),230
X -CT-N -CX         1.0          180.          2.           JCC,7,(1986),230 (was X -CT-N -CT)
X -X -CA-HA         1.1          180.          2.           bsd.on C6H6 nmodes
X -X -CW-H4         1.1          180.          2.
X -X -CR-H5         1.1          180.          2.
X -X -CV-H4         1.1          180.          2.
X -X -CQ-H5         1.1          180.          2.
X -X -CK-H5         1.1          180.          2.
X -X -CP-H5         1.1          180.          2.
X -X -CM-H4         1.1          180.          2.
X -X -CM-HA         1.1          180.          2.
X -X -CS-H4         1.1          180.          2.
X -X -CS-HA         1.1          180.          2.
X -X -CA-H4         1.1          180.          2.           bsd.on C6H6 nmodes
X -X -CA-H5         1.1          180.          2.           bsd.on C6H6 nmodes
CB-CK-N*-CT         1.0          180.          2.
CB-CP-N*-CT         1.0          180.          2.
C -CM-N*-CT         1.0          180.          2.           dac guess, 9/94
C -CS-N*-CT         1.0          180.          2.           dac guess, 9/94
C -CS-CM-CT         1.1          180.          2.
CT-O -C -OH         10.5         180.          2.
CT-CV-CC-NA         1.1          180.          2.
CT-CW-CC-NJ         1.1          180.          2.
CT-CW-CC-NA         1.1          180.          2.
CB-CT-C*-CW         1.1          180.          2.
CA-CA-CA-CT         1.1          180.          2.
C -CM-CM-CT         1.1          180.          2.           dac guess, 9/94
C -CS-CS-CT         1.1          180.          2.           dac guess, 9/94
CM-N2-CA-NC         1.1          180.          2.           dac guess, 9/94
CS-N2-CA-NC         1.1          180.          2.           dac guess, 9/94
CB-N2-CA-NC         1.1          180.          2.           dac, 10/94
N2-NA-CA-NC         1.1          180.          2.           dac, 10/94
CA-CA-C -OH         1.1          180.          2.           (not used in tyr!)
CA-CA-CA-OH         1.1          180.          2.           in tyr
H5-O -C -OH         1.1          180.          2.           Junmei et al.1999
H5-O -C -OS         1.1          180.          2.
CM-CT-CM-HA         1.1          180.          2.           Junmei et al.1999
CS-CT-CS-HA         1.1          180.          2.           Junmei et al.1999
Br-CA-CA-CA         1.1          180.          2.           Junmei et al.1999
CM-H4-C -O          1.1          180.          2.           Junmei et al.1999
CS-H4-C -O          1.1          180.          2.           Junmei et al.1999
C -CT-N -H          1.1          180.          2.           Junmei et al.1999
C -CX-N -H          1.1          180.          2.           Junmei et al.1999 (was C -CT-N -H )
C -CT-N -O          1.1          180.          2.           Junmei et al.1999
X -X -C5-H5         1.1          180.          2.
CB-C5-N*-CT         1.0          180.          2.
X -X -C4-H4         1.1          180.          2.
X -X -C4-HA         1.1          180.          2.
C -C4-N*-CT         1.0          180.          2.           dac guess, 9/94
C -C4-C4-CT         1.1          180.          2.           dac guess, 9/94
C4-N2-CA-NC         1.1          180.          2.           dac guess, 9/94
CA-CA-C -OS         1.1          180.          2.           phosphotyrosine
CR-CC-NA-P          1.1          180.          2.           phosphohistine
X -X -CS-H4         1.1          180.          2.
X -X -CS-HA         1.1          180.          2.
C -CS-N*-CT         1.0          180.          2.           dac guess, 9/94
C -CS-CM-CT         1.1          180.          2.
C -CS-CS-CT         1.1          180.          2.           dac guess, 9/94
CS-N2-CA-NC         1.1          180.          2.           dac guess, 9/94
H5-O -C -OS         1.1          180.          2.
CS-CT-CS-HA         1.1          180.          2.           Junmei et al.1999
CS-H4-C -O          1.1          180.          2.           Junmei et al.1999
CA-CA-C -OS         1.1          180.          2.           phosphotyrosine


NONB
MM    1.20000      0.05000   0.00000
NN    1.20000      0.05000   0.00000
NJ    1.8240       0.1700                   OPLS
SY    2.0000       0.2500                   W. Cornell CH3SH and CH3SCH3 FEP's
