# Supplementary material for: Data for molecular dynamics simulations of B-type cytochrome c oxidase with the Amber force field
Source: Data Brief. 2016 Jul 26;8:1209–14. doi: 10.1016/j.dib.2016.07.043 (PMC4979044; doi:10.1016/j.dib.2016.07.043)
Supplement: Supplementary file 2 — Supplementary material [file mmc2.zip › cco-parameter-files/dnc.prm]

Force field modifications for CcO DNC; 3 different His residues coordinating to copper B (NB-->NI in residue HIB to distinguish from HIC)

MASS
NI   14.01
CU   63.55
OY   16.00
OZ   16.00
HZ   1.008


BOND
NI-CV   410.0     1.394         same as NB-CV IN parm10.dat   JCC,7,(1986),230; HIS    
CR-NI   488.0     1.335         same as CR-NB IN parm10.dat   JCC,7,(1986),230; HIS
FE-OY   200.00    1.76700       first: same as FE-LO from BBA,1834,(2013),1722; second: bond distance from DFT (OLYP/DZP)
OZ-CU   200.00    2.35100       first: same as FE-LO from BBA,1834,(2013),1722; second: bond distance from DFT (OLYP/DZP)
CU-NB    60.000   2.05900       first: same as FE-NB from BBA,1834,(2013),1722; second: bond distance from DFT (OLYP/DZP)
CU-NA    60.000   2.07900       first: same as FE-NB from BBA,1834,(2013),1722; second: bond distance from DFT (OLYP/DZP)
NB-CA   438.80    1.371         same as GAFF cd-na
CU-NI    60.00    2.11100       same as CU-NB: first: same as FE-NB from BBA,1834,(2013),1722; second: bond distance from DFT (OLYP/DZP)
CB-c    377.4     1.4620        same as GAFF c -cc
CB-c3   337.3     1.499         same as GAFF c3-cd
OY-OZ   355.8     1.4547        same as GAFF oh-os
OZ-HZ   369.6     0.9740        same as GAFF ho-oh
C -oh   466.4     1.3060        same as gaff c -oh


ANGLE
NI-CV-H4     50.0      120.00     same as H4-CV-NB in parm10.dat
H5-CR-NI     50.0      120.00     same as H5-CR-NB in parm10.dat
CR-NI-CV     70.0      117.00     same as CR-NB-CV in parm10.dat
NA-CR-NI     70.0      120.00     same as NA-CR-NB in parm10.dat
CC-CV-NI     70.0      120.00     same as CC-CV-NB in parm10.dat
NB-FE-OY     0.000     174.40     first: same as NB-FE-LO from BBA,1834,(2013),1722; second: angle from DFT (OLYP/DZP)
NO-FE-OY     0.000     93.000     first: same as NO-FE-LO from BBA,1834,(2013),1722; second: angle from DFT (OLYP/DZP)
NP-FE-OY     0.000     95.100     first: same as NP-FE-LO from BBA,1834,(2013),1722; second: angle from DFT (OLYP/DZP)
FE-OY-OZ     35.00     116.60     first: same as FE-LO-LO from BBA,1834,(2013),1722; second: angle from DFT (OLYP/DZP)
HZ-OZ-CU     35.00     119.10     first: same as FE-LO=LO from BBA,1834,(2013),1722; second: angle from DFT (OLYP/DZP)
OZ-CU-NB     0.000     135.60     first: same as NB-FE-L0 from BBA,1834,(2013),1722; second: angle from DFT (OLYP/DZP)
OZ-CU-NA     0.000     94.400     first: same as NB-FE-L0 from BBA,1834,(2013),1722; second: angle from DFT (OLYP/DZP)
OY-OZ-CU     35.00     119.10     first: same as FE-LO-L0 from BBA,1834,(2013),1722; second: angle from DFT (OLYP/DZP)
CU-NB-CR     0.000     127.70     first: same as CR-NB-FE from BBA,1834,(2013),1722; second: angle from DFT (OLYP/DZP)
CU-NB-CV     0.000     123.40     first: same as CV-NB-FE from BBA,1834,(2013),1722; second: angle from DFT (OLYP/DZP)
CU-NA-CV     0.000     125.70     first: same as CV-NB-FE from BBA,1834,(2013),1722; second: angle from DFT (OLYP/DZP)
CU-NA-CC     0.000     122.40     angle from DFT (OLYP/DZP)
CU-NA-CR     0.000     131.00     angle from DFT (OLYP/DZP)
NB-CU-NA     50.00     107.00     first: same as NB-FE-NP from BBA,1834,(2013),1722; second: angle from DFT (OLYP/DZP)
CV-NB-CA     68.94     109.90     same as GAFF cd-na-cd
NB-CA-C      69.987    114.105    Calculated with empirical approach by antechamber
NB-CA-CA     72.21     106.8      same as GAFF cd-cd-na
CR-NB-CA     68.94     109.90     same as GAFF cd-na-cd
OZ-CU-NI     0.000     90.300     first: same as NB-FE-L0 from BBA,1834,(2013),1722; second: angle from DFT (OLYP/DZP)
CU-NI-CR     0.000     126.20     first: same as CR-NB-FE from BBA,1834,(2013),1722; second: angle from DFT (OLYP/DZP)
CU-NI-CV     0.000     123.40     first: same as CV-NB-FE from BBA,1834,(2013),1722; second: angle from DFT (OLYP/DZP)
NB-CU-NI     50.00     99.000     first: same as NB-FE-NP from BBA,1834,(2013),1722; second: angle from DFT (OLYP/DZP)
NI-CU-NA     50.00     138.1      first: same as NB-FE-NP from BBA,1834,(2013),1722; second: angle from DFT (OLYP/DZP)
CB-CB-c      63.72     122.69     same as GAFF cc-cc-c
CB-c -o      68.91     125.71     same as GAFF cc-c-o
CB-c -h4     47.13     115.45     same as GAFF cc-c-h4
c -CB-CC     65.25     121.42     same as GAFF c-cc-cd
CC-CB-c3     64.66     115.97     same as GAFF cc-cc-c3
CB-CB-c3     64.66     115.97     same as GAFF cc-cc-c3
CB-c3-oh     68.13     111.10     same as GAFF cc-c3-oh
CB-c3-h1     47.03     111.62     same as GAFF cc-c3-h1
CB-c3-c3     63.58     111.89     same as GAFF cc-c3-c3
OY-OZ-HZ     49.58      99.69     same as GAFF ho-oh-os
ho-oh- C     51.19     107.37     same as gaff c -oh-ho 
oh-C -CT     69.84     112.20     same as gaff c3-c -oh 
oh-C -O2     77.38     122.88     same as gaff o -c -oh 


DIHE
H5-CR-NI-CV    2   10.00        180.0             2.           JCC,7,(1986),230     X -CR-NB-X 
CR-NI-CV-H4    2    4.80        180.0             2.           JCC,7,(1986),230     X -CV-NB-X
NA-CR-NI-CV    2   10.00        180.0             2.           JCC,7,(1986),230     X -CR-NB-X
CC-CV-NI-CR    2    4.80        180.0             2.           JCC,7,(1986),230
NB-FE-OY-OZ    1    0.000       180.000           2.000        same as X -FE-LO-X from BBA,1834,(2013),1722
NO-FE-OY-OZ    1    0.000       180.000           2.000        same as X -FE-LO-X from BBA,1834,(2013),1722
NP-FE-OY-OZ    1    0.000       180.000           2.000        same as X -FE-LO-X from BBA,1834,(2013),1722
HZ-OZ-CU-NB    1    0.000       180.000           2.000        same as X -FE-LO-X from BBA,1834,(2013),1722
HZ-OZ-CU-NA    1    0.000       180.000           2.000        same as X -FE-LO-X from BBA,1834,(2013),1722
OZ-CU-NB-CR    1    0.000       0.000             2.000        same as X -NB-FE-X from BBA,1834,(2013),1722
OZ-CU-NB-CV    1    0.000       0.000             2.000        same as X -NB-FE-X from BBA,1834,(2013),1722
OZ-CU-NA-CC    1    0.000       0.000             2.000        same as X -NB-FE-X from BBA,1834,(2013),1722
OZ-CU-NA-CR    1    0.000       0.000             2.000        same as X -NB-FE-X from BBA,1834,(2013),1722
OY-OZ-CU-NA    1    0.000       180.000           2.000        same as X -FE-LO-X from BBA,1834,(2013),1722
OY-OZ-CU-NB    1    0.000       180.000           2.000        same as X -FE-LO-X from BBA,1834,(2013),1722
CV-NB-CU-NB    1    0.000       0.000             2.000        same as X -NB-FE-X from BBA,1834,(2013),1722
CV-NB-CU-NA    1    0.000       0.000             2.000        same as X -NB-FE-X from BBA,1834,(2013),1722
NB-CU-NB-CR    1    0.000       0.000             2.000        same as X -NB-FE-X from BBA,1834,(2013),1722
NB-CU-NA-CC    1    0.000       0.000             2.000        same as X -NB-FE-X from BBA,1834,(2013),1722
NB-CU-NA-CR    1    0.000       0.000             2.000        same as X -NB-FE-X from BBA,1834,(2013),1722
CR-NB-CU-NA    1    0.000       0.000             2.000        same as X -NB-FE-X from BBA,1834,(2013),1722
CV-NB-CA-C     1    1.700       180.000           2.000        GAFF cd-na-cd-c ; generated in antechamber
CV-NB-CA-CA    1    1.700       180.000           2.000        GAFF cd-na-cd-cd; generated in antechamber
CR-NB-CA-C     1    1.700       180.000           2.000        GAFF cd-na-cd-c ; generated in antechamber
CR-NB-CA-CA    1    1.700       180.000           2.000        GAFF cd-na-cd-cd; generated in antechamber
HZ-OZ-CU-NI    1    0.000       180.000           2.000        same as X -FE-LO-X from BBA,1834,(2013),1722
OZ-CU-NI-CR    1    0.000       0.000             2.000        same as X -NB-FE-X from BBA,1834,(2013),1722
OZ-CU-NI-CV    1    0.000       0.000             2.000        same as X -NB-FE-X from BBA,1834,(2013),1722
OY-OZ-CU-NI    1    0.000       180.000           2.000        same as X -FE-LO-X from BBA,1834,(2013),1722
CV-NB-CU-NI    1    0.000       0.000             2.000        same as X -NB-FE-X from BBA,1834,(2013),1722
NB-CU-NI-CR    1    0.000       0.000             2.000        same as X -NB-FE-X from BBA,1834,(2013),1722
NB-CU-NI-CV    1    0.000       0.000             2.000        same as X -NB-FE-X from BBA,1834,(2013),1722
CR-NB-CU-NI    1    0.000       0.000             2.000        same as X -NB-FE-X from BBA,1834,(2013),1722
CV-NI-CU-NA    1    0.000       0.000             2.000        same as X -NB-FE-X from BBA,1834,(2013),1722
NI-CU-NA-CC    1    0.000       0.000             2.000        same as X -NB-FE-X from BBA,1834,(2013),1722
NI-CU-NA-CR    1    0.000       0.000             2.000        same as X -NB-FE-X from BBA,1834,(2013),1722
CR-NI-CU-NA    1    0.000       0.000             2.000        same as X -NB-FE-X from BBA,1834,(2013),1722
CU-NI-CR-NA    2   10.00        180.0             2.           JCC,7,(1986),230    same as X-CR-NB-X IN parm10.dat
CU-NI-CR-H5    2   10.00        180.0             2.           JCC,7,(1986),230    same as X-CR-NB-X IN parm10.dat
CU-NI-CV-CC    2    4.80        180.0             2.           JCC,7,(1986),230    same as X-CV-NB-X IN parm10.dat
CU-NI-CV-H4    2    4.80        180.0             2.           JCC,7,(1986),230    same as X-CV-NB-X IN parm10.dat
FE-OY-OZ-HZ    1    0.000       180.000           2.000        from BBA,1834,(2013),1722
FE-OY-OZ-CU    1    0.000       180.000           2.000        from BBA,1834,(2013),1722
CB-CB-c -o     1    2.8750     180.00             2.000        same as cc-cc-c- o generated by antechamber
CB-CB-c -h4    1    2.8750     180.00             2.000        same as cc-cc-c-h4 generated by antechamber
h4-c -CB-CC    1    2.8750     180.00             2.000        same as h4-c-cc-cd/cd-cc- c-h4 generated by antechamber
CC-CB-c -o     1    2.8750     180.00             2.000        same as cd-cc-c- o  generated by antechamber
CC-CB-c3-oh    1    0.000      0.000              3.000        same as oh-c3-cc-cc generated by antechamber
CC-CB-c3-h1    1    0.000      0.000              3.000        same as h1-c3-cc-cc generated by antechamber
CC-CB-c3-c3    1    0.000      0.000              3.000        same as c3-c3-cc-cc generated by antechamber
CB-CB-c3-oh    1    0.000      0.000              3.000        same as cc-cc-c3-oh generated by antechamber
CB-CB-c3-h1    1    0.000      0.000              3.000        same as cc-cc-c3-h1 generated by antechamber
CB-CB-c3-c3    1    0.000      0.000              3.000        same as c3-c3-cc-cc generated by antechamber
ho-oh-C -CT    1    2.300    180.000              2.000        same as c3-c -oh-ho generated by antechamber
O2-C -oh-ho    1    2.300    180.000             -2.000        same as o -c -oh-ho generated by antechamber
O2-C -oh-ho    1    1.900      0.000              1.000        same as o -c -oh-ho generated by antechamber


IMPROPER
X -X -C -O          10.5         180.          2.           JCC,7,(1986),230
X -O2-C -O2         10.5         180.          2.           JCC,7,(1986),230
X -X -N -H          1.0          180.          2.           JCC,7,(1986),230
X -X -N2-H          1.0          180.          2.           JCC,7,(1986),230
X -X -NA-H          1.0          180.          2.           JCC,7,(1986),230
X -N2-CA-N2         10.5         180.          2.           JCC,7,(1986),230
X -CT-N -CT         1.0          180.          2.           JCC,7,(1986),230
X -CT-N -CX         1.0          180.          2.           JCC,7,(1986),230 (was X -CT-N -CT)
X -X -CA-HA         1.1          180.          2.           bsd.on C6H6 nmodes
X -X -CW-H4         1.1          180.          2.
X -X -CR-H5         1.1          180.          2.
X -X -CV-H4         1.1          180.          2.
X -X -CQ-H5         1.1          180.          2.
X -X -CK-H5         1.1          180.          2.
X -X -CP-H5         1.1          180.          2.
X -X -CM-H4         1.1          180.          2.
X -X -CM-HA         1.1          180.          2.
X -X -CS-H4         1.1          180.          2.
X -X -CS-HA         1.1          180.          2.
X -X -CA-H4         1.1          180.          2.           bsd.on C6H6 nmodes
X -X -CA-H5         1.1          180.          2.           bsd.on C6H6 nmodes
CB-CK-N*-CT         1.0          180.          2.
CB-CP-N*-CT         1.0          180.          2.
C -CM-N*-CT         1.0          180.          2.           dac guess, 9/94
C -CS-N*-CT         1.0          180.          2.           dac guess, 9/94
C -CS-CM-CT         1.1          180.          2.
CT-O -C -OH         10.5         180.          2.
CT-CV-CC-NA         1.1          180.          2.
CT-CW-CC-NB         1.1          180.          2.
CT-CW-CC-NA         1.1          180.          2.
CB-CT-C*-CW         1.1          180.          2.
CA-CA-CA-CT         1.1          180.          2.
C -CM-CM-CT         1.1          180.          2.           dac guess, 9/94
C -CS-CS-CT         1.1          180.          2.           dac guess, 9/94
CM-N2-CA-NC         1.1          180.          2.           dac guess, 9/94
CS-N2-CA-NC         1.1          180.          2.           dac guess, 9/94
CB-N2-CA-NC         1.1          180.          2.           dac, 10/94
N2-NA-CA-NC         1.1          180.          2.           dac, 10/94
CA-CA-C -OH         1.1          180.          2.           (not used in tyr!)
CA-CA-CA-OH         1.1          180.          2.           in tyr
H5-O -C -OH         1.1          180.          2.           Junmei et al.1999
H5-O -C -OS         1.1          180.          2.
CM-CT-CM-HA         1.1          180.          2.           Junmei et al.1999
CS-CT-CS-HA         1.1          180.          2.           Junmei et al.1999
Br-CA-CA-CA         1.1          180.          2.           Junmei et al.1999
CM-H4-C -O          1.1          180.          2.           Junmei et al.1999
CS-H4-C -O          1.1          180.          2.           Junmei et al.1999
C -CT-N -H          1.1          180.          2.           Junmei et al.1999
C -CX-N -H          1.1          180.          2.           Junmei et al.1999 (was C -CT-N -H )
C -CT-N -O          1.1          180.          2.           Junmei et al.1999
X -X -C5-H5         1.1          180.          2.
CB-C5-N*-CT         1.0          180.          2.
X -X -C4-H4         1.1          180.          2.
X -X -C4-HA         1.1          180.          2.
C -C4-N*-CT         1.0          180.          2.           dac guess, 9/94
C -C4-C4-CT         1.1          180.          2.           dac guess, 9/94
C4-N2-CA-NC         1.1          180.          2.           dac guess, 9/94
CA-CA-C -OS         1.1          180.          2.           phosphotyrosine
CR-CC-NA-P          1.1          180.          2.           phosphohistine
X -X -CR-H5         1.1          180.          2.
X -X -CV-H4         1.1          180.          2.


NONB
NI    1.8240        0.1700               OPLS
CU    1.20000       0.05000   0.00000
OY    1.7210        0.2104               OPLS; the same as oh in gaff.dat
OZ    1.7210        0.2104               OPLS; the same as oh in gaff.dat
HZ    0.2000        0.0300               M.B. Tessier 2011 ; the same as HO in GLYCAM_06j.dat
