# Supplementary material for: Data for molecular dynamics simulations of B-type cytochrome c oxidase with the Amber force field
Source: Data Brief. 2016 Jul 26;8:1209–14. doi: 10.1016/j.dib.2016.07.043 (PMC4979044; doi:10.1016/j.dib.2016.07.043)
Supplement: Supplementary file 2 — Supplementary material [file mmc2.zip › cco-parameter-files/leaprc.cco-PRAa3H]

# 
#----- leaprc for loading the Cytochrome c Oxidase of ba3 type from Thermus thermophilus.
#      Charges for the DNC derived using a cluster model for state 6 of the reaction cycle
#      however, with protonated PRAa3
#      (ref. L.Noodleman et al. Inorg. Chem., 53 (2014) 6458; 
#            J.A.Fee et al. J.Am.Chem.Soc., 130 (2008) 15002.)
#

addAtomTypes {
        {"NI" "N" "sp2"}
        {"OY" "O" "sp3"}
        {"OZ" "O" "sp3"}
        {"HZ" "H" "sp3"}
        {"SY" "S" "sp3"}
        {"NJ" "N" "sp2"}
        {"MM" "Cu" "sp3"}
        {"NN" "Cu" "sp3"}
        {"FE" "Fe" "sp3"}
        {"hO2" "H" "sp3"}
}
#
#      Load heme b parameters
#

loadamberparams heme.prm
loadoff hemeb.lib


#
#      Load DNC section parameter (uses partly heme b parameters)
#

loadamberparams dnc.prm
loadoff dnc-PRAa3H.lib

#
#     Load CuA dinucler center parameters
# 

loadamberparams cua-pair.prm
loadoff cua-pair.lib 
