# Supplementary material for: Data for molecular dynamics simulations of B-type cytochrome c oxidase with the Amber force field
Source: Data Brief. 2016 Jul 26;8:1209–14. doi: 10.1016/j.dib.2016.07.043 (PMC4979044; doi:10.1016/j.dib.2016.07.043)
Supplement: Supplementary file 2 — Supplementary material [file mmc2.zip › cco-parameter-files/README.txt]

Amber parameter data
====================

The Amber OFF format .lib files contain residue data including atomic
charges while the parameter .prm files contain bonded (bond, angle,
dihedral) and non-bonded (Lennard-Jones) force field parameters.
The heme parameters in heme.prm are based on previous work by
  Capece et al., BBA, 1834, (2013), 1722
and used both by the heme b residue in hemeb.lib and the heme a
residue in dnc.lib, which also uses parameters from dnc.prm. The
dnc.lib file and leap configuration file leaprc.cco load residue data
for the standard DNC model, in which the propionate groups are
deprotonated. The corresponding files dnc-PRAa3H.lib and
leaprc.cco-PRAa3H load the DNC model in which propionate A is
protonated.

- cua-pair.lib, cua-pair.prm
Amber off library and parameter files for Cu A pair
Charges derived from DFT (OLYP/DZP) ESP charge fit
Parameters based on Amber ff12SB and GAFF force field

- hemeb.lib, heme.prm
Amber off library and parameter files for heme b
Charges derived from DFT (OLYP/DZP) ESP charge fit
The heme b parameters are from BBA,1834,(2013),1722

- dnc.lib, dnc.prm
Amber off library and parameter files for the dinuclear center
Charges derived from DFT (OLYP/DZP) ESP charge fit
Parameters based on Amber ff12SB and GAFF force field
Also uses heme.prm parameters

- leaprc.cco
Amber leap configuration file, to be loaded to use above library and parameter files

- tleap-build-start.inp, tleap-build-equil.inp
Script to build Amber prmtop and inpcrd files with leap
for non-equilibrated starting structure based on crystal structure
and for equilibrated structure
(includes periodic box information)
Usage example: tleap -f tleap-build-start.inp
