# Supplementary material for: Data for molecular dynamics simulations of B-type cytochrome c oxidase with the Amber force field
Source: Data Brief. 2016 Jul 26;8:1209–14. doi: 10.1016/j.dib.2016.07.043 (PMC4979044; doi:10.1016/j.dib.2016.07.043)
Supplement: Supplementary file 2 — Supplementary material [file mmc2.zip › cco-parameter-files/tleap-build-equil.inp]

# AmberTools leap script to generate
# Amber prmtop and inpcrd MD files
# for the equilibrated enzyme-membrane system of State A.

source leaprc.ff12SB
source leaprc.gaff
source leaprc.lipid14
source leaprc.cco
loadamberparams frcmod.ionsjc_tip3p

CcO = loadpdb ../coordinate-files/cco-lipid-water-ion-equilibrated.pdb

bond CcO.557.C3B CcO.558.C11
bond CcO.64.NE2 CcO.556.FE
bond CcO.378.NE2 CcO.556.FE
bond CcO.376.NE2 CcO.557.FE
bond CcO.559.O1 CcO.557.FE
bond CcO.555.CU CcO.225.ND1
bond CcO.555.CU CcO.274.NE2
bond CcO.555.CU CcO.559.O2
bond CcO.555.CU CcO.275.NE2
bond CcO.225.NE2 CcO.229.CE2
bond CcO.560.CU1 CcO.715.ND1
bond CcO.560.CU1 CcO.707.SG
bond CcO.560.CU2 CcO.672.ND1
bond CcO.560.CU2 CcO.707.SG
bond CcO.560.CU1 CcO.711.SG
bond CcO.560.CU2 CcO.711.SG


set CcO box {87.3534253,91.4424798,114.1614140}
saveamberparm CcO cco-lipid-water-ion-equilibrated.prmtop cco-lipid-water-ion-equilibrated.inpcrd

quit
