# Supplementary material for: Data for molecular dynamics simulations of B-type cytochrome c oxidase with the Amber force field
Source: Data Brief. 2016 Jul 26;8:1209–14. doi: 10.1016/j.dib.2016.07.043 (PMC4979044; doi:10.1016/j.dib.2016.07.043)
Supplement: Supplementary file 2 — Supplementary material [file mmc2.zip › coordinate-files/cco-lipid-water-ion-crystal.pdb]

ATOM      1  N   SER     1       2.406  23.058  31.738  1.00  0.00            
ATOM      2  H1  SER     1       3.411  23.118  31.663  1.00  0.00            
ATOM      3  H2  SER     1       2.080  23.799  32.342  1.00  0.00            
ATOM      4  H3  SER     1       2.016  22.954  30.812  1.00  0.00            
ATOM      5  CA  SER     1       2.068  21.786  32.456  1.00  0.00            
ATOM      6  HA  SER     1       1.517  22.014  33.367  1.00  0.00            
ATOM      7  CB  SER     1       1.191  20.866  31.562  1.00  0.00            
ATOM      8  HB2 SER     1       0.247  20.697  32.079  1.00  0.00            
ATOM      9  HB3 SER     1       1.002  21.388  30.624  1.00  0.00            
ATOM     10  OG  SER     1       1.815  19.609  31.289  1.00  0.00            
ATOM     11  HG  SER     1       1.238  19.077  30.736  1.00  0.00            
ATOM     12  C   SER     1       3.351  21.111  32.990  1.00  0.00            
ATOM     13  O   SER     1       4.355  20.990  32.275  1.00  0.00            
ATOM     14  N   ARG     2       3.305  20.695  34.256  1.00  0.00            
ATOM     15  H   ARG     2       2.536  20.985  34.843  1.00  0.00            
ATOM     16  CA  ARG     2       4.411  19.948  34.875  1.00  0.00            
ATOM     17  HA  ARG     2       5.305  20.531  34.656  1.00  0.00            
ATOM     18  CB  ARG     2       4.253  19.843  36.408  1.00  0.00            
ATOM     19  HB2 ARG     2       4.149  20.841  36.832  1.00  0.00            
ATOM     20  HB3 ARG     2       3.366  19.254  36.643  1.00  0.00            
ATOM     21  CG  ARG     2       5.485  19.164  37.000  1.00  0.00            
ATOM     22  HG2 ARG     2       5.589  18.166  36.575  1.00  0.00            
ATOM     23  HG3 ARG     2       6.371  19.753  36.766  1.00  0.00            
ATOM     24  CD  ARG     2       5.329  19.061  38.513  1.00  0.00            
ATOM     25  HD2 ARG     2       5.225  20.058  38.939  1.00  0.00            
ATOM     26  HD3 ARG     2       4.442  18.471  38.748  1.00  0.00            
ATOM     27  NE  ARG     2       6.508  18.406  39.123  1.00  0.00            
ATOM     28  HE  ARG     2       7.260  18.107  38.520  1.00  0.00            
ATOM     29  CZ  ARG     2       6.622  18.193  40.432  1.00  0.00            
ATOM     30  NH1 ARG     2       5.673  18.558  41.291  1.00  0.00            
ATOM     31 HH11 ARG     2       4.837  19.011  40.952  1.00  0.00            
ATOM     32 HH12 ARG     2       5.795  18.380  42.277  1.00  0.00            
ATOM     33  NH2 ARG     2       7.725  17.596  40.873  1.00  0.00            
ATOM     34 HH21 ARG     2       8.443  17.321  40.218  1.00  0.00            
ATOM     35 HH22 ARG     2       7.840  17.421  41.862  1.00  0.00            
ATOM     36  C   ARG     2       4.611  18.567  34.221  1.00  0.00            
ATOM     37  O   ARG     2       5.709  18.025  34.288  1.00  0.00            
ATOM     38  N   VAL     3       3.569  18.027  33.577  1.00  0.00            
ATOM     39  H   VAL     3       2.662  18.468  33.641  1.00  0.00            
ATOM     40  CA  VAL     3       3.674  16.715  32.845  1.00  0.00            
ATOM     41  HA  VAL     3       4.193  15.956  33.431  1.00  0.00            
ATOM     42  CB  VAL     3       2.264  16.123  32.376  1.00  0.00            
ATOM     43  HB  VAL     3       1.825  16.796  31.639  1.00  0.00            
ATOM     44  CG1 VAL     3       2.442  14.718  31.749  1.00  0.00            
ATOM     45 HG11 VAL     3       2.880  14.044  32.484  1.00  0.00            
ATOM     46 HG12 VAL     3       1.471  14.333  31.436  1.00  0.00            
ATOM     47 HG13 VAL     3       3.101  14.787  30.883  1.00  0.00            
ATOM     48  CG2 VAL     3       1.226  16.104  33.525  1.00  0.00            
ATOM     49 HG21 VAL     3       1.064  17.120  33.885  1.00  0.00            
ATOM     50 HG22 VAL     3       0.285  15.695  33.158  1.00  0.00            
ATOM     51 HG23 VAL     3       1.598  15.485  34.341  1.00  0.00            
ATOM     52  C   VAL     3       4.620  16.768  31.627  1.00  0.00            
ATOM     53  O   VAL     3       5.441  15.848  31.411  1.00  0.00            
ATOM     54  N   TYR     4       4.508  17.847  30.847  1.00  0.00            
ATOM     55  H   TYR     4       3.773  18.517  31.027  1.00  0.00            
ATOM     56  CA  TYR     4       5.391  18.066  29.661  1.00  0.00            
ATOM     57  HA  TYR     4       5.470  17.142  29.089  1.00  0.00            
ATOM     58  CB  TYR     4       4.822  19.160  28.748  1.00  0.00            
ATOM     59  HB2 TYR     4       4.564  19.969  29.431  1.00  0.00            
ATOM     60  HB3 TYR     4       5.623  19.487  28.086  1.00  0.00            
ATOM     61  CG  TYR     4       3.602  18.786  27.922  1.00  0.00            
ATOM     62  CD1 TYR     4       3.324  17.445  27.557  1.00  0.00            
ATOM     63  HD1 TYR     4       3.993  16.653  27.893  1.00  0.00            
ATOM     64  CE1 TYR     4       2.186  17.127  26.759  1.00  0.00            
ATOM     65  HE1 TYR     4       1.962  16.098  26.478  1.00  0.00            
ATOM     66  CZ  TYR     4       1.350  18.169  26.328  1.00  0.00            
ATOM     67  OH  TYR     4       0.221  17.942  25.565  1.00  0.00            
ATOM     68  HH  TYR     4       0.079  17.012  25.372  1.00  0.00            
ATOM     69  CE2 TYR     4       1.633  19.495  26.669  1.00  0.00            
ATOM     70  HE2 TYR     4       0.987  20.299  26.316  1.00  0.00            
ATOM     71  CD2 TYR     4       2.739  19.789  27.459  1.00  0.00            
ATOM     72  HD2 TYR     4       2.954  20.821  27.733  1.00  0.00            
ATOM     73  C   TYR     4       6.836  18.420  30.024  1.00  0.00            
ATOM     74  O   TYR     4       7.763  18.261  29.170  1.00  0.00            
ATOM     75  N   GLU     5       7.057  18.888  31.255  1.00  0.00            
ATOM     76  H   GLU     5       6.291  19.216  31.826  1.00  0.00            
ATOM     77  CA  GLU     5       8.421  19.092  31.743  1.00  0.00            
ATOM     78  HA  GLU     5       8.977  19.525  30.911  1.00  0.00            
ATOM     79  CB  GLU     5       8.492  20.061  32.941  1.00  0.00            
ATOM     80  HB2 GLU     5       8.045  21.015  32.664  1.00  0.00            
ATOM     81  HB3 GLU     5       7.949  19.637  33.786  1.00  0.00            
ATOM     82  CG  GLU     5       9.936  20.276  33.330  1.00  0.00            
ATOM     83  HG2 GLU     5      10.384  19.322  33.608  1.00  0.00            
ATOM     84  HG3 GLU     5      10.480  20.701  32.486  1.00  0.00            
ATOM     85  CD  GLU     5      10.006  21.235  34.517  1.00  0.00            
ATOM     86  OE1 GLU     5       9.971  20.728  35.669  1.00  0.00            
ATOM     87  OE2 GLU     5      10.093  22.465  34.258  1.00  0.00            
ATOM     88  C   GLU     5       9.074  17.724  32.019  1.00  0.00            
ATOM     89  O   GLU     5      10.217  17.487  31.603  1.00  0.00            
ATOM     90  N   ALA     6       8.345  16.823  32.679  1.00  0.00            
ATOM     91  H   ALA     6       7.477  17.096  33.118  1.00  0.00            
ATOM     92  CA  ALA     6       8.845  15.437  32.904  1.00  0.00            
ATOM     93  HA  ALA     6       9.890  15.582  33.175  1.00  0.00            
ATOM     94  CB  ALA     6       8.118  14.768  34.086  1.00  0.00            
ATOM     95  HB1 ALA     6       7.072  14.608  33.826  1.00  0.00            
ATOM     96  HB2 ALA     6       8.587  13.809  34.306  1.00  0.00            
ATOM     97  HB3 ALA     6       8.179  15.413  34.963  1.00  0.00            
ATOM     98  C   ALA     6       8.804  14.510  31.672  1.00  0.00            
ATOM     99  O   ALA     6       9.686  13.657  31.501  1.00  0.00            
ATOM    100  N   TYR     7       7.774  14.663  30.836  1.00  0.00            
ATOM    101  H   TYR     7       7.038  15.319  31.053  1.00  0.00            
ATOM    102  CA  TYR     7       7.665  13.870  29.578  1.00  0.00            
ATOM    103  HA  TYR     7       8.577  13.296  29.414  1.00  0.00            
ATOM    104  CB  TYR     7       6.489  12.897  29.689  1.00  0.00            
ATOM    105  HB2 TYR     7       5.585  13.505  29.734  1.00  0.00            
ATOM    106  HB3 TYR     7       6.458  12.266  28.800  1.00  0.00            
ATOM    107  CG  TYR     7       6.570  12.026  30.919  1.00  0.00            
ATOM    108  CD1 TYR     7       7.329  10.856  30.896  1.00  0.00            
ATOM    109  HD1 TYR     7       7.847  10.579  29.977  1.00  0.00            
ATOM    110  CE1 TYR     7       7.431  10.052  32.014  1.00  0.00            
ATOM    111  HE1 TYR     7       8.038   9.146  32.003  1.00  0.00            
ATOM    112  CZ  TYR     7       6.737  10.405  33.154  1.00  0.00            
ATOM    113  OH  TYR     7       6.854   9.587  34.239  1.00  0.00            
ATOM    114  HH  TYR     7       7.426   8.832  34.079  1.00  0.00            
ATOM    115  CE2 TYR     7       5.952  11.566  33.209  1.00  0.00            
ATOM    116  HE2 TYR     7       5.418  11.850  34.115  1.00  0.00            
ATOM    117  CD2 TYR     7       5.864  12.359  32.075  1.00  0.00            
ATOM    118  HD2 TYR     7       5.238  13.251  32.081  1.00  0.00            
ATOM    119  C   TYR     7       7.455  14.803  28.374  1.00  0.00            
ATOM    120  O   TYR     7       6.350  14.909  27.813  1.00  0.00            
ATOM    121  N   PRO     8       8.508  15.521  27.996  1.00  0.00            
ATOM    122  CD  PRO     8       9.856  15.445  28.577  1.00  0.00            
ATOM    123  HD2 PRO     8      10.051  14.438  28.947  1.00  0.00            
ATOM    124  HD3 PRO     8       9.954  16.157  29.396  1.00  0.00            
ATOM    125  CG  PRO     8      10.738  15.813  27.372  1.00  0.00            
ATOM    126  HG2 PRO     8      10.850  14.987  26.670  1.00  0.00            
ATOM    127  HG3 PRO     8      11.723  16.171  27.672  1.00  0.00            
ATOM    128  CB  PRO     8       9.891  16.963  26.764  1.00  0.00            
ATOM    129  HB2 PRO     8      10.194  17.063  25.721  1.00  0.00            
ATOM    130  HB3 PRO     8       9.942  17.937  27.252  1.00  0.00            
ATOM    131  CA  PRO     8       8.441  16.407  26.842  1.00  0.00            
ATOM    132  HA  PRO     8       7.660  17.149  27.007  1.00  0.00            
ATOM    133  C   PRO     8       8.116  15.588  25.548  1.00  0.00            
ATOM    134  O   PRO     8       7.622  16.186  24.561  1.00  0.00            
ATOM    135  N   GLU     9       8.410  14.278  25.568  1.00  0.00            
ATOM    136  H   GLU     9       8.961  13.926  26.337  1.00  0.00            
ATOM    137  CA  GLU     9       8.114  13.369  24.447  1.00  0.00            
ATOM    138  HA  GLU     9       8.489  13.821  23.530  1.00  0.00            
ATOM    139  CB  GLU     9       8.754  11.970  24.607  1.00  0.00            
ATOM    140  HB2 GLU     9       8.482  11.407  23.714  1.00  0.00            
ATOM    141  HB3 GLU     9       9.833  12.129  24.621  1.00  0.00            
ATOM    142  CG  GLU     9       8.340  11.190  25.845  1.00  0.00            
ATOM    143  HG2 GLU     9       7.315  11.463  26.097  1.00  0.00            
ATOM    144  HG3 GLU     9       8.384  10.127  25.605  1.00  0.00            
ATOM    145  CD  GLU     9       9.269  11.487  27.057  1.00  0.00            
ATOM    146  OE1 GLU     9       9.657  12.653  27.243  1.00  0.00            
ATOM    147  OE2 GLU     9       9.589  10.561  27.796  1.00  0.00            
ATOM    148  C   GLU     9       6.597  13.259  24.135  1.00  0.00            
ATOM    149  O   GLU     9       6.222  13.016  23.033  1.00  0.00            
ATOM    150  N   LYS    10       5.765  13.464  25.142  1.00  0.00            
ATOM    151  H   LYS    10       6.128  13.517  26.083  1.00  0.00            
ATOM    152  CA  LYS    10       4.308  13.577  24.948  1.00  0.00            
ATOM    153  HA  LYS    10       3.912  12.668  24.493  1.00  0.00            
ATOM    154  CB  LYS    10       3.633  13.777  26.307  1.00  0.00            
ATOM    155  HB2 LYS    10       4.142  14.593  26.820  1.00  0.00            
ATOM    156  HB3 LYS    10       2.593  14.052  26.130  1.00  0.00            
ATOM    157  CG  LYS    10       3.687  12.523  27.170  1.00  0.00            
ATOM    158  HG2 LYS    10       3.329  11.657  26.615  1.00  0.00            
ATOM    159  HG3 LYS    10       4.702  12.337  27.518  1.00  0.00            
ATOM    160  CD  LYS    10       2.705  12.789  28.463  1.00  0.00            
ATOM    161  HD2 LYS    10       2.949  13.762  28.890  1.00  0.00            
ATOM    162  HD3 LYS    10       1.671  12.795  28.119  1.00  0.00            
ATOM    163  CE  LYS    10       2.881  11.718  29.516  1.00  0.00            
ATOM    164  HE2 LYS    10       3.933  11.445  29.600  1.00  0.00            
ATOM    165  HE3 LYS    10       2.522  12.079  30.480  1.00  0.00            
ATOM    166  NZ  LYS    10       2.114  10.561  29.119  1.00  0.00            
ATOM    167  HZ1 LYS    10       2.447  10.226  28.226  1.00  0.00            
ATOM    168  HZ2 LYS    10       2.220   9.833  29.812  1.00  0.00            
ATOM    169  HZ3 LYS    10       1.140  10.812  29.041  1.00  0.00            
ATOM    170  C   LYS    10       3.912  14.718  24.019  1.00  0.00            
ATOM    171  O   LYS    10       3.013  14.546  23.137  1.00  0.00            
ATOM    172  N   LYS    11       4.520  15.894  24.220  1.00  0.00            
ATOM    173  H   LYS    11       5.163  16.053  24.983  1.00  0.00            
ATOM    174  CA  LYS    11       4.187  17.001  23.367  1.00  0.00            
ATOM    175  HA  LYS    11       3.103  17.110  23.325  1.00  0.00            
ATOM    176  CB  LYS    11       4.798  18.328  23.889  1.00  0.00            
ATOM    177  HB2 LYS    11       4.433  18.522  24.897  1.00  0.00            
ATOM    178  HB3 LYS    11       5.885  18.243  23.907  1.00  0.00            
ATOM    179  CG  LYS    11       4.407  19.437  23.003  1.00  0.00            
ATOM    180  HG2 LYS    11       4.942  19.337  22.060  1.00  0.00            
ATOM    181  HG3 LYS    11       3.334  19.376  22.820  1.00  0.00            
ATOM    182  CD  LYS    11       4.749  20.828  23.657  1.00  0.00            
ATOM    183  HD2 LYS    11       4.011  21.060  24.424  1.00  0.00            
ATOM    184  HD3 LYS    11       5.741  20.783  24.109  1.00  0.00            
ATOM    185  CE  LYS    11       4.727  21.938  22.561  1.00  0.00            
ATOM    186  HE2 LYS    11       5.164  21.556  21.638  1.00  0.00            
ATOM    187  HE3 LYS    11       3.700  22.253  22.374  1.00  0.00            
ATOM    188  NZ  LYS    11       5.548  23.140  23.058  1.00  0.00            
ATOM    189  HZ1 LYS    11       6.499  22.849  23.231  1.00  0.00            
ATOM    190  HZ2 LYS    11       5.541  23.865  22.356  1.00  0.00            
ATOM    191  HZ3 LYS    11       5.143  23.494  23.912  1.00  0.00            
ATOM    192  C   LYS    11       4.631  16.756  21.892  1.00  0.00            
ATOM    193  O   LYS    11       3.874  16.988  20.939  1.00  0.00            
ATOM    194  N   ALA    12       5.849  16.265  21.712  1.00  0.00            
ATOM    195  H   ALA    12       6.462  16.030  22.479  1.00  0.00            
ATOM    196  CA  ALA    12       6.344  16.062  20.330  1.00  0.00            
ATOM    197  HA  ALA    12       6.247  16.953  19.710  1.00  0.00            
ATOM    198  CB  ALA    12       7.792  15.633  20.337  1.00  0.00            
ATOM    199  HB1 ALA    12       7.903  14.736  20.947  1.00  0.00            
ATOM    200  HB2 ALA    12       8.114  15.421  19.317  1.00  0.00            
ATOM    201  HB3 ALA    12       8.407  16.432  20.752  1.00  0.00            
ATOM    202  C   ALA    12       5.435  14.956  19.694  1.00  0.00            
ATOM    203  O   ALA    12       5.041  15.070  18.552  1.00  0.00            
ATOM    204  N   THR    13       5.125  13.914  20.453  1.00  0.00            
ATOM    205  H   THR    13       5.515  13.824  21.380  1.00  0.00            
ATOM    206  CA  THR    13       4.268  12.787  19.924  1.00  0.00            
ATOM    207  HA  THR    13       4.720  12.371  19.024  1.00  0.00            
ATOM    208  CB  THR    13       4.168  11.661  20.997  1.00  0.00            
ATOM    209  HB  THR    13       3.789  12.103  21.919  1.00  0.00            
ATOM    210  CG2 THR    13       3.184  10.456  20.529  1.00  0.00            
ATOM    211 HG21 THR    13       3.564  10.014  19.608  1.00  0.00            
ATOM    212 HG22 THR    13       3.146   9.695  21.308  1.00  0.00            
ATOM    213 HG23 THR    13       2.183  10.850  20.357  1.00  0.00            
ATOM    214  OG1 THR    13       5.481  11.098  21.219  1.00  0.00            
ATOM    215  HG1 THR    13       5.423  10.404  21.880  1.00  0.00            
ATOM    216  C   THR    13       2.891  13.396  19.513  1.00  0.00            
ATOM    217  O   THR    13       2.310  13.100  18.444  1.00  0.00            
ATOM    218  N   LEU    14       2.354  14.268  20.374  1.00  0.00            
ATOM    219  H   LEU    14       2.759  14.437  21.283  1.00  0.00            
ATOM    220  CA  LEU    14       1.081  14.951  20.031  1.00  0.00            
ATOM    221  HA  LEU    14       0.290  14.222  19.862  1.00  0.00            
ATOM    222  CB  LEU    14       0.665  15.871  21.209  1.00  0.00            
ATOM    223  HB2 LEU    14       0.471  15.109  21.964  1.00  0.00            
ATOM    224  HB3 LEU    14       1.484  16.509  21.540  1.00  0.00            
ATOM    225  CG  LEU    14      -0.593  16.720  21.004  1.00  0.00            
ATOM    226  HG  LEU    14      -0.482  17.290  20.081  1.00  0.00            
ATOM    227  CD1 LEU    14      -1.884  15.816  20.911  1.00  0.00            
ATOM    228 HD11 LEU    14      -1.996  15.246  21.834  1.00  0.00            
ATOM    229 HD12 LEU    14      -2.760  16.447  20.766  1.00  0.00            
ATOM    230 HD13 LEU    14      -1.788  15.130  20.069  1.00  0.00            
ATOM    231  CD2 LEU    14      -0.764  17.925  22.065  1.00  0.00            
ATOM    232 HD21 LEU    14       0.089  18.598  21.991  1.00  0.00            
ATOM    233 HD22 LEU    14      -1.680  18.474  21.848  1.00  0.00            
ATOM    234 HD23 LEU    14      -0.818  17.516  23.074  1.00  0.00            
ATOM    235  C   LEU    14       1.173  15.745  18.719  1.00  0.00            
ATOM    236  O   LEU    14       0.254  15.762  17.896  1.00  0.00            
ATOM    237  N   TYR    15       2.276  16.473  18.530  1.00  0.00            
ATOM    238  H   TYR    15       2.987  16.539  19.244  1.00  0.00            
ATOM    239  CA  TYR    15       2.448  17.258  17.300  1.00  0.00            
ATOM    240  HA  TYR    15       1.592  17.920  17.164  1.00  0.00            
ATOM    241  CB  TYR    15       3.728  18.116  17.377  1.00  0.00            
ATOM    242  HB2 TYR    15       4.495  17.635  17.983  1.00  0.00            
ATOM    243  HB3 TYR    15       4.097  18.244  16.359  1.00  0.00            
ATOM    244  CG  TYR    15       3.397  19.456  17.960  1.00  0.00            
ATOM    245  CD1 TYR    15       3.668  20.614  17.244  1.00  0.00            
ATOM    246  HD1 TYR    15       4.116  20.538  16.253  1.00  0.00            
ATOM    247  CE1 TYR    15       3.376  21.856  17.777  1.00  0.00            
ATOM    248  HE1 TYR    15       3.623  22.771  17.238  1.00  0.00            
ATOM    249  CZ  TYR    15       2.751  21.927  19.035  1.00  0.00            
ATOM    250  OH  TYR    15       2.447  23.148  19.546  1.00  0.00            
ATOM    251  HH  TYR    15       2.701  23.870  18.967  1.00  0.00            
ATOM    252  CE2 TYR    15       2.434  20.808  19.769  1.00  0.00            
ATOM    253  HE2 TYR    15       1.948  20.868  20.742  1.00  0.00            
ATOM    254  CD2 TYR    15       2.758  19.558  19.224  1.00  0.00            
ATOM    255  HD2 TYR    15       2.520  18.646  19.771  1.00  0.00            
ATOM    256  C   TYR    15       2.479  16.363  16.063  1.00  0.00            
ATOM    257  O   TYR    15       1.929  16.702  15.029  1.00  0.00            
ATOM    258  N   PHE    16       3.110  15.209  16.166  1.00  0.00            
ATOM    259  H   PHE    16       3.557  14.922  17.025  1.00  0.00            
ATOM    260  CA  PHE    16       3.134  14.274  15.016  1.00  0.00            
ATOM    261  HA  PHE    16       3.556  14.775  14.145  1.00  0.00            
ATOM    262  CB  PHE    16       3.988  13.046  15.334  1.00  0.00            
ATOM    263  HB2 PHE    16       3.976  12.822  16.401  1.00  0.00            
ATOM    264  HB3 PHE    16       3.655  12.172  14.776  1.00  0.00            
ATOM    265  CG  PHE    16       5.457  13.277  14.952  1.00  0.00            
ATOM    266  CD1 PHE    16       6.426  13.495  15.938  1.00  0.00            
ATOM    267  HD1 PHE    16       6.160  13.459  16.994  1.00  0.00            
ATOM    268  CE1 PHE    16       7.778  13.765  15.549  1.00  0.00            
ATOM    269  HE1 PHE    16       8.510  14.002  16.320  1.00  0.00            
ATOM    270  CZ  PHE    16       8.159  13.730  14.224  1.00  0.00            
ATOM    271  HZ  PHE    16       9.207  13.898  13.974  1.00  0.00            
ATOM    272  CE2 PHE    16       7.239  13.488  13.222  1.00  0.00            
ATOM    273  HE2 PHE    16       7.538  13.455  12.175  1.00  0.00            
ATOM    274  CD2 PHE    16       5.833  13.273  13.591  1.00  0.00            
ATOM    275  HD2 PHE    16       5.084  13.112  12.814  1.00  0.00            
ATOM    276  C   PHE    16       1.696  13.784  14.741  1.00  0.00            
ATOM    277  O   PHE    16       1.253  13.740  13.585  1.00  0.00            
ATOM    278  N   LEU    17       1.005  13.390  15.794  1.00  0.00            
ATOM    279  H   LEU    17       1.383  13.425  16.730  1.00  0.00            
ATOM    280  CA  LEU    17      -0.381  12.858  15.608  1.00  0.00            
ATOM    281  HA  LEU    17      -0.367  12.040  14.888  1.00  0.00            
ATOM    282  CB  LEU    17      -0.930  12.350  16.894  1.00  0.00            
ATOM    283  HB2 LEU    17      -0.783  13.151  17.619  1.00  0.00            
ATOM    284  HB3 LEU    17      -1.994  12.250  16.674  1.00  0.00            
ATOM    285  CG  LEU    17      -0.432  11.108  17.440  1.00  0.00            
ATOM    286  HG  LEU    17       0.609  11.136  17.765  1.00  0.00            
ATOM    287  CD1 LEU    17      -1.376  11.020  18.707  1.00  0.00            
ATOM    288 HD11 LEU    17      -2.416  10.990  18.384  1.00  0.00            
ATOM    289 HD12 LEU    17      -1.146  10.116  19.271  1.00  0.00            
ATOM    290 HD13 LEU    17      -1.217  11.892  19.340  1.00  0.00            
ATOM    291  CD2 LEU    17      -0.675   9.917  16.424  1.00  0.00            
ATOM    292 HD21 LEU    17      -0.156  10.126  15.488  1.00  0.00            
ATOM    293 HD22 LEU    17      -0.294   8.990  16.852  1.00  0.00            
ATOM    294 HD23 LEU    17      -1.744   9.816  16.231  1.00  0.00            
ATOM    295  C   LEU    17      -1.340  13.852  15.098  1.00  0.00            
ATOM    296  O   LEU    17      -2.144  13.532  14.220  1.00  0.00            
ATOM    297  N   VAL    18      -1.269  15.091  15.608  1.00  0.00            
ATOM    298  H   VAL    18      -0.721  15.272  16.438  1.00  0.00            
ATOM    299  CA  VAL    18      -2.145  16.130  15.128  1.00  0.00            
ATOM    300  HA  VAL    18      -3.148  15.742  14.946  1.00  0.00            
ATOM    301  CB  VAL    18      -2.255  17.376  16.018  1.00  0.00            
ATOM    302  HB  VAL    18      -1.243  17.730  16.215  1.00  0.00            
ATOM    303  CG1 VAL    18      -3.101  18.539  15.365  1.00  0.00            
ATOM    304 HG11 VAL    18      -4.114  18.186  15.169  1.00  0.00            
ATOM    305 HG12 VAL    18      -3.139  19.389  16.047  1.00  0.00            
ATOM    306 HG13 VAL    18      -2.636  18.846  14.428  1.00  0.00            
ATOM    307  CG2 VAL    18      -2.808  16.940  17.360  1.00  0.00            
ATOM    308 HG21 VAL    18      -2.135  16.211  17.811  1.00  0.00            
ATOM    309 HG22 VAL    18      -2.898  17.806  18.016  1.00  0.00            
ATOM    310 HG23 VAL    18      -3.790  16.488  17.219  1.00  0.00            
ATOM    311  C   VAL    18      -1.914  16.505  13.712  1.00  0.00            
ATOM    312  O   VAL    18      -2.845  16.551  12.919  1.00  0.00            
ATOM    313  N   LEU    19      -0.662  16.747  13.341  1.00  0.00            
ATOM    314  H   LEU    19       0.122  16.704  13.975  1.00  0.00            
ATOM    315  CA  LEU    19      -0.410  17.049  11.978  1.00  0.00            
ATOM    316  HA  LEU    19      -0.937  17.958  11.687  1.00  0.00            
ATOM    317  CB  LEU    19       1.121  17.271  11.770  1.00  0.00            
ATOM    318  HB2 LEU    19       1.334  18.013  12.541  1.00  0.00            
ATOM    319  HB3 LEU    19       1.686  16.362  11.976  1.00  0.00            
ATOM    320  CG  LEU    19       1.528  17.830  10.393  1.00  0.00            
ATOM    321  HG  LEU    19       1.242  17.067   9.669  1.00  0.00            
ATOM    322  CD1 LEU    19       0.901  19.215   9.974  1.00  0.00            
ATOM    323 HD11 LEU    19       1.188  19.978  10.698  1.00  0.00            
ATOM    324 HD12 LEU    19       1.267  19.496   8.987  1.00  0.00            
ATOM    325 HD13 LEU    19      -0.185  19.130   9.948  1.00  0.00            
ATOM    326  CD2 LEU    19       3.069  17.839  10.391  1.00  0.00            
ATOM    327 HD21 LEU    19       3.439  16.823  10.534  1.00  0.00            
ATOM    328 HD22 LEU    19       3.429  18.225   9.438  1.00  0.00            
ATOM    329 HD23 LEU    19       3.431  18.474  11.200  1.00  0.00            
ATOM    330  C   LEU    19      -0.828  15.899  11.069  1.00  0.00            
ATOM    331  O   LEU    19      -1.330  16.157   9.965  1.00  0.00            
ATOM    332  N   GLY    20      -0.585  14.659  11.515  1.00  0.00            
ATOM    333  H   GLY    20      -0.084  14.535  12.382  1.00  0.00            
ATOM    334  CA  GLY    20      -1.033  13.431  10.770  1.00  0.00            
ATOM    335  HA2 GLY    20      -0.515  13.383   9.812  1.00  0.00            
ATOM    336  HA3 GLY    20      -0.790  12.546  11.358  1.00  0.00            
ATOM    337  C   GLY    20      -2.531  13.465  10.522  1.00  0.00            
ATOM    338  O   GLY    20      -3.003  13.206   9.387  1.00  0.00            
ATOM    339  N   PHE    21      -3.297  13.718  11.571  1.00  0.00            
ATOM    340  H   PHE    21      -2.918  13.877  12.494  1.00  0.00            
ATOM    341  CA  PHE    21      -4.775  13.675  11.414  1.00  0.00            
ATOM    342  HA  PHE    21      -5.058  12.788  10.847  1.00  0.00            
ATOM    343  CB  PHE    21      -5.457  13.625  12.763  1.00  0.00            
ATOM    344  HB2 PHE    21      -4.912  14.267  13.455  1.00  0.00            
ATOM    345  HB3 PHE    21      -6.499  13.943  12.716  1.00  0.00            
ATOM    346  CG  PHE    21      -5.455  12.273  13.352  1.00  0.00            
ATOM    347  CD1 PHE    21      -4.827  12.018  14.559  1.00  0.00            
ATOM    348  HD1 PHE    21      -4.325  12.816  15.105  1.00  0.00            
ATOM    349  CE1 PHE    21      -4.843  10.675  15.095  1.00  0.00            
ATOM    350  HE1 PHE    21      -4.372  10.449  16.052  1.00  0.00            
ATOM    351  CZ  PHE    21      -5.461   9.680  14.383  1.00  0.00            
ATOM    352  HZ  PHE    21      -5.467   8.667  14.786  1.00  0.00            
ATOM    353  CE2 PHE    21      -6.051   9.935  13.211  1.00  0.00            
ATOM    354  HE2 PHE    21      -6.540   9.119  12.679  1.00  0.00            
ATOM    355  CD2 PHE    21      -6.050  11.220  12.668  1.00  0.00            
ATOM    356  HD2 PHE    21      -6.518  11.402  11.700  1.00  0.00            
ATOM    357  C   PHE    21      -5.281  14.865  10.581  1.00  0.00            
ATOM    358  O   PHE    21      -6.271  14.778   9.867  1.00  0.00            
ATOM    359  N   LEU    22      -4.560  15.979  10.629  1.00  0.00            
ATOM    360  H   LEU    22      -3.769  16.096  11.246  1.00  0.00            
ATOM    361  CA  LEU    22      -4.942  17.123   9.739  1.00  0.00            
ATOM    362  HA  LEU    22      -5.998  17.353   9.880  1.00  0.00            
ATOM    363  CB  LEU    22      -4.104  18.405  10.060  1.00  0.00            
ATOM    364  HB2 LEU    22      -3.075  18.044  10.078  1.00  0.00            
ATOM    365  HB3 LEU    22      -4.201  19.186   9.305  1.00  0.00            
ATOM    366  CG  LEU    22      -4.471  18.979  11.443  1.00  0.00            
ATOM    367  HG  LEU    22      -4.268  18.234  12.213  1.00  0.00            
ATOM    368  CD1 LEU    22      -3.595  20.282  11.722  1.00  0.00            
ATOM    369 HD11 LEU    22      -3.797  21.027  10.953  1.00  0.00            
ATOM    370 HD12 LEU    22      -3.852  20.690  12.699  1.00  0.00            
ATOM    371 HD13 LEU    22      -2.538  20.020  11.705  1.00  0.00            
ATOM    372  CD2 LEU    22      -6.038  19.287  11.715  1.00  0.00            
ATOM    373 HD21 LEU    22      -6.613  18.366  11.616  1.00  0.00            
ATOM    374 HD22 LEU    22      -6.161  19.686  12.721  1.00  0.00            
ATOM    375 HD23 LEU    22      -6.397  20.017  10.989  1.00  0.00            
ATOM    376  C   LEU    22      -4.715  16.757   8.237  1.00  0.00            
ATOM    377  O   LEU    22      -5.515  17.081   7.383  1.00  0.00            
ATOM    378  N   ALA    23      -3.603  16.110   7.934  1.00  0.00            
ATOM    379  H   ALA    23      -2.885  15.916   8.618  1.00  0.00            
ATOM    380  CA  ALA    23      -3.381  15.675   6.550  1.00  0.00            
ATOM    381  HA  ALA    23      -3.431  16.532   5.878  1.00  0.00            
ATOM    382  CB  ALA    23      -1.957  14.997   6.401  1.00  0.00            
ATOM    383  HB1 ALA    23      -1.896  14.132   7.061  1.00  0.00            
ATOM    384  HB2 ALA    23      -1.812  14.678   5.369  1.00  0.00            
ATOM    385  HB3 ALA    23      -1.183  15.715   6.672  1.00  0.00            
ATOM    386  C   ALA    23      -4.448  14.692   6.128  1.00  0.00            
ATOM    387  O   ALA    23      -4.909  14.764   4.968  1.00  0.00            
ATOM    388  N   LEU    24      -4.827  13.792   7.046  1.00  0.00            
ATOM    389  H   LEU    24      -4.479  13.886   7.989  1.00  0.00            
ATOM    390  CA  LEU    24      -5.833  12.693   6.756  1.00  0.00            
ATOM    391  HA  LEU    24      -5.446  12.023   5.988  1.00  0.00            
ATOM    392  CB  LEU    24      -6.092  11.889   8.015  1.00  0.00            
ATOM    393  HB2 LEU    24      -5.142  11.369   8.137  1.00  0.00            
ATOM    394  HB3 LEU    24      -6.264  12.536   8.874  1.00  0.00            
ATOM    395  CG  LEU    24      -7.243  10.847   7.914  1.00  0.00            
ATOM    396  HG  LEU    24      -8.200  11.348   7.771  1.00  0.00            
ATOM    397  CD1 LEU    24      -6.941   9.930   6.672  1.00  0.00            
ATOM    398 HD11 LEU    24      -5.984   9.428   6.813  1.00  0.00            
ATOM    399 HD12 LEU    24      -7.731   9.185   6.569  1.00  0.00            
ATOM    400 HD13 LEU    24      -6.900  10.541   5.770  1.00  0.00            
ATOM    401  CD2 LEU    24      -7.327  10.181   9.278  1.00  0.00            
ATOM    402 HD21 LEU    24      -7.543  10.933  10.037  1.00  0.00            
ATOM    403 HD22 LEU    24      -8.122   9.435   9.271  1.00  0.00            
ATOM    404 HD23 LEU    24      -6.378   9.697   9.506  1.00  0.00            
ATOM    405  C   LEU    24      -7.162  13.401   6.385  1.00  0.00            
ATOM    406  O   LEU    24      -7.847  13.063   5.421  1.00  0.00            
ATOM    407  N   ILE    25      -7.503  14.403   7.174  1.00  0.00            
ATOM    408  H   ILE    25      -6.922  14.670   7.956  1.00  0.00            
ATOM    409  CA  ILE    25      -8.792  15.132   6.969  1.00  0.00            
ATOM    410  HA  ILE    25      -9.700  14.544   6.836  1.00  0.00            
ATOM    411  CB  ILE    25      -8.996  16.140   8.116  1.00  0.00            
ATOM    412  HB  ILE    25      -8.027  16.565   8.376  1.00  0.00            
ATOM    413  CG2 ILE    25     -10.012  17.329   7.695  1.00  0.00            
ATOM    414 HG21 ILE    25     -10.982  16.905   7.435  1.00  0.00            
ATOM    415 HG22 ILE    25     -10.130  18.019   8.530  1.00  0.00            
ATOM    416 HG23 ILE    25      -9.609  17.865   6.835  1.00  0.00            
ATOM    417  CG1 ILE    25      -9.326  15.388   9.447  1.00  0.00            
ATOM    418 HG12 ILE    25     -10.339  14.995   9.365  1.00  0.00            
ATOM    419 HG13 ILE    25      -8.622  14.561   9.546  1.00  0.00            
ATOM    420  CD1 ILE    25      -9.222  16.344  10.751  1.00  0.00            
ATOM    421 HD11 ILE    25      -9.926  17.171  10.653  1.00  0.00            
ATOM    422 HD12 ILE    25      -9.461  15.768  11.645  1.00  0.00            
ATOM    423 HD13 ILE    25      -8.208  16.737  10.834  1.00  0.00            
ATOM    424  C   ILE    25      -8.803  15.823   5.629  1.00  0.00            
ATOM    425  O   ILE    25      -9.783  15.709   4.834  1.00  0.00            
ATOM    426  N   VAL    26      -7.722  16.538   5.327  1.00  0.00            
ATOM    427  H   VAL    26      -7.031  16.741   6.036  1.00  0.00            
ATOM    428  CA  VAL    26      -7.621  17.233   4.034  1.00  0.00            
ATOM    429  HA  VAL    26      -8.557  17.747   3.820  1.00  0.00            
ATOM    430  CB  VAL    26      -6.452  18.285   4.006  1.00  0.00            
ATOM    431  HB  VAL    26      -5.505  17.768   4.162  1.00  0.00            
ATOM    432  CG1 VAL    26      -6.421  19.001   2.681  1.00  0.00            
ATOM    433 HG11 VAL    26      -7.368  19.519   2.524  1.00  0.00            
ATOM    434 HG12 VAL    26      -5.607  19.726   2.678  1.00  0.00            
ATOM    435 HG13 VAL    26      -6.266  18.278   1.881  1.00  0.00            
ATOM    436  CG2 VAL    26      -6.708  19.264   5.162  1.00  0.00            
ATOM    437 HG21 VAL    26      -6.715  18.719   6.105  1.00  0.00            
ATOM    438 HG22 VAL    26      -5.920  20.016   5.183  1.00  0.00            
ATOM    439 HG23 VAL    26      -7.672  19.753   5.018  1.00  0.00            
ATOM    440  C   VAL    26      -7.604  16.328   2.812  1.00  0.00            
ATOM    441  O   VAL    26      -8.289  16.581   1.802  1.00  0.00            
ATOM    442  N   GLY    27      -6.845  15.256   2.920  1.00  0.00            
ATOM    443  H   GLY    27      -6.369  15.051   3.788  1.00  0.00            
ATOM    444  CA  GLY    27      -6.666  14.335   1.799  1.00  0.00            
ATOM    445  HA2 GLY    27      -6.449  14.872   0.876  1.00  0.00            
ATOM    446  HA3 GLY    27      -5.870  13.619   1.999  1.00  0.00            
ATOM    447  C   GLY    27      -7.972  13.587   1.638  1.00  0.00            
ATOM    448  O   GLY    27      -8.389  13.324   0.471  1.00  0.00            
ATOM    449  N   SER    28      -8.594  13.273   2.753  1.00  0.00            
ATOM    450  H   SER    28      -8.140  13.426   3.642  1.00  0.00            
ATOM    451  CA  SER    28      -9.910  12.537   2.740  1.00  0.00            
ATOM    452  HA  SER    28      -9.850  11.718   2.024  1.00  0.00            
ATOM    453  CB  SER    28     -10.274  11.946   4.150  1.00  0.00            
ATOM    454  HB2 SER    28     -10.258  12.737   4.900  1.00  0.00            
ATOM    455  HB3 SER    28     -11.266  11.496   4.118  1.00  0.00            
ATOM    456  OG  SER    28      -9.288  10.925   4.498  1.00  0.00            
ATOM    457  HG  SER    28      -9.499  10.556   5.358  1.00  0.00            
ATOM    458  C   SER    28     -11.079  13.328   2.178  1.00  0.00            
ATOM    459  O   SER    28     -12.049  12.696   1.677  1.00  0.00            
ATOM    460  N   LEU    29     -11.033  14.671   2.233  1.00  0.00            
ATOM    461  H   LEU    29     -10.259  15.159   2.660  1.00  0.00            
ATOM    462  CA  LEU    29     -12.112  15.478   1.598  1.00  0.00            
ATOM    463  HA  LEU    29     -13.035  15.371   2.167  1.00  0.00            
ATOM    464  CB  LEU    29     -11.720  16.987   1.562  1.00  0.00            
ATOM    465  HB2 LEU    29     -10.794  16.964   0.988  1.00  0.00            
ATOM    466  HB3 LEU    29     -12.466  17.571   1.023  1.00  0.00            
ATOM    467  CG  LEU    29     -11.462  17.621   2.910  1.00  0.00            
ATOM    468  HG  LEU    29     -10.761  17.014   3.482  1.00  0.00            
ATOM    469  CD1 LEU    29     -10.830  19.083   2.663  1.00  0.00            
ATOM    470 HD11 LEU    29     -11.531  19.690   2.091  1.00  0.00            
ATOM    471 HD12 LEU    29     -10.634  19.561   3.622  1.00  0.00            
ATOM    472 HD13 LEU    29      -9.897  18.987   2.108  1.00  0.00            
ATOM    473  CD2 LEU    29     -12.700  17.616   3.732  1.00  0.00            
ATOM    474 HD21 LEU    29     -13.033  16.590   3.882  1.00  0.00            
ATOM    475 HD22 LEU    29     -12.496  18.077   4.699  1.00  0.00            
ATOM    476 HD23 LEU    29     -13.479  18.180   3.220  1.00  0.00            
ATOM    477  C   LEU    29     -12.317  15.059   0.139  1.00  0.00            
ATOM    478  O   LEU    29     -13.424  15.124  -0.353  1.00  0.00            
ATOM    479  N   PHE    30     -11.257  14.615  -0.553  1.00  0.00            
ATOM    480  H   PHE    30     -10.359  14.483  -0.109  1.00  0.00            
ATOM    481  CA  PHE    30     -11.383  14.286  -1.964  1.00  0.00            
ATOM    482  HA  PHE    30     -12.027  15.017  -2.452  1.00  0.00            
ATOM    483  CB  PHE    30      -9.985  14.296  -2.675  1.00  0.00            
ATOM    484  HB2 PHE    30      -9.366  13.718  -1.988  1.00  0.00            
ATOM    485  HB3 PHE    30      -9.888  13.889  -3.682  1.00  0.00            
ATOM    486  CG  PHE    30      -9.393  15.711  -2.715  1.00  0.00            
ATOM    487  CD1 PHE    30      -8.596  16.134  -1.697  1.00  0.00            
ATOM    488  HD1 PHE    30      -8.339  15.445  -0.893  1.00  0.00            
ATOM    489  CE1 PHE    30      -8.090  17.485  -1.676  1.00  0.00            
ATOM    490  HE1 PHE    30      -7.399  17.789  -0.890  1.00  0.00            
ATOM    491  CZ  PHE    30      -8.465  18.363  -2.614  1.00  0.00            
ATOM    492  HZ  PHE    30      -8.064  19.373  -2.527  1.00  0.00            
ATOM    493  CE2 PHE    30      -9.277  18.061  -3.607  1.00  0.00            
ATOM    494  HE2 PHE    30      -9.552  18.790  -4.370  1.00  0.00            
ATOM    495  CD2 PHE    30      -9.838  16.641  -3.670  1.00  0.00            
ATOM    496  HD2 PHE    30     -10.561  16.375  -4.441  1.00  0.00            
ATOM    497  C   PHE    30     -11.968  12.878  -2.158  1.00  0.00            
ATOM    498  O   PHE    30     -12.444  12.550  -3.234  1.00  0.00            
ATOM    499  N   GLY    31     -11.854  12.065  -1.141  1.00  0.00            
ATOM    500  H   GLY    31     -11.512  12.406  -0.254  1.00  0.00            
ATOM    501  CA  GLY    31     -12.234  10.573  -1.254  1.00  0.00            
ATOM    502  HA2 GLY    31     -11.626  10.091  -2.021  1.00  0.00            
ATOM    503  HA3 GLY    31     -12.074  10.075  -0.298  1.00  0.00            
ATOM    504  C   GLY    31     -13.733  10.448  -1.646  1.00  0.00            
ATOM    505  O   GLY    31     -14.044   9.755  -2.589  1.00  0.00            
ATOM    506  N   PRO    32     -14.653  11.182  -1.016  1.00  0.00            
ATOM    507  CD  PRO    32     -14.595  12.001   0.217  1.00  0.00            
ATOM    508  HD2 PRO    32     -14.425  13.048  -0.032  1.00  0.00            
ATOM    509  HD3 PRO    32     -13.795  11.648   0.869  1.00  0.00            
ATOM    510  CG  PRO    32     -15.972  11.758   0.807  1.00  0.00            
ATOM    511  HG2 PRO    32     -16.235  12.529   1.532  1.00  0.00            
ATOM    512  HG3 PRO    32     -16.033  10.779   1.281  1.00  0.00            
ATOM    513  CB  PRO    32     -16.850  11.822  -0.401  1.00  0.00            
ATOM    514  HB2 PRO    32     -16.959  12.844  -0.762  1.00  0.00            
ATOM    515  HB3 PRO    32     -17.837  11.389  -0.239  1.00  0.00            
ATOM    516  CA  PRO    32     -16.071  10.985  -1.426  1.00  0.00            
ATOM    517  HA  PRO    32     -16.308   9.928  -1.308  1.00  0.00            
ATOM    518  C   PRO    32     -16.331  11.403  -2.852  1.00  0.00            
ATOM    519  O   PRO    32     -17.156  10.752  -3.547  1.00  0.00            
ATOM    520  N   PHE    33     -15.638  12.440  -3.335  1.00  0.00            
ATOM    521  H   PHE    33     -15.031  12.989  -2.744  1.00  0.00            
ATOM    522  CA  PHE    33     -15.810  12.853  -4.728  1.00  0.00            
ATOM    523  HA  PHE    33     -16.873  12.948  -4.953  1.00  0.00            
ATOM    524  CB  PHE    33     -15.138  14.193  -4.983  1.00  0.00            
ATOM    525  HB2 PHE    33     -14.100  14.161  -4.653  1.00  0.00            
ATOM    526  HB3 PHE    33     -15.178  14.513  -6.024  1.00  0.00            
ATOM    527  CG  PHE    33     -15.820  15.279  -4.168  1.00  0.00            
ATOM    528  CD1 PHE    33     -15.422  15.560  -2.844  1.00  0.00            
ATOM    529  HD1 PHE    33     -14.589  15.002  -2.417  1.00  0.00            
ATOM    530  CE1 PHE    33     -16.083  16.547  -2.074  1.00  0.00            
ATOM    531  HE1 PHE    33     -15.768  16.790  -1.059  1.00  0.00            
ATOM    532  CZ  PHE    33     -17.189  17.230  -2.660  1.00  0.00            
ATOM    533  HZ  PHE    33     -17.727  17.974  -2.072  1.00  0.00            
ATOM    534  CE2 PHE    33     -17.586  16.955  -3.979  1.00  0.00            
ATOM    535  HE2 PHE    33     -18.423  17.490  -4.426  1.00  0.00            
ATOM    536  CD2 PHE    33     -16.871  15.948  -4.750  1.00  0.00            
ATOM    537  HD2 PHE    33     -17.170  15.731  -5.775  1.00  0.00            
ATOM    538  C   PHE    33     -15.264  11.759  -5.636  1.00  0.00            
ATOM    539  O   PHE    33     -15.780  11.518  -6.748  1.00  0.00            
ATOM    540  N   GLN    34     -14.184  11.123  -5.190  1.00  0.00            
ATOM    541  H   GLN    34     -13.750  11.299  -4.295  1.00  0.00            
ATOM    542  CA  GLN    34     -13.622  10.081  -6.036  1.00  0.00            
ATOM    543  HA  GLN    34     -13.451  10.422  -7.058  1.00  0.00            
ATOM    544  CB  GLN    34     -12.243   9.731  -5.389  1.00  0.00            
ATOM    545  HB2 GLN    34     -12.323   9.757  -4.302  1.00  0.00            
ATOM    546  HB3 GLN    34     -11.923   8.738  -5.705  1.00  0.00            
ATOM    547  CG  GLN    34     -11.188  10.797  -5.862  1.00  0.00            
ATOM    548  HG2 GLN    34     -10.888  10.610  -6.893  1.00  0.00            
ATOM    549  HG3 GLN    34     -11.621  11.794  -5.786  1.00  0.00            
ATOM    550  CD  GLN    34      -9.968  10.736  -4.987  1.00  0.00            
ATOM    551  OE1 GLN    34      -9.735   9.739  -4.171  1.00  0.00            
ATOM    552  NE2 GLN    34      -9.187  11.731  -5.129  1.00  0.00            
ATOM    553 HE21 GLN    34      -8.338  11.784  -4.585  1.00  0.00            
ATOM    554 HE22 GLN    34      -9.420  12.462  -5.785  1.00  0.00            
ATOM    555  C   GLN    34     -14.526   8.804  -6.049  1.00  0.00            
ATOM    556  O   GLN    34     -14.611   8.159  -7.105  1.00  0.00            
ATOM    557  N   ALA    35     -15.077   8.423  -4.900  1.00  0.00            
ATOM    558  H   ALA    35     -14.821   8.867  -4.030  1.00  0.00            
ATOM    559  CA  ALA    35     -16.037   7.258  -4.854  1.00  0.00            
ATOM    560  HA  ALA    35     -15.551   6.370  -5.260  1.00  0.00            
ATOM    561  CB  ALA    35     -16.416   6.987  -3.434  1.00  0.00            
ATOM    562  HB1 ALA    35     -16.912   7.863  -3.017  1.00  0.00            
ATOM    563  HB2 ALA    35     -17.094   6.135  -3.395  1.00  0.00            
ATOM    564  HB3 ALA    35     -15.519   6.767  -2.855  1.00  0.00            
ATOM    565  C   ALA    35     -17.278   7.531  -5.737  1.00  0.00            
ATOM    566  O   ALA    35     -17.710   6.673  -6.522  1.00  0.00            
ATOM    567  N   LEU    36     -17.902   8.727  -5.594  1.00  0.00            
ATOM    568  H   LEU    36     -17.733   9.333  -4.804  1.00  0.00            
ATOM    569  CA  LEU    36     -18.929   9.125  -6.572  1.00  0.00            
ATOM    570  HA  LEU    36     -19.781   8.446  -6.524  1.00  0.00            
ATOM    571  CB  LEU    36     -19.426  10.577  -6.244  1.00  0.00            
ATOM    572  HB2 LEU    36     -18.676  11.042  -5.605  1.00  0.00            
ATOM    573  HB3 LEU    36     -19.570  11.185  -7.137  1.00  0.00            
ATOM    574  CG  LEU    36     -20.784  10.464  -5.462  1.00  0.00            
ATOM    575  HG  LEU    36     -21.493  10.027  -6.164  1.00  0.00            
ATOM    576  CD1 LEU    36     -20.772   9.686  -4.241  1.00  0.00            
ATOM    577 HD11 LEU    36     -20.063  10.123  -3.538  1.00  0.00            
ATOM    578 HD12 LEU    36     -21.768   9.687  -3.799  1.00  0.00            
ATOM    579 HD13 LEU    36     -20.476   8.661  -4.466  1.00  0.00            
ATOM    580  CD2 LEU    36     -21.253  11.936  -5.152  1.00  0.00            
ATOM    581 HD21 LEU    36     -21.389  12.480  -6.087  1.00  0.00            
ATOM    582 HD22 LEU    36     -22.197  11.911  -4.607  1.00  0.00            
ATOM    583 HD23 LEU    36     -20.498  12.439  -4.547  1.00  0.00            
ATOM    584  C   LEU    36     -18.492   9.044  -8.003  1.00  0.00            
ATOM    585  O   LEU    36     -19.231   8.493  -8.826  1.00  0.00            
ATOM    586  N   ASN    37     -17.277   9.532  -8.349  1.00  0.00            
ATOM    587  H   ASN    37     -16.703  10.008  -7.667  1.00  0.00            
ATOM    588  CA  ASN    37     -16.779   9.404  -9.684  1.00  0.00            
ATOM    589  HA  ASN    37     -17.444   9.932 -10.366  1.00  0.00            
ATOM    590  CB  ASN    37     -15.303  10.018  -9.830  1.00  0.00            
ATOM    591  HB2 ASN    37     -15.305  11.107  -9.793  1.00  0.00            
ATOM    592  HB3 ASN    37     -14.757   9.627  -8.972  1.00  0.00            
ATOM    593  CG  ASN    37     -14.608   9.584 -11.074  1.00  0.00            
ATOM    594  OD1 ASN    37     -15.008   9.940 -12.174  1.00  0.00            
ATOM    595  ND2 ASN    37     -13.436   8.850 -10.920  1.00  0.00            
ATOM    596 HD21 ASN    37     -12.931   8.534 -11.735  1.00  0.00            
ATOM    597 HD22 ASN    37     -13.097   8.636  -9.992  1.00  0.00            
ATOM    598  C   ASN    37     -16.727   7.921 -10.121  1.00  0.00            
ATOM    599  O   ASN    37     -17.113   7.613 -11.254  1.00  0.00            
ATOM    600  N   TYR    38     -16.212   7.063  -9.251  1.00  0.00            
ATOM    601  H   TYR    38     -15.784   7.380  -8.392  1.00  0.00            
ATOM    602  CA  TYR    38     -16.176   5.580  -9.567  1.00  0.00            
ATOM    603  HA  TYR    38     -15.861   5.444 -10.602  1.00  0.00            
ATOM    604  CB  TYR    38     -15.178   4.801  -8.630  1.00  0.00            
ATOM    605  HB2 TYR    38     -15.086   5.437  -7.750  1.00  0.00            
ATOM    606  HB3 TYR    38     -15.419   3.784  -8.319  1.00  0.00            
ATOM    607  CG  TYR    38     -13.901   4.799  -9.371  1.00  0.00            
ATOM    608  CD1 TYR    38     -13.055   5.885  -9.277  1.00  0.00            
ATOM    609  HD1 TYR    38     -13.300   6.685  -8.579  1.00  0.00            
ATOM    610  CE1 TYR    38     -11.912   5.970 -10.052  1.00  0.00            
ATOM    611  HE1 TYR    38     -11.195   6.760  -9.828  1.00  0.00            
ATOM    612  CZ  TYR    38     -11.580   4.952 -10.991  1.00  0.00            
ATOM    613  OH  TYR    38     -10.535   5.096 -11.844  1.00  0.00            
ATOM    614  HH  TYR    38     -10.074   5.932 -11.736  1.00  0.00            
ATOM    615  CE2 TYR    38     -12.447   3.858 -11.170  1.00  0.00            
ATOM    616  HE2 TYR    38     -12.270   3.081 -11.913  1.00  0.00            
ATOM    617  CD2 TYR    38     -13.609   3.793 -10.322  1.00  0.00            
ATOM    618  HD2 TYR    38     -14.294   2.949 -10.402  1.00  0.00            
ATOM    619  C   TYR    38     -17.600   4.961  -9.474  1.00  0.00            
ATOM    620  O   TYR    38     -17.799   3.762  -9.786  1.00  0.00            
ATOM    621  N   GLY    39     -18.579   5.785  -9.082  1.00  0.00            
ATOM    622  H   GLY    39     -18.342   6.689  -8.698  1.00  0.00            
ATOM    623  CA  GLY    39     -19.998   5.426  -9.189  1.00  0.00            
ATOM    624  HA2 GLY    39     -20.076   4.345  -9.309  1.00  0.00            
ATOM    625  HA3 GLY    39     -20.504   5.727  -8.272  1.00  0.00            
ATOM    626  C   GLY    39     -20.692   6.124 -10.406  1.00  0.00            
ATOM    627  O   GLY    39     -21.945   6.078 -10.504  1.00  0.00            
ATOM    628  N   ASN    40     -19.886   6.747 -11.276  1.00  0.00            
ATOM    629  H   ASN    40     -18.909   6.758 -11.020  1.00  0.00            
ATOM    630  CA  ASN    40     -20.284   7.417 -12.492  1.00  0.00            
ATOM    631  HA  ASN    40     -19.383   7.716 -13.028  1.00  0.00            
ATOM    632  CB  ASN    40     -21.164   6.522 -13.446  1.00  0.00            
ATOM    633  HB2 ASN    40     -20.980   5.459 -13.283  1.00  0.00            
ATOM    634  HB3 ASN    40     -22.194   6.757 -13.180  1.00  0.00            
ATOM    635  CG  ASN    40     -20.970   6.815 -14.852  1.00  0.00            
ATOM    636  OD1 ASN    40     -19.914   7.310 -15.272  1.00  0.00            
ATOM    637  ND2 ASN    40     -21.963   6.438 -15.681  1.00  0.00            
ATOM    638 HD21 ASN    40     -21.885   6.616 -16.672  1.00  0.00            
ATOM    639 HD22 ASN    40     -22.782   5.979 -15.307  1.00  0.00            
ATOM    640  C   ASN    40     -21.076   8.704 -12.198  1.00  0.00            
ATOM    641  O   ASN    40     -21.827   9.114 -13.052  1.00  0.00            
ATOM    642  N   VAL    41     -20.873   9.287 -11.018  1.00  0.00            
ATOM    643  H   VAL    41     -20.285   8.833 -10.333  1.00  0.00            
ATOM    644  CA  VAL    41     -21.525  10.565 -10.649  1.00  0.00            
ATOM    645  HA  VAL    41     -22.228  10.887 -11.417  1.00  0.00            
ATOM    646  CB  VAL    41     -22.279  10.431  -9.321  1.00  0.00            
ATOM    647  HB  VAL    41     -21.580  10.067  -8.567  1.00  0.00            
ATOM    648  CG1 VAL    41     -22.895  11.808  -8.849  1.00  0.00            
ATOM    649 HG11 VAL    41     -23.594  12.171  -9.602  1.00  0.00            
ATOM    650 HG12 VAL    41     -23.420  11.667  -7.904  1.00  0.00            
ATOM    651 HG13 VAL    41     -22.095  12.537  -8.715  1.00  0.00            
ATOM    652  CG2 VAL    41     -23.460   9.347  -9.409  1.00  0.00            
ATOM    653 HG21 VAL    41     -23.042   8.373  -9.663  1.00  0.00            
ATOM    654 HG22 VAL    41     -23.968   9.283  -8.447  1.00  0.00            
ATOM    655 HG23 VAL    41     -24.173   9.647 -10.176  1.00  0.00            
ATOM    656  C   VAL    41     -20.430  11.633 -10.576  1.00  0.00            
ATOM    657  O   VAL    41     -19.391  11.448  -9.879  1.00  0.00            
ATOM    658  N   ASP    42     -20.645  12.718 -11.311  1.00  0.00            
ATOM    659  H   ASP    42     -21.457  12.778 -11.910  1.00  0.00            
ATOM    660  CA  ASP    42     -19.675  13.794 -11.359  1.00  0.00            
ATOM    661  HA  ASP    42     -18.708  13.429 -11.012  1.00  0.00            
ATOM    662  CB  ASP    42     -19.516  14.323 -12.791  1.00  0.00            
ATOM    663  HB2 ASP    42     -19.315  13.504 -13.481  1.00  0.00            
ATOM    664  HB3 ASP    42     -20.474  14.781 -13.040  1.00  0.00            
ATOM    665  CG  ASP    42     -18.410  15.368 -12.905  1.00  0.00            
ATOM    666  OD1 ASP    42     -18.336  16.036 -13.948  1.00  0.00            
ATOM    667  OD2 ASP    42     -17.623  15.586 -11.926  1.00  0.00            
ATOM    668  C   ASP    42     -20.048  14.904 -10.378  1.00  0.00            
ATOM    669  O   ASP    42     -20.928  15.704 -10.699  1.00  0.00            
ATOM    670  N   ALA    43     -19.386  14.957  -9.223  1.00  0.00            
ATOM    671  H   ALA    43     -18.710  14.241  -8.999  1.00  0.00            
ATOM    672  CA  ALA    43     -19.636  16.053  -8.206  1.00  0.00            
ATOM    673  HA  ALA    43     -20.551  16.586  -8.464  1.00  0.00            
ATOM    674  CB  ALA    43     -19.800  15.441  -6.788  1.00  0.00            
ATOM    675  HB1 ALA    43     -18.888  14.912  -6.511  1.00  0.00            
ATOM    676  HB2 ALA    43     -19.990  16.237  -6.068  1.00  0.00            
ATOM    677  HB3 ALA    43     -20.637  14.744  -6.787  1.00  0.00            
ATOM    678  C   ALA    43     -18.487  17.070  -8.191  1.00  0.00            
ATOM    679  O   ALA    43     -18.442  17.887  -7.283  1.00  0.00            
ATOM    680  N   TYR    44     -17.570  16.998  -9.166  1.00  0.00            
ATOM    681  H   TYR    44     -17.544  16.186  -9.766  1.00  0.00            
ATOM    682  CA  TYR    44     -16.441  17.930  -9.210  1.00  0.00            
ATOM    683  HA  TYR    44     -16.006  17.985  -8.212  1.00  0.00            
ATOM    684  CB  TYR    44     -15.333  17.523 -10.209  1.00  0.00            
ATOM    685  HB2 TYR    44     -15.799  17.080 -11.090  1.00  0.00            
ATOM    686  HB3 TYR    44     -14.655  18.318 -10.518  1.00  0.00            
ATOM    687  CG  TYR    44     -14.547  16.446  -9.453  1.00  0.00            
ATOM    688  CD1 TYR    44     -15.062  15.147  -9.376  1.00  0.00            
ATOM    689  HD1 TYR    44     -15.967  14.905  -9.935  1.00  0.00            
ATOM    690  CE1 TYR    44     -14.429  14.155  -8.590  1.00  0.00            
ATOM    691  HE1 TYR    44     -14.858  13.154  -8.560  1.00  0.00            
ATOM    692  CZ  TYR    44     -13.240  14.428  -7.907  1.00  0.00            
ATOM    693  OH  TYR    44     -12.656  13.466  -7.131  1.00  0.00            
ATOM    694  HH  TYR    44     -13.147  12.640  -7.125  1.00  0.00            
ATOM    695  CE2 TYR    44     -12.655  15.710  -7.957  1.00  0.00            
ATOM    696  HE2 TYR    44     -11.729  15.956  -7.439  1.00  0.00            
ATOM    697  CD2 TYR    44     -13.350  16.737  -8.750  1.00  0.00            
ATOM    698  HD2 TYR    44     -12.945  17.748  -8.807  1.00  0.00            
ATOM    699  C   TYR    44     -16.884  19.405  -9.318  1.00  0.00            
ATOM    700  O   TYR    44     -16.192  20.342  -8.767  1.00  0.00            
ATOM    701  N   PRO    45     -17.987  19.662 -10.015  1.00  0.00            
ATOM    702  CD  PRO    45     -18.593  18.900 -11.118  1.00  0.00            
ATOM    703  HD2 PRO    45     -19.258  18.140 -10.707  1.00  0.00            
ATOM    704  HD3 PRO    45     -17.806  18.419 -11.698  1.00  0.00            
ATOM    705  CG  PRO    45     -19.378  20.012 -11.958  1.00  0.00            
ATOM    706  HG2 PRO    45     -20.283  19.597 -12.401  1.00  0.00            
ATOM    707  HG3 PRO    45     -18.744  20.423 -12.745  1.00  0.00            
ATOM    708  CB  PRO    45     -19.708  21.085 -10.904  1.00  0.00            
ATOM    709  HB2 PRO    45     -20.553  20.772 -10.291  1.00  0.00            
ATOM    710  HB3 PRO    45     -19.905  22.076 -11.313  1.00  0.00            
ATOM    711  CA  PRO    45     -18.427  21.111 -10.055  1.00  0.00            
ATOM    712  HA  PRO    45     -17.638  21.692 -10.534  1.00  0.00            
ATOM    713  C   PRO    45     -18.693  21.666  -8.674  1.00  0.00            
ATOM    714  O   PRO    45     -18.316  22.815  -8.404  1.00  0.00            
ATOM    715  N   LEU    46     -19.354  20.881  -7.829  1.00  0.00            
ATOM    716  H   LEU    46     -19.731  20.010  -8.175  1.00  0.00            
ATOM    717  CA  LEU    46     -19.614  21.243  -6.446  1.00  0.00            
ATOM    718  HA  LEU    46     -20.152  22.190  -6.379  1.00  0.00            
ATOM    719  CB  LEU    46     -20.494  20.130  -5.827  1.00  0.00            
ATOM    720  HB2 LEU    46     -21.200  20.143  -6.657  1.00  0.00            
ATOM    721  HB3 LEU    46     -19.884  19.228  -5.883  1.00  0.00            
ATOM    722  CG  LEU    46     -21.271  20.146  -4.489  1.00  0.00            
ATOM    723  HG  LEU    46     -22.202  19.620  -4.697  1.00  0.00            
ATOM    724  CD1 LEU    46     -20.612  19.540  -3.279  1.00  0.00            
ATOM    725 HD11 LEU    46     -19.680  20.067  -3.070  1.00  0.00            
ATOM    726 HD12 LEU    46     -21.277  19.627  -2.420  1.00  0.00            
ATOM    727 HD13 LEU    46     -20.399  18.489  -3.469  1.00  0.00            
ATOM    728  CD2 LEU    46     -21.797  21.580  -4.164  1.00  0.00            
ATOM    729 HD21 LEU    46     -22.464  21.912  -4.958  1.00  0.00            
ATOM    730 HD22 LEU    46     -22.339  21.563  -3.218  1.00  0.00            
ATOM    731 HD23 LEU    46     -20.955  22.268  -4.087  1.00  0.00            
ATOM    732  C   LEU    46     -18.278  21.414  -5.748  1.00  0.00            
ATOM    733  O   LEU    46     -18.012  22.412  -5.058  1.00  0.00            
ATOM    734  N   LEU    47     -17.386  20.437  -5.917  1.00  0.00            
ATOM    735  H   LEU    47     -17.551  19.647  -6.524  1.00  0.00            
ATOM    736  CA  LEU    47     -16.121  20.492  -5.177  1.00  0.00            
ATOM    737  HA  LEU    47     -16.342  20.526  -4.111  1.00  0.00            
ATOM    738  CB  LEU    47     -15.212  19.273  -5.455  1.00  0.00            
ATOM    739  HB2 LEU    47     -15.665  18.363  -5.063  1.00  0.00            
ATOM    740  HB3 LEU    47     -15.183  19.224  -6.543  1.00  0.00            
ATOM    741  CG  LEU    47     -13.783  19.410  -4.911  1.00  0.00            
ATOM    742  HG  LEU    47     -13.318  20.284  -5.367  1.00  0.00            
ATOM    743  CD1 LEU    47     -13.785  19.564  -3.440  1.00  0.00            
ATOM    744 HD11 LEU    47     -14.249  18.690  -2.984  1.00  0.00            
ATOM    745 HD12 LEU    47     -12.760  19.658  -3.083  1.00  0.00            
ATOM    746 HD13 LEU    47     -14.347  20.457  -3.168  1.00  0.00            
ATOM    747  CD2 LEU    47     -12.991  18.050  -5.187  1.00  0.00            
ATOM    748 HD21 LEU    47     -12.959  17.859  -6.259  1.00  0.00            
ATOM    749 HD22 LEU    47     -11.974  18.138  -4.804  1.00  0.00            
ATOM    750 HD23 LEU    47     -13.497  17.225  -4.686  1.00  0.00            
ATOM    751  C   LEU    47     -15.368  21.767  -5.566  1.00  0.00            
ATOM    752  O   LEU    47     -14.736  22.403  -4.698  1.00  0.00            
ATOM    753  N   LYS    48     -15.413  22.116  -6.850  1.00  0.00            
ATOM    754  H   LYS    48     -15.850  21.501  -7.522  1.00  0.00            
ATOM    755  CA  LYS    48     -14.728  23.303  -7.343  1.00  0.00            
ATOM    756  HA  LYS    48     -13.732  23.356  -6.903  1.00  0.00            
ATOM    757  CB  LYS    48     -14.590  23.270  -8.868  1.00  0.00            
ATOM    758  HB2 LYS    48     -15.557  22.983  -9.280  1.00  0.00            
ATOM    759  HB3 LYS    48     -14.341  24.278  -9.197  1.00  0.00            
ATOM    760  CG  LYS    48     -13.511  22.290  -9.361  1.00  0.00            
ATOM    761  HG2 LYS    48     -12.523  22.661  -9.089  1.00  0.00            
ATOM    762  HG3 LYS    48     -13.668  21.310  -8.907  1.00  0.00            
ATOM    763  CD  LYS    48     -13.606  22.171 -10.838  1.00  0.00            
ATOM    764  HD2 LYS    48     -14.601  21.804 -11.085  1.00  0.00            
ATOM    765  HD3 LYS    48     -13.469  23.164 -11.266  1.00  0.00            
ATOM    766  CE  LYS    48     -12.569  21.233 -11.405  1.00  0.00            
ATOM    767  HE2 LYS    48     -11.567  21.503 -11.073  1.00  0.00            
ATOM    768  HE3 LYS    48     -12.776  20.200 -11.127  1.00  0.00            
ATOM    769  NZ  LYS    48     -12.657  21.376 -12.897  1.00  0.00            
ATOM    770  HZ1 LYS    48     -12.464  22.332 -13.156  1.00  0.00            
ATOM    771  HZ2 LYS    48     -11.981  20.766 -13.335  1.00  0.00            
ATOM    772  HZ3 LYS    48     -13.585  21.124 -13.205  1.00  0.00            
ATOM    773  C   LYS    48     -15.335  24.641  -6.896  1.00  0.00            
ATOM    774  O   LYS    48     -14.598  25.615  -6.752  1.00  0.00            
ATOM    775  N   ARG    49     -16.654  24.691  -6.692  1.00  0.00            
ATOM    776  H   ARG    49     -17.249  23.927  -6.976  1.00  0.00            
ATOM    777  CA  ARG    49     -17.284  25.872  -6.041  1.00  0.00            
ATOM    778  HA  ARG    49     -17.034  26.771  -6.604  1.00  0.00            
ATOM    779  CB  ARG    49     -18.818  25.734  -5.990  1.00  0.00            
ATOM    780  HB2 ARG    49     -19.021  24.728  -5.624  1.00  0.00            
ATOM    781  HB3 ARG    49     -19.165  26.463  -5.257  1.00  0.00            
ATOM    782  CG  ARG    49     -19.552  25.952  -7.314  1.00  0.00            
ATOM    783  HG2 ARG    49     -19.350  26.959  -7.680  1.00  0.00            
ATOM    784  HG3 ARG    49     -19.206  25.224  -8.046  1.00  0.00            
ATOM    785  CD  ARG    49     -21.052  25.782  -7.097  1.00  0.00            
ATOM    786  HD2 ARG    49     -21.255  24.776  -6.731  1.00  0.00            
ATOM    787  HD3 ARG    49     -21.399  26.511  -6.364  1.00  0.00            
ATOM    788  NE  ARG    49     -21.797  25.987  -8.360  1.00  0.00            
ATOM    789  HE  ARG    49     -21.276  26.206  -9.196  1.00  0.00            
ATOM    790  CZ  ARG    49     -23.122  25.895  -8.442  1.00  0.00            
ATOM    791  NH1 ARG    49     -23.876  25.609  -7.385  1.00  0.00            
ATOM    792 HH11 ARG    49     -23.442  25.456  -6.485  1.00  0.00            
ATOM    793 HH12 ARG    49     -24.878  25.547  -7.485  1.00  0.00            
ATOM    794  NH2 ARG    49     -23.688  26.098  -9.628  1.00  0.00            
ATOM    795 HH21 ARG    49     -23.113  26.315 -10.429  1.00  0.00            
ATOM    796 HH22 ARG    49     -24.692  26.035  -9.721  1.00  0.00            
ATOM    797  C   ARG    49     -16.755  25.998  -4.600  1.00  0.00            
ATOM    798  O   ARG    49     -16.375  27.066  -4.154  1.00  0.00            
ATOM    799  N   LEU    50     -16.744  24.882  -3.882  1.00  0.00            
ATOM    800  H   LEU    50     -17.101  24.027  -4.283  1.00  0.00            
ATOM    801  CA  LEU    50     -16.254  24.848  -2.525  1.00  0.00            
ATOM    802  HA  LEU    50     -16.766  25.587  -1.909  1.00  0.00            
ATOM    803  CB  LEU    50     -16.529  23.464  -1.953  1.00  0.00            
ATOM    804  HB2 LEU    50     -16.635  22.989  -2.929  1.00  0.00            
ATOM    805  HB3 LEU    50     -15.646  23.070  -1.450  1.00  0.00            
ATOM    806  CG  LEU    50     -17.768  23.172  -1.109  1.00  0.00            
ATOM    807  HG  LEU    50     -17.442  22.985  -0.086  1.00  0.00            
ATOM    808  CD1 LEU    50     -18.780  24.338  -1.121  1.00  0.00            
ATOM    809 HD11 LEU    50     -19.108  24.525  -2.145  1.00  0.00            
ATOM    810 HD12 LEU    50     -19.642  24.078  -0.506  1.00  0.00            
ATOM    811 HD13 LEU    50     -18.307  25.235  -0.723  1.00  0.00            
ATOM    812  CD2 LEU    50     -18.355  21.757  -1.440  1.00  0.00            
ATOM    813 HD21 LEU    50     -17.604  20.994  -1.234  1.00  0.00            
ATOM    814 HD22 LEU    50     -19.235  21.575  -0.825  1.00  0.00            
ATOM    815 HD23 LEU    50     -18.633  21.716  -2.493  1.00  0.00            
ATOM    816  C   LEU    50     -14.739  25.146  -2.395  1.00  0.00            
ATOM    817  O   LEU    50     -14.301  25.887  -1.487  1.00  0.00            
ATOM    818  N   LEU    51     -13.934  24.543  -3.273  1.00  0.00            
ATOM    819  H   LEU    51     -14.328  23.924  -3.967  1.00  0.00            
ATOM    820  CA  LEU    51     -12.473  24.689  -3.218  1.00  0.00            
ATOM    821  HA  LEU    51     -12.215  25.486  -2.520  1.00  0.00            
ATOM    822  CB  LEU    51     -11.811  23.414  -2.759  1.00  0.00            
ATOM    823  HB2 LEU    51     -12.201  22.683  -3.467  1.00  0.00            
ATOM    824  HB3 LEU    51     -10.733  23.508  -2.893  1.00  0.00            
ATOM    825  CG  LEU    51     -12.112  22.944  -1.317  1.00  0.00            
ATOM    826  HG  LEU    51     -13.184  23.000  -1.127  1.00  0.00            
ATOM    827  CD1 LEU    51     -11.644  21.506  -1.156  1.00  0.00            
ATOM    828 HD11 LEU    51     -10.572  21.448  -1.345  1.00  0.00            
ATOM    829 HD12 LEU    51     -11.852  21.166  -0.141  1.00  0.00            
ATOM    830 HD13 LEU    51     -12.172  20.870  -1.867  1.00  0.00            
ATOM    831  CD2 LEU    51     -11.473  23.886  -0.236  1.00  0.00            
ATOM    832 HD21 LEU    51     -11.870  24.894  -0.351  1.00  0.00            
ATOM    833 HD22 LEU    51     -11.714  23.513   0.760  1.00  0.00            
ATOM    834 HD23 LEU    51     -10.390  23.906  -0.364  1.00  0.00            
ATOM    835  C   LEU    51     -11.953  25.121  -4.574  1.00  0.00            
ATOM    836  O   LEU    51     -11.515  24.283  -5.431  1.00  0.00            
ATOM    837  N   PRO    52     -11.985  26.433  -4.815  1.00  0.00            
ATOM    838  CD  PRO    52     -12.326  27.498  -3.835  1.00  0.00            
ATOM    839  HD2 PRO    52     -11.665  27.419  -2.973  1.00  0.00            
ATOM    840  HD3 PRO    52     -13.360  27.372  -3.512  1.00  0.00            
ATOM    841  CG  PRO    52     -12.123  28.745  -4.592  1.00  0.00            
ATOM    842  HG2 PRO    52     -11.140  29.145  -4.346  1.00  0.00            
ATOM    843  HG3 PRO    52     -12.890  29.461  -4.297  1.00  0.00            
ATOM    844  CB  PRO    52     -12.235  28.405  -6.102  1.00  0.00            
ATOM    845  HB2 PRO    52     -11.591  29.020  -6.731  1.00  0.00            
ATOM    846  HB3 PRO    52     -13.267  28.496  -6.441  1.00  0.00            
ATOM    847  CA  PRO    52     -11.783  26.923  -6.174  1.00  0.00            
ATOM    848  HA  PRO    52     -12.481  26.383  -6.815  1.00  0.00            
ATOM    849  C   PRO    52     -10.344  26.740  -6.711  1.00  0.00            
ATOM    850  O   PRO    52     -10.145  26.844  -7.932  1.00  0.00            
ATOM    851  N   PHE    53      -9.383  26.411  -5.848  1.00  0.00            
ATOM    852  H   PHE    53      -9.549  26.352  -4.854  1.00  0.00            
ATOM    853  CA  PHE    53      -8.019  26.156  -6.345  1.00  0.00            
ATOM    854  HA  PHE    53      -7.752  26.913  -7.083  1.00  0.00            
ATOM    855  CB  PHE    53      -7.010  26.206  -5.210  1.00  0.00            
ATOM    856  HB2 PHE    53      -6.000  26.155  -5.617  1.00  0.00            
ATOM    857  HB3 PHE    53      -7.125  27.128  -4.640  1.00  0.00            
ATOM    858  CG  PHE    53      -7.137  25.061  -4.215  1.00  0.00            
ATOM    859  CD1 PHE    53      -7.871  25.226  -3.028  1.00  0.00            
ATOM    860  HD1 PHE    53      -8.359  26.182  -2.836  1.00  0.00            
ATOM    861  CE1 PHE    53      -7.982  24.182  -2.095  1.00  0.00            
ATOM    862  HE1 PHE    53      -8.553  24.329  -1.178  1.00  0.00            
ATOM    863  CZ  PHE    53      -7.367  22.969  -2.339  1.00  0.00            
ATOM    864  HZ  PHE    53      -7.450  22.151  -1.622  1.00  0.00            
ATOM    865  CE2 PHE    53      -6.629  22.792  -3.526  1.00  0.00            
ATOM    866  HE2 PHE    53      -6.142  21.835  -3.716  1.00  0.00            
ATOM    867  CD2 PHE    53      -6.519  23.820  -4.447  1.00  0.00            
ATOM    868  HD2 PHE    53      -5.949  23.671  -5.364  1.00  0.00            
ATOM    869  C   PHE    53      -7.947  24.752  -7.054  1.00  0.00            
ATOM    870  O   PHE    53      -6.992  24.489  -7.759  1.00  0.00            
ATOM    871  N   VAL    54      -8.948  23.896  -6.838  1.00  0.00            
ATOM    872  H   VAL    54      -9.728  24.140  -6.246  1.00  0.00            
ATOM    873  CA  VAL    54      -8.912  22.528  -7.434  1.00  0.00            
ATOM    874  HA  VAL    54      -7.924  22.068  -7.401  1.00  0.00            
ATOM    875  CB  VAL    54      -9.911  21.592  -6.757  1.00  0.00            
ATOM    876  HB  VAL    54     -10.898  22.055  -6.766  1.00  0.00            
ATOM    877  CG1 VAL    54      -9.971  20.188  -7.537  1.00  0.00            
ATOM    878 HG11 VAL    54      -8.984  19.724  -7.528  1.00  0.00            
ATOM    879 HG12 VAL    54     -10.686  19.529  -7.044  1.00  0.00            
ATOM    880 HG13 VAL    54     -10.283  20.357  -8.567  1.00  0.00            
ATOM    881  CG2 VAL    54      -9.530  21.475  -5.323  1.00  0.00            
ATOM    882 HG21 VAL    54      -9.562  22.460  -4.857  1.00  0.00            
ATOM    883 HG22 VAL    54     -10.228  20.811  -4.815  1.00  0.00            
ATOM    884 HG23 VAL    54      -8.522  21.070  -5.245  1.00  0.00            
ATOM    885  C   VAL    54      -9.207  22.624  -8.914  1.00  0.00            
ATOM    886  O   VAL    54     -10.315  23.073  -9.349  1.00  0.00            
ATOM    887  N   GLN    55      -8.221  22.278  -9.722  1.00  0.00            
ATOM    888  H   GLN    55      -7.355  21.869  -9.401  1.00  0.00            
ATOM    889  CA  GLN    55      -8.402  22.499 -11.198  1.00  0.00            
ATOM    890  HA  GLN    55      -9.128  23.297 -11.352  1.00  0.00            
ATOM    891  CB  GLN    55      -7.125  22.881 -11.867  1.00  0.00            
ATOM    892  HB2 GLN    55      -6.380  22.097 -11.726  1.00  0.00            
ATOM    893  HB3 GLN    55      -7.293  23.032 -12.933  1.00  0.00            
ATOM    894  CG  GLN    55      -6.587  24.269 -11.199  1.00  0.00            
ATOM    895  HG2 GLN    55      -6.500  24.147 -10.120  1.00  0.00            
ATOM    896  HG3 GLN    55      -5.614  24.533 -11.614  1.00  0.00            
ATOM    897  CD  GLN    55      -7.569  25.414 -11.486  1.00  0.00            
ATOM    898  OE1 GLN    55      -8.002  25.573 -12.622  1.00  0.00            
ATOM    899  NE2 GLN    55      -7.912  26.208 -10.469  1.00  0.00            
ATOM    900 HE21 GLN    55      -8.556  26.971 -10.623  1.00  0.00            
ATOM    901 HE22 GLN    55      -7.527  26.042  -9.550  1.00  0.00            
ATOM    902  C   GLN    55      -8.914  21.225 -11.919  1.00  0.00            
ATOM    903  O   GLN    55      -9.362  21.308 -13.043  1.00  0.00            
ATOM    904  N   SER    56      -8.713  20.076 -11.303  1.00  0.00            
ATOM    905  H   SER    56      -8.276  20.032 -10.394  1.00  0.00            
ATOM    906  CA  SER    56      -9.015  18.784 -12.012  1.00  0.00            
ATOM    907  HA  SER    56      -9.965  18.886 -12.536  1.00  0.00            
ATOM    908  CB  SER    56      -7.909  18.394 -13.050  1.00  0.00            
ATOM    909  HB2 SER    56      -8.287  17.639 -13.739  1.00  0.00            
ATOM    910  HB3 SER    56      -7.592  19.273 -13.612  1.00  0.00            
ATOM    911  OG  SER    56      -6.793  17.862 -12.326  1.00  0.00            
ATOM    912  HG  SER    56      -6.100  17.615 -12.942  1.00  0.00            
ATOM    913  C   SER    56      -9.265  17.661 -11.036  1.00  0.00            
ATOM    914  O   SER    56      -8.891  17.713  -9.847  1.00  0.00            
ATOM    915  N   TYR    57      -9.909  16.600 -11.542  1.00  0.00            
ATOM    916  H   TYR    57     -10.277  16.627 -12.482  1.00  0.00            
ATOM    917  CA  TYR    57     -10.031  15.327 -10.769  1.00  0.00            
ATOM    918  HA  TYR    57     -10.757  15.403  -9.960  1.00  0.00            
ATOM    919  CB  TYR    57     -10.542  14.258 -11.804  1.00  0.00            
ATOM    920  HB2 TYR    57     -11.524  14.527 -12.193  1.00  0.00            
ATOM    921  HB3 TYR    57      -9.824  14.226 -12.623  1.00  0.00            
ATOM    922  CG  TYR    57     -10.616  12.906 -11.149  1.00  0.00            
ATOM    923  CD1 TYR    57     -11.661  12.598 -10.272  1.00  0.00            
ATOM    924  HD1 TYR    57     -12.441  13.343 -10.108  1.00  0.00            
ATOM    925  CE1 TYR    57     -11.722  11.318  -9.585  1.00  0.00            
ATOM    926  HE1 TYR    57     -12.520  11.046  -8.894  1.00  0.00            
ATOM    927  CZ  TYR    57     -10.728  10.356  -9.942  1.00  0.00            
ATOM    928  OH  TYR    57     -10.814   9.174  -9.238  1.00  0.00            
ATOM    929  HH  TYR    57     -11.536   9.166  -8.604  1.00  0.00            
ATOM    930  CE2 TYR    57      -9.712  10.662 -10.845  1.00  0.00            
ATOM    931  HE2 TYR    57      -8.963   9.903 -11.071  1.00  0.00            
ATOM    932  CD2 TYR    57      -9.643  11.911 -11.456  1.00  0.00            
ATOM    933  HD2 TYR    57      -8.847  12.127 -12.168  1.00  0.00            
ATOM    934  C   TYR    57      -8.553  14.882 -10.248  1.00  0.00            
ATOM    935  O   TYR    57      -8.345  14.390  -9.125  1.00  0.00            
ATOM    936  N   TYR    58      -7.613  14.974 -11.159  1.00  0.00            
ATOM    937  H   TYR    58      -7.772  15.517 -11.995  1.00  0.00            
ATOM    938  CA  TYR    58      -6.304  14.337 -10.983  1.00  0.00            
ATOM    939  HA  TYR    58      -6.406  13.310 -10.633  1.00  0.00            
ATOM    940  CB  TYR    58      -5.629  14.321 -12.327  1.00  0.00            
ATOM    941  HB2 TYR    58      -5.647  15.343 -12.707  1.00  0.00            
ATOM    942  HB3 TYR    58      -4.597  13.976 -12.266  1.00  0.00            
ATOM    943  CG  TYR    58      -6.401  13.428 -13.257  1.00  0.00            
ATOM    944  CD1 TYR    58      -7.192  13.975 -14.298  1.00  0.00            
ATOM    945  HD1 TYR    58      -7.170  15.047 -14.487  1.00  0.00            
ATOM    946  CE1 TYR    58      -8.012  13.129 -15.095  1.00  0.00            
ATOM    947  HE1 TYR    58      -8.682  13.533 -15.853  1.00  0.00            
ATOM    948  CZ  TYR    58      -7.929  11.732 -14.896  1.00  0.00            
ATOM    949  OH  TYR    58      -8.640  10.853 -15.725  1.00  0.00            
ATOM    950  HH  TYR    58      -9.154  11.305 -16.398  1.00  0.00            
ATOM    951  CE2 TYR    58      -7.161  11.210 -13.874  1.00  0.00            
ATOM    952  HE2 TYR    58      -7.162  10.132 -13.712  1.00  0.00            
ATOM    953  CD2 TYR    58      -6.389  12.043 -13.050  1.00  0.00            
ATOM    954  HD2 TYR    58      -5.783  11.611 -12.254  1.00  0.00            
ATOM    955  C   TYR    58      -5.419  15.142 -10.007  1.00  0.00            
ATOM    956  O   TYR    58      -4.634  14.580  -9.297  1.00  0.00            
ATOM    957  N   GLN    59      -5.597  16.459  -9.996  1.00  0.00            
ATOM    958  H   GLN    59      -6.034  16.961 -10.756  1.00  0.00            
ATOM    959  CA  GLN    59      -5.009  17.247  -8.872  1.00  0.00            
ATOM    960  HA  GLN    59      -3.949  17.018  -8.762  1.00  0.00            
ATOM    961  CB  GLN    59      -5.162  18.766  -9.171  1.00  0.00            
ATOM    962  HB2 GLN    59      -4.641  19.013 -10.096  1.00  0.00            
ATOM    963  HB3 GLN    59      -6.218  19.016  -9.271  1.00  0.00            
ATOM    964  CG  GLN    59      -4.558  19.564  -8.018  1.00  0.00            
ATOM    965  HG2 GLN    59      -5.014  19.230  -7.087  1.00  0.00            
ATOM    966  HG3 GLN    59      -3.478  19.422  -7.964  1.00  0.00            
ATOM    967  CD  GLN    59      -4.850  21.078  -8.199  1.00  0.00            
ATOM    968  OE1 GLN    59      -5.693  21.448  -9.023  1.00  0.00            
ATOM    969  NE2 GLN    59      -4.126  21.933  -7.447  1.00  0.00            
ATOM    970 HE21 GLN    59      -4.280  22.928  -7.529  1.00  0.00            
ATOM    971 HE22 GLN    59      -3.433  21.575  -6.806  1.00  0.00            
ATOM    972  C   GLN    59      -5.618  16.830  -7.545  1.00  0.00            
ATOM    973  O   GLN    59      -4.895  16.710  -6.557  1.00  0.00            
ATOM    974  N   GLY    60      -6.949  16.637  -7.497  1.00  0.00            
ATOM    975  H   GLY    60      -7.518  16.826  -8.310  1.00  0.00            
ATOM    976  CA  GLY    60      -7.622  16.143  -6.261  1.00  0.00            
ATOM    977  HA2 GLY    60      -7.466  16.852  -5.449  1.00  0.00            
ATOM    978  HA3 GLY    60      -8.690  16.030  -6.444  1.00  0.00            
ATOM    979  C   GLY    60      -7.021  14.745  -5.843  1.00  0.00            
ATOM    980  O   GLY    60      -6.722  14.450  -4.677  1.00  0.00            
ATOM    981  N   LEU    61      -6.886  13.889  -6.842  1.00  0.00            
ATOM    982  H   LEU    61      -7.134  14.124  -7.792  1.00  0.00            
ATOM    983  CA  LEU    61      -6.339  12.504  -6.564  1.00  0.00            
ATOM    984  HA  LEU    61      -6.924  11.996  -5.797  1.00  0.00            
ATOM    985  CB  LEU    61      -6.432  11.684  -7.887  1.00  0.00            
ATOM    986  HB2 LEU    61      -7.490  11.753  -8.141  1.00  0.00            
ATOM    987  HB3 LEU    61      -5.839  12.144  -8.678  1.00  0.00            
ATOM    988  CG  LEU    61      -6.020  10.153  -7.737  1.00  0.00            
ATOM    989  HG  LEU    61      -4.971  10.074  -7.454  1.00  0.00            
ATOM    990  CD1 LEU    61      -6.919   9.505  -6.611  1.00  0.00            
ATOM    991 HD11 LEU    61      -7.969   9.584  -6.893  1.00  0.00            
ATOM    992 HD12 LEU    61      -6.653   8.455  -6.492  1.00  0.00            
ATOM    993 HD13 LEU    61      -6.757  10.029  -5.670  1.00  0.00            
ATOM    994  CD2 LEU    61      -6.083   9.365  -9.038  1.00  0.00            
ATOM    995 HD21 LEU    61      -5.405   9.811  -9.765  1.00  0.00            
ATOM    996 HD22 LEU    61      -5.788   8.333  -8.853  1.00  0.00            
ATOM    997 HD23 LEU    61      -7.100   9.388  -9.429  1.00  0.00            
ATOM    998  C   LEU    61      -4.823  12.551  -6.084  1.00  0.00            
ATOM    999  O   LEU    61      -4.383  11.701  -5.225  1.00  0.00            
ATOM   1000  N   THR    62      -4.065  13.500  -6.626  1.00  0.00            
ATOM   1001  H   THR    62      -4.410  14.086  -7.373  1.00  0.00            
ATOM   1002  CA  THR    62      -2.625  13.691  -6.164  1.00  0.00            
ATOM   1003  HA  THR    62      -2.092  12.751  -6.312  1.00  0.00            
ATOM   1004  CB  THR    62      -1.936  14.768  -6.968  1.00  0.00            
ATOM   1005  HB  THR    62      -2.442  15.718  -6.794  1.00  0.00            
ATOM   1006  CG2 THR    62      -0.356  14.901  -6.526  1.00  0.00            
ATOM   1007 HG21 THR    62       0.151  13.951  -6.700  1.00  0.00            
ATOM   1008 HG22 THR    62       0.122  15.682  -7.116  1.00  0.00            
ATOM   1009 HG23 THR    62      -0.295  15.156  -5.468  1.00  0.00            
ATOM   1010  OG1 THR    62      -1.954  14.443  -8.379  1.00  0.00            
ATOM   1011  HG1 THR    62      -1.513  15.138  -8.873  1.00  0.00            
ATOM   1012  C   THR    62      -2.677  14.034  -4.680  1.00  0.00            
ATOM   1013  O   THR    62      -1.968  13.418  -3.859  1.00  0.00            
ATOM   1014  N   LEU    63      -3.475  15.059  -4.333  1.00  0.00            
ATOM   1015  H   LEU    63      -3.940  15.612  -5.039  1.00  0.00            
ATOM   1016  CA  LEU    63      -3.617  15.456  -2.944  1.00  0.00            
ATOM   1017  HA  LEU    63      -2.643  15.736  -2.544  1.00  0.00            
ATOM   1018  CB  LEU    63      -4.583  16.676  -2.807  1.00  0.00            
ATOM   1019  HB2 LEU    63      -5.507  16.450  -3.338  1.00  0.00            
ATOM   1020  HB3 LEU    63      -4.805  16.866  -1.757  1.00  0.00            
ATOM   1021  CG  LEU    63      -3.929  17.920  -3.424  1.00  0.00            
ATOM   1022  HG  LEU    63      -3.428  17.665  -4.357  1.00  0.00            
ATOM   1023  CD1 LEU    63      -5.028  18.918  -3.700  1.00  0.00            
ATOM   1024 HD11 LEU    63      -5.530  19.174  -2.767  1.00  0.00            
ATOM   1025 HD12 LEU    63      -4.600  19.819  -4.140  1.00  0.00            
ATOM   1026 HD13 LEU    63      -5.749  18.483  -4.392  1.00  0.00            
ATOM   1027  CD2 LEU    63      -2.851  18.528  -2.433  1.00  0.00            
ATOM   1028 HD21 LEU    63      -2.080  17.784  -2.234  1.00  0.00            
ATOM   1029 HD22 LEU    63      -2.397  19.409  -2.886  1.00  0.00            
ATOM   1030 HD23 LEU    63      -3.335  18.808  -1.497  1.00  0.00            
ATOM   1031  C   LEU    63      -4.074  14.353  -2.032  1.00  0.00            
ATOM   1032  O   LEU    63      -3.548  14.175  -0.921  1.00  0.00            
ATOM   1033  N   HIM    64      -5.061  13.581  -2.491  1.00  0.00            
ATOM   1034  H   HIM    64      -5.374  13.660  -3.449  1.00  0.00            
ATOM   1035  CA  HIM    64      -5.634  12.545  -1.667  1.00  0.00            
ATOM   1036  HA  HIM    64      -6.105  12.958  -0.775  1.00  0.00            
ATOM   1037  CB  HIM    64      -6.739  11.827  -2.531  1.00  0.00            
ATOM   1038  HB2 HIM    64      -7.502  12.591  -2.681  1.00  0.00            
ATOM   1039  HB3 HIM    64      -6.428  11.431  -3.498  1.00  0.00            
ATOM   1040  CG  HIM    64      -7.394  10.706  -1.804  1.00  0.00            
ATOM   1041  ND1 HIM    64      -8.359  10.939  -0.836  1.00  0.00            
ATOM   1042  HD1 HIM    64      -8.652  11.849  -0.511  1.00  0.00            
ATOM   1043  CE1 HIM    64      -8.832   9.759  -0.410  1.00  0.00            
ATOM   1044  HE1 HIM    64      -9.598   9.703   0.364  1.00  0.00            
ATOM   1045  NE2 HIM    64      -8.211   8.808  -1.083  1.00  0.00            
ATOM   1046  CD2 HIM    64      -7.335   9.340  -1.988  1.00  0.00            
ATOM   1047  HD2 HIM    64      -6.774   8.685  -2.655  1.00  0.00            
ATOM   1048  C   HIM    64      -4.511  11.473  -1.361  1.00  0.00            
ATOM   1049  O   HIM    64      -4.321  11.095  -0.208  1.00  0.00            
ATOM   1050  N   GLY    65      -3.862  11.002  -2.410  1.00  0.00            
ATOM   1051  H   GLY    65      -4.102  11.335  -3.332  1.00  0.00            
ATOM   1052  CA  GLY    65      -2.792  10.003  -2.286  1.00  0.00            
ATOM   1053  HA2 GLY    65      -3.221   9.104  -1.842  1.00  0.00            
ATOM   1054  HA3 GLY    65      -2.428   9.774  -3.288  1.00  0.00            
ATOM   1055  C   GLY    65      -1.610  10.475  -1.418  1.00  0.00            
ATOM   1056  O   GLY    65      -1.211   9.808  -0.461  1.00  0.00            
ATOM   1057  N   VAL    66      -1.085  11.657  -1.716  1.00  0.00            
ATOM   1058  H   VAL    66      -1.426  12.227  -2.476  1.00  0.00            
ATOM   1059  CA  VAL    66       0.047  12.146  -0.939  1.00  0.00            
ATOM   1060  HA  VAL    66       0.886  11.461  -0.819  1.00  0.00            
ATOM   1061  CB  VAL    66       0.570  13.469  -1.603  1.00  0.00            
ATOM   1062  HB  VAL    66      -0.288  14.094  -1.852  1.00  0.00            
ATOM   1063  CG1 VAL    66       1.527  14.255  -0.636  1.00  0.00            
ATOM   1064 HG11 VAL    66       2.384  13.631  -0.386  1.00  0.00            
ATOM   1065 HG12 VAL    66       1.872  15.165  -1.126  1.00  0.00            
ATOM   1066 HG13 VAL    66       0.990  14.515   0.277  1.00  0.00            
ATOM   1067  CG2 VAL    66       1.212  13.176  -3.002  1.00  0.00            
ATOM   1068 HG21 VAL    66       0.467  12.726  -3.658  1.00  0.00            
ATOM   1069 HG22 VAL    66       1.566  14.108  -3.442  1.00  0.00            
ATOM   1070 HG23 VAL    66       2.051  12.491  -2.881  1.00  0.00            
ATOM   1071  C   VAL    66      -0.331  12.415   0.522  1.00  0.00            
ATOM   1072  O   VAL    66       0.312  11.922   1.455  1.00  0.00            
ATOM   1073  N   LEU    67      -1.408  13.167   0.745  1.00  0.00            
ATOM   1074  H   LEU    67      -1.911  13.618  -0.006  1.00  0.00            
ATOM   1075  CA  LEU    67      -1.817  13.449   2.123  1.00  0.00            
ATOM   1076  HA  LEU    67      -0.967  13.847   2.678  1.00  0.00            
ATOM   1077  CB  LEU    67      -2.977  14.493   2.171  1.00  0.00            
ATOM   1078  HB2 LEU    67      -3.770  14.161   1.500  1.00  0.00            
ATOM   1079  HB3 LEU    67      -3.372  14.584   3.183  1.00  0.00            
ATOM   1080  CG  LEU    67      -2.428  15.916   1.682  1.00  0.00            
ATOM   1081  HG  LEU    67      -1.852  15.811   0.762  1.00  0.00            
ATOM   1082  CD1 LEU    67      -3.659  16.813   1.419  1.00  0.00            
ATOM   1083 HD11 LEU    67      -4.235  16.919   2.338  1.00  0.00            
ATOM   1084 HD12 LEU    67      -3.328  17.796   1.083  1.00  0.00            
ATOM   1085 HD13 LEU    67      -4.283  16.358   0.650  1.00  0.00            
ATOM   1086  CD2 LEU    67      -1.497  16.595   2.699  1.00  0.00            
ATOM   1087 HD21 LEU    67      -0.632  15.957   2.883  1.00  0.00            
ATOM   1088 HD22 LEU    67      -1.162  17.554   2.303  1.00  0.00            
ATOM   1089 HD23 LEU    67      -2.034  16.756   3.634  1.00  0.00            
ATOM   1090  C   LEU    67      -2.196  12.266   2.926  1.00  0.00            
ATOM   1091  O   LEU    67      -1.854  12.207   4.119  1.00  0.00            
ATOM   1092  N   ASN    68      -2.987  11.353   2.377  1.00  0.00            
ATOM   1093  H   ASN    68      -3.285  11.390   1.413  1.00  0.00            
ATOM   1094  CA  ASN    68      -3.450  10.255   3.195  1.00  0.00            
ATOM   1095  HA  ASN    68      -3.621  10.631   4.204  1.00  0.00            
ATOM   1096  CB  ASN    68      -4.765   9.601   2.678  1.00  0.00            
ATOM   1097  HB2 ASN    68      -4.641   9.407   1.613  1.00  0.00            
ATOM   1098  HB3 ASN    68      -4.961   8.663   3.198  1.00  0.00            
ATOM   1099  CG  ASN    68      -5.978  10.536   2.872  1.00  0.00            
ATOM   1100  OD1 ASN    68      -5.849  11.569   3.496  1.00  0.00            
ATOM   1101  ND2 ASN    68      -7.149  10.151   2.373  1.00  0.00            
ATOM   1102 HD21 ASN    68      -7.961  10.742   2.484  1.00  0.00            
ATOM   1103 HD22 ASN    68      -7.221   9.269   1.885  1.00  0.00            
ATOM   1104  C   ASN    68      -2.414   9.128   3.274  1.00  0.00            
ATOM   1105  O   ASN    68      -2.174   8.598   4.389  1.00  0.00            
ATOM   1106  N   ALA    69      -1.839   8.754   2.132  1.00  0.00            
ATOM   1107  H   ALA    69      -1.885   9.280   1.271  1.00  0.00            
ATOM   1108  CA  ALA    69      -1.072   7.462   2.137  1.00  0.00            
ATOM   1109  HA  ALA    69      -1.461   6.797   2.907  1.00  0.00            
ATOM   1110  CB  ALA    69      -1.135   6.745   0.800  1.00  0.00            
ATOM   1111  HB1 ALA    69      -0.740   7.395   0.019  1.00  0.00            
ATOM   1112  HB2 ALA    69      -0.540   5.833   0.848  1.00  0.00            
ATOM   1113  HB3 ALA    69      -2.170   6.492   0.571  1.00  0.00            
ATOM   1114  C   ALA    69       0.406   7.763   2.455  1.00  0.00            
ATOM   1115  O   ALA    69       1.099   6.865   2.916  1.00  0.00            
ATOM   1116  N   ILE    70       0.854   8.968   2.146  1.00  0.00            
ATOM   1117  H   ILE    70       0.312   9.595   1.568  1.00  0.00            
ATOM   1118  CA  ILE    70       2.256   9.347   2.476  1.00  0.00            
ATOM   1119  HA  ILE    70       2.784   8.413   2.672  1.00  0.00            
ATOM   1120  CB  ILE    70       2.953  10.095   1.348  1.00  0.00            
ATOM   1121  HB  ILE    70       2.429  11.025   1.130  1.00  0.00            
ATOM   1122  CG2 ILE    70       4.419  10.419   1.823  1.00  0.00            
ATOM   1123 HG21 ILE    70       4.944   9.490   2.041  1.00  0.00            
ATOM   1124 HG22 ILE    70       4.946  10.957   1.034  1.00  0.00            
ATOM   1125 HG23 ILE    70       4.383  11.035   2.721  1.00  0.00            
ATOM   1126  CG1 ILE    70       2.956   9.069   0.151  1.00  0.00            
ATOM   1127 HG12 ILE    70       3.504   8.182   0.465  1.00  0.00            
ATOM   1128 HG13 ILE    70       1.923   8.798  -0.068  1.00  0.00            
ATOM   1129  CD1 ILE    70       3.623   9.668  -1.137  1.00  0.00            
ATOM   1130 HD11 ILE    70       4.656   9.938  -0.919  1.00  0.00            
ATOM   1131 HD12 ILE    70       3.602   8.926  -1.936  1.00  0.00            
ATOM   1132 HD13 ILE    70       3.074  10.556  -1.451  1.00  0.00            
ATOM   1133  C   ILE    70       2.362  10.053   3.782  1.00  0.00            
ATOM   1134  O   ILE    70       3.005   9.541   4.704  1.00  0.00            
ATOM   1135  N   VAL    71       1.671  11.162   3.896  1.00  0.00            
ATOM   1136  H   VAL    71       0.986  11.417   3.199  1.00  0.00            
ATOM   1137  CA  VAL    71       1.893  12.083   5.030  1.00  0.00            
ATOM   1138  HA  VAL    71       2.945  12.201   5.290  1.00  0.00            
ATOM   1139  CB  VAL    71       1.312  13.481   4.665  1.00  0.00            
ATOM   1140  HB  VAL    71       0.282  13.357   4.328  1.00  0.00            
ATOM   1141  CG1 VAL    71       1.343  14.443   5.912  1.00  0.00            
ATOM   1142 HG11 VAL    71       2.372  14.569   6.249  1.00  0.00            
ATOM   1143 HG12 VAL    71       0.932  15.414   5.634  1.00  0.00            
ATOM   1144 HG13 VAL    71       0.747  14.015   6.718  1.00  0.00            
ATOM   1145  CG2 VAL    71       2.146  14.086   3.422  1.00  0.00            
ATOM   1146 HG21 VAL    71       2.060  13.417   2.566  1.00  0.00            
ATOM   1147 HG22 VAL    71       1.748  15.065   3.158  1.00  0.00            
ATOM   1148 HG23 VAL    71       3.195  14.185   3.702  1.00  0.00            
ATOM   1149  C   VAL    71       1.239  11.578   6.317  1.00  0.00            
ATOM   1150  O   VAL    71       1.897  11.344   7.367  1.00  0.00            
ATOM   1151  N   PHE    72      -0.071  11.379   6.273  1.00  0.00            
ATOM   1152  H   PHE    72      -0.654  11.650   5.493  1.00  0.00            
ATOM   1153  CA  PHE    72      -0.720  10.855   7.475  1.00  0.00            
ATOM   1154  HA  PHE    72      -0.614  11.570   8.292  1.00  0.00            
ATOM   1155  CB  PHE    72      -2.244  10.611   7.218  1.00  0.00            
ATOM   1156  HB2 PHE    72      -2.817  11.532   7.327  1.00  0.00            
ATOM   1157  HB3 PHE    72      -2.372  10.220   6.208  1.00  0.00            
ATOM   1158  CG  PHE    72      -2.870   9.597   8.159  1.00  0.00            
ATOM   1159  CD1 PHE    72      -2.995   9.857   9.523  1.00  0.00            
ATOM   1160  HD1 PHE    72      -2.629  10.814   9.895  1.00  0.00            
ATOM   1161  CE1 PHE    72      -3.596   8.892  10.450  1.00  0.00            
ATOM   1162  HE1 PHE    72      -3.674   9.093  11.518  1.00  0.00            
ATOM   1163  CZ  PHE    72      -4.088   7.653   9.915  1.00  0.00            
ATOM   1164  HZ  PHE    72      -4.550   6.907  10.562  1.00  0.00            
ATOM   1165  CE2 PHE    72      -3.966   7.408   8.528  1.00  0.00            
ATOM   1166  HE2 PHE    72      -4.334   6.464   8.125  1.00  0.00            
ATOM   1167  CD2 PHE    72      -3.372   8.372   7.660  1.00  0.00            
ATOM   1168  HD2 PHE    72      -3.299   8.171   6.592  1.00  0.00            
ATOM   1169  C   PHE    72       0.007   9.556   8.021  1.00  0.00            
ATOM   1170  O   PHE    72       0.269   9.451   9.241  1.00  0.00            
ATOM   1171  N   THR    73       0.214   8.561   7.164  1.00  0.00            
ATOM   1172  H   THR    73       0.094   8.695   6.170  1.00  0.00            
ATOM   1173  CA  THR    73       0.667   7.263   7.634  1.00  0.00            
ATOM   1174  HA  THR    73      -0.043   6.848   8.350  1.00  0.00            
ATOM   1175  CB  THR    73       0.779   6.315   6.459  1.00  0.00            
ATOM   1176  HB  THR    73       1.353   5.436   6.751  1.00  0.00            
ATOM   1177  CG2 THR    73      -0.734   5.853   5.991  1.00  0.00            
ATOM   1178 HG21 THR    73      -1.308   6.732   5.698  1.00  0.00            
ATOM   1179 HG22 THR    73      -0.659   5.169   5.146  1.00  0.00            
ATOM   1180 HG23 THR    73      -1.233   5.351   6.820  1.00  0.00            
ATOM   1181  OG1 THR    73       1.450   7.065   5.439  1.00  0.00            
ATOM   1182  HG1 THR    73       1.555   6.518   4.656  1.00  0.00            
ATOM   1183  C   THR    73       2.067   7.427   8.256  1.00  0.00            
ATOM   1184  O   THR    73       2.384   6.855   9.316  1.00  0.00            
ATOM   1185  N   GLN    74       2.919   8.204   7.595  1.00  0.00            
ATOM   1186  H   GLN    74       2.684   8.624   6.708  1.00  0.00            
ATOM   1187  CA  GLN    74       4.304   8.414   8.137  1.00  0.00            
ATOM   1188  HA  GLN    74       4.774   7.443   8.300  1.00  0.00            
ATOM   1189  CB  GLN    74       5.170   9.217   7.183  1.00  0.00            
ATOM   1190  HB2 GLN    74       5.233   8.678   6.237  1.00  0.00            
ATOM   1191  HB3 GLN    74       4.695  10.184   7.018  1.00  0.00            
ATOM   1192  CG  GLN    74       6.650   9.441   7.772  1.00  0.00            
ATOM   1193  HG2 GLN    74       6.593   9.901   8.759  1.00  0.00            
ATOM   1194  HG3 GLN    74       7.141   8.471   7.851  1.00  0.00            
ATOM   1195  CD  GLN    74       7.461  10.309   6.893  1.00  0.00            
ATOM   1196  OE1 GLN    74       7.666   9.987   5.715  1.00  0.00            
ATOM   1197  NE2 GLN    74       7.941  11.467   7.437  1.00  0.00            
ATOM   1198 HE21 GLN    74       8.500  12.091   6.873  1.00  0.00            
ATOM   1199 HE22 GLN    74       7.735  11.694   8.399  1.00  0.00            
ATOM   1200  C   GLN    74       4.274   9.097   9.505  1.00  0.00            
ATOM   1201  O   GLN    74       5.045   8.719  10.399  1.00  0.00            
ATOM   1202  N   LEU    75       3.406  10.109   9.660  1.00  0.00            
ATOM   1203  H   LEU    75       2.867  10.446   8.875  1.00  0.00            
ATOM   1204  CA  LEU    75       3.362  10.874  10.916  1.00  0.00            
ATOM   1205  HA  LEU    75       4.375  11.101  11.248  1.00  0.00            
ATOM   1206  CB  LEU    75       2.596  12.213  10.706  1.00  0.00            
ATOM   1207  HB2 LEU    75       1.591  11.985  10.348  1.00  0.00            
ATOM   1208  HB3 LEU    75       2.533  12.662  11.697  1.00  0.00            
ATOM   1209  CG  LEU    75       3.265  13.191   9.748  1.00  0.00            
ATOM   1210  HG  LEU    75       3.525  12.684   8.819  1.00  0.00            
ATOM   1211  CD1 LEU    75       2.284  14.323   9.453  1.00  0.00            
ATOM   1212 HD11 LEU    75       2.024  14.829  10.382  1.00  0.00            
ATOM   1213 HD12 LEU    75       2.745  15.035   8.768  1.00  0.00            
ATOM   1214 HD13 LEU    75       1.382  13.913   8.998  1.00  0.00            
ATOM   1215  CD2 LEU    75       4.577  13.846  10.428  1.00  0.00            
ATOM   1216 HD21 LEU    75       5.287  13.060  10.681  1.00  0.00            
ATOM   1217 HD22 LEU    75       5.041  14.542   9.727  1.00  0.00            
ATOM   1218 HD23 LEU    75       4.289  14.381  11.333  1.00  0.00            
ATOM   1219  C   LEU    75       2.857   9.999  12.043  1.00  0.00            
ATOM   1220  O   LEU    75       3.327  10.039  13.217  1.00  0.00            
ATOM   1221  N   PHE    76       1.852   9.174  11.725  1.00  0.00            
ATOM   1222  H   PHE    76       1.334   9.247  10.860  1.00  0.00            
ATOM   1223  CA  PHE    76       1.427   8.191  12.698  1.00  0.00            
ATOM   1224  HA  PHE    76       1.152   8.668  13.639  1.00  0.00            
ATOM   1225  CB  PHE    76       0.177   7.452  12.131  1.00  0.00            
ATOM   1226  HB2 PHE    76      -0.559   8.204  11.844  1.00  0.00            
ATOM   1227  HB3 PHE    76       0.401   6.819  11.272  1.00  0.00            
ATOM   1228  CG  PHE    76      -0.463   6.600  13.120  1.00  0.00            
ATOM   1229  CD1 PHE    76      -1.110   7.115  14.244  1.00  0.00            
ATOM   1230  HD1 PHE    76      -1.151   8.195  14.380  1.00  0.00            
ATOM   1231  CE1 PHE    76      -1.719   6.240  15.220  1.00  0.00            
ATOM   1232  HE1 PHE    76      -2.229   6.626  16.103  1.00  0.00            
ATOM   1233  CZ  PHE    76      -1.641   4.841  15.001  1.00  0.00            
ATOM   1234  HZ  PHE    76      -2.088   4.154  15.720  1.00  0.00            
ATOM   1235  CE2 PHE    76      -1.014   4.358  13.903  1.00  0.00            
ATOM   1236  HE2 PHE    76      -1.027   3.279  13.758  1.00  0.00            
ATOM   1237  CD2 PHE    76      -0.363   5.188  12.969  1.00  0.00            
ATOM   1238  HD2 PHE    76       0.203   4.746  12.149  1.00  0.00            
ATOM   1239  C   PHE    76       2.541   7.186  13.095  1.00  0.00            
ATOM   1240  O   PHE    76       2.724   6.876  14.301  1.00  0.00            
ATOM   1241  N   ALA    77       3.284   6.685  12.101  1.00  0.00            
ATOM   1242  H   ALA    77       3.087   6.917  11.137  1.00  0.00            
ATOM   1243  CA  ALA    77       4.323   5.736  12.372  1.00  0.00            
ATOM   1244  HA  ALA    77       3.931   4.905  12.960  1.00  0.00            
ATOM   1245  CB  ALA    77       4.867   5.169  10.993  1.00  0.00            
ATOM   1246  HB1 ALA    77       5.271   5.988  10.398  1.00  0.00            
ATOM   1247  HB2 ALA    77       5.652   4.437  11.185  1.00  0.00            
ATOM   1248  HB3 ALA    77       4.052   4.692  10.449  1.00  0.00            
ATOM   1249  C   ALA    77       5.444   6.398  13.244  1.00  0.00            
ATOM   1250  O   ALA    77       5.890   5.798  14.177  1.00  0.00            
ATOM   1251  N   GLN    78       5.793   7.647  12.950  1.00  0.00            
ATOM   1252  H   GLN    78       5.486   8.052  12.076  1.00  0.00            
ATOM   1253  CA  GLN    78       6.754   8.408  13.775  1.00  0.00            
ATOM   1254  HA  GLN    78       7.636   7.792  13.953  1.00  0.00            
ATOM   1255  CB  GLN    78       7.185   9.683  13.106  1.00  0.00            
ATOM   1256  HB2 GLN    78       6.295  10.246  12.825  1.00  0.00            
ATOM   1257  HB3 GLN    78       7.773  10.266  13.815  1.00  0.00            
ATOM   1258  CG  GLN    78       8.033   9.398  11.845  1.00  0.00            
ATOM   1259  HG2 GLN    78       8.967   8.864  12.026  1.00  0.00            
ATOM   1260  HG3 GLN    78       7.382   8.786  11.221  1.00  0.00            
ATOM   1261  CD  GLN    78       8.344  10.674  11.109  1.00  0.00            
ATOM   1262  OE1 GLN    78       7.497  11.301  10.521  1.00  0.00            
ATOM   1263  NE2 GLN    78       9.628  11.162  11.271  1.00  0.00            
ATOM   1264 HE21 GLN    78       9.904  12.015  10.805  1.00  0.00            
ATOM   1265 HE22 GLN    78      10.284  10.664  11.855  1.00  0.00            
ATOM   1266  C   GLN    78       6.246   8.637  15.195  1.00  0.00            
ATOM   1267  O   GLN    78       7.060   8.566  16.118  1.00  0.00            
ATOM   1268  N   ALA    79       4.927   8.868  15.374  1.00  0.00            
ATOM   1269  H   ALA    79       4.290   8.979  14.599  1.00  0.00            
ATOM   1270  CA  ALA    79       4.411   9.045  16.721  1.00  0.00            
ATOM   1271  HA  ALA    79       5.049   9.744  17.263  1.00  0.00            
ATOM   1272  CB  ALA    79       2.945   9.626  16.684  1.00  0.00            
ATOM   1273  HB1 ALA    79       2.292   8.933  16.152  1.00  0.00            
ATOM   1274  HB2 ALA    79       2.580   9.758  17.703  1.00  0.00            
ATOM   1275  HB3 ALA    79       2.948  10.588  16.171  1.00  0.00            
ATOM   1276  C   ALA    79       4.475   7.734  17.462  1.00  0.00            
ATOM   1277  O   ALA    79       5.070   7.640  18.553  1.00  0.00            
ATOM   1278  N   ILE    80       3.843   6.702  16.896  1.00  0.00            
ATOM   1279  H   ILE    80       3.484   6.771  15.954  1.00  0.00            
ATOM   1280  CA  ILE    80       3.661   5.415  17.630  1.00  0.00            
ATOM   1281  HA  ILE    80       3.222   5.557  18.618  1.00  0.00            
ATOM   1282  CB  ILE    80       2.789   4.466  16.819  1.00  0.00            
ATOM   1283  HB  ILE    80       3.185   4.425  15.804  1.00  0.00            
ATOM   1284  CG2 ILE    80       2.764   3.065  17.410  1.00  0.00            
ATOM   1285 HG21 ILE    80       2.368   3.105  18.425  1.00  0.00            
ATOM   1286 HG22 ILE    80       2.129   2.423  16.799  1.00  0.00            
ATOM   1287 HG23 ILE    80       3.776   2.660  17.432  1.00  0.00            
ATOM   1288  CG1 ILE    80       1.354   5.089  16.713  1.00  0.00            
ATOM   1289 HG12 ILE    80       1.404   5.921  16.009  1.00  0.00            
ATOM   1290 HG13 ILE    80       0.687   4.322  16.321  1.00  0.00            
ATOM   1291  CD1 ILE    80       0.813   5.598  18.078  1.00  0.00            
ATOM   1292 HD11 ILE    80       1.480   6.366  18.470  1.00  0.00            
ATOM   1293 HD12 ILE    80      -0.183   6.019  17.940  1.00  0.00            
ATOM   1294 HD13 ILE    80       0.762   4.767  18.782  1.00  0.00            
ATOM   1295  C   ILE    80       5.022   4.720  17.874  1.00  0.00            
ATOM   1296  O   ILE    80       5.332   4.272  18.998  1.00  0.00            
ATOM   1297  N   MET    81       5.811   4.620  16.825  1.00  0.00            
ATOM   1298  H   MET    81       5.577   5.052  15.941  1.00  0.00            
ATOM   1299  CA  MET    81       7.029   3.723  16.886  1.00  0.00            
ATOM   1300  HA  MET    81       6.853   2.910  17.590  1.00  0.00            
ATOM   1301  CB  MET    81       7.329   3.114  15.488  1.00  0.00            
ATOM   1302  HB2 MET    81       7.480   3.930  14.781  1.00  0.00            
ATOM   1303  HB3 MET    81       8.241   2.521  15.558  1.00  0.00            
ATOM   1304  CG  MET    81       6.127   2.187  14.983  1.00  0.00            
ATOM   1305  HG2 MET    81       5.207   2.765  14.900  1.00  0.00            
ATOM   1306  HG3 MET    81       6.366   1.745  14.015  1.00  0.00            
ATOM   1307  SD  MET    81       5.902   0.915  16.153  1.00  0.00            
ATOM   1308  CE  MET    81       6.721  -0.518  15.279  1.00  0.00            
ATOM   1309  HE1 MET    81       7.767  -0.280  15.091  1.00  0.00            
ATOM   1310  HE2 MET    81       6.659  -1.409  15.904  1.00  0.00            
ATOM   1311  HE3 MET    81       6.215  -0.703  14.332  1.00  0.00            
ATOM   1312  C   MET    81       8.219   4.480  17.486  1.00  0.00            
ATOM   1313  O   MET    81       9.356   3.974  17.541  1.00  0.00            
ATOM   1314  N   VAL    82       7.981   5.702  17.972  1.00  0.00            
ATOM   1315  H   VAL    82       7.186   6.245  17.667  1.00  0.00            
ATOM   1316  CA  VAL    82       8.952   6.334  18.904  1.00  0.00            
ATOM   1317  HA  VAL    82       9.842   5.716  19.012  1.00  0.00            
ATOM   1318  CB  VAL    82       9.409   7.827  18.489  1.00  0.00            
ATOM   1319  HB  VAL    82       8.510   8.436  18.393  1.00  0.00            
ATOM   1320  CG1 VAL    82      10.368   8.477  19.534  1.00  0.00            
ATOM   1321 HG11 VAL    82      11.267   7.869  19.630  1.00  0.00            
ATOM   1322 HG12 VAL    82      10.641   9.479  19.204  1.00  0.00            
ATOM   1323 HG13 VAL    82       9.867   8.538  20.500  1.00  0.00            
ATOM   1324  CG2 VAL    82      10.076   7.848  17.068  1.00  0.00            
ATOM   1325 HG21 VAL    82       9.363   7.486  16.326  1.00  0.00            
ATOM   1326 HG22 VAL    82      10.371   8.867  16.820  1.00  0.00            
ATOM   1327 HG23 VAL    82      10.956   7.205  17.070  1.00  0.00            
ATOM   1328  C   VAL    82       8.414   6.348  20.357  1.00  0.00            
ATOM   1329  O   VAL    82       9.120   5.974  21.315  1.00  0.00            
ATOM   1330  N   TYR    83       7.182   6.819  20.527  1.00  0.00            
ATOM   1331  H   TYR    83       6.620   7.096  19.735  1.00  0.00            
ATOM   1332  CA  TYR    83       6.645   7.016  21.846  1.00  0.00            
ATOM   1333  HA  TYR    83       7.345   7.571  22.472  1.00  0.00            
ATOM   1334  CB  TYR    83       5.347   7.830  21.720  1.00  0.00            
ATOM   1335  HB2 TYR    83       5.601   8.759  21.208  1.00  0.00            
ATOM   1336  HB3 TYR    83       4.648   7.259  21.110  1.00  0.00            
ATOM   1337  CG  TYR    83       4.710   8.147  23.050  1.00  0.00            
ATOM   1338  CD1 TYR    83       5.336   9.012  23.940  1.00  0.00            
ATOM   1339  HD1 TYR    83       6.292   9.450  23.652  1.00  0.00            
ATOM   1340  CE1 TYR    83       4.758   9.330  25.202  1.00  0.00            
ATOM   1341  HE1 TYR    83       5.241  10.021  25.893  1.00  0.00            
ATOM   1342  CZ  TYR    83       3.545   8.733  25.548  1.00  0.00            
ATOM   1343  OH  TYR    83       3.010   9.045  26.779  1.00  0.00            
ATOM   1344  HH  TYR    83       3.553   9.661  27.278  1.00  0.00            
ATOM   1345  CE2 TYR    83       2.903   7.870  24.703  1.00  0.00            
ATOM   1346  HE2 TYR    83       1.957   7.415  24.995  1.00  0.00            
ATOM   1347  CD2 TYR    83       3.478   7.567  23.429  1.00  0.00            
ATOM   1348  HD2 TYR    83       2.967   6.888  22.748  1.00  0.00            
ATOM   1349  C   TYR    83       6.418   5.690  22.559  1.00  0.00            
ATOM   1350  O   TYR    83       6.787   5.573  23.748  1.00  0.00            
ATOM   1351  N   LEU    84       5.839   4.695  21.883  1.00  0.00            
ATOM   1352  H   LEU    84       5.432   4.826  20.968  1.00  0.00            
ATOM   1353  CA  LEU    84       5.614   3.397  22.577  1.00  0.00            
ATOM   1354  HA  LEU    84       5.093   3.630  23.506  1.00  0.00            
ATOM   1355  CB  LEU    84       4.805   2.322  21.811  1.00  0.00            
ATOM   1356  HB2 LEU    84       5.455   2.221  20.943  1.00  0.00            
ATOM   1357  HB3 LEU    84       4.790   1.384  22.366  1.00  0.00            
ATOM   1358  CG  LEU    84       3.368   2.668  21.342  1.00  0.00            
ATOM   1359  HG  LEU    84       3.443   3.322  20.474  1.00  0.00            
ATOM   1360  CD1 LEU    84       2.563   1.420  20.972  1.00  0.00            
ATOM   1361 HD11 LEU    84       2.488   0.765  21.840  1.00  0.00            
ATOM   1362 HD12 LEU    84       1.564   1.714  20.650  1.00  0.00            
ATOM   1363 HD13 LEU    84       3.065   0.891  20.162  1.00  0.00            
ATOM   1364  CD2 LEU    84       2.613   3.541  22.271  1.00  0.00            
ATOM   1365 HD21 LEU    84       3.142   4.487  22.392  1.00  0.00            
ATOM   1366 HD22 LEU    84       1.620   3.732  21.865  1.00  0.00            
ATOM   1367 HD23 LEU    84       2.521   3.050  23.240  1.00  0.00            
ATOM   1368  C   LEU    84       6.909   2.770  23.120  1.00  0.00            
ATOM   1369  O   LEU    84       6.959   2.390  24.272  1.00  0.00            
ATOM   1370  N   PRO    85       7.950   2.625  22.293  1.00  0.00            
ATOM   1371  CD  PRO    85       8.020   2.793  20.836  1.00  0.00            
ATOM   1372  HD2 PRO    85       7.768   3.822  20.580  1.00  0.00            
ATOM   1373  HD3 PRO    85       7.311   2.116  20.360  1.00  0.00            
ATOM   1374  CG  PRO    85       9.513   2.436  20.494  1.00  0.00            
ATOM   1375  HG2 PRO    85      10.015   3.362  20.213  1.00  0.00            
ATOM   1376  HG3 PRO    85       9.500   1.757  19.641  1.00  0.00            
ATOM   1377  CB  PRO    85      10.181   1.783  21.699  1.00  0.00            
ATOM   1378  HB2 PRO    85      11.102   2.330  21.896  1.00  0.00            
ATOM   1379  HB3 PRO    85      10.407   0.725  21.570  1.00  0.00            
ATOM   1380  CA  PRO    85       9.181   1.975  22.892  1.00  0.00            
ATOM   1381  HA  PRO    85       8.921   1.003  23.310  1.00  0.00            
ATOM   1382  C   PRO    85       9.716   2.869  23.989  1.00  0.00            
ATOM   1383  O   PRO    85      10.183   2.369  24.996  1.00  0.00            
ATOM   1384  N   ALA    86       9.627   4.193  23.821  1.00  0.00            
ATOM   1385  H   ALA    86       9.249   4.602  22.978  1.00  0.00            
ATOM   1386  CA  ALA    86      10.160   5.108  24.874  1.00  0.00            
ATOM   1387  HA  ALA    86      11.213   4.865  25.008  1.00  0.00            
ATOM   1388  CB  ALA    86      10.048   6.545  24.463  1.00  0.00            
ATOM   1389  HB1 ALA    86       8.998   6.805  24.333  1.00  0.00            
ATOM   1390  HB2 ALA    86      10.487   7.179  25.233  1.00  0.00            
ATOM   1391  HB3 ALA    86      10.579   6.697  23.523  1.00  0.00            
ATOM   1392  C   ALA    86       9.439   4.905  26.248  1.00  0.00            
ATOM   1393  O   ALA    86      10.079   4.923  27.345  1.00  0.00            
ATOM   1394  N   ARG    87       8.121   4.723  26.185  1.00  0.00            
ATOM   1395  H   ARG    87       7.621   4.822  25.314  1.00  0.00            
ATOM   1396  CA  ARG    87       7.345   4.470  27.411  1.00  0.00            
ATOM   1397  HA  ARG    87       7.684   5.142  28.198  1.00  0.00            
ATOM   1398  CB  ARG    87       5.859   4.698  27.183  1.00  0.00            
ATOM   1399  HB2 ARG    87       5.561   4.037  26.370  1.00  0.00            
ATOM   1400  HB3 ARG    87       5.351   4.398  28.100  1.00  0.00            
ATOM   1401  CG  ARG    87       5.472   6.158  26.832  1.00  0.00            
ATOM   1402  HG2 ARG    87       5.830   6.346  25.820  1.00  0.00            
ATOM   1403  HG3 ARG    87       4.383   6.209  26.845  1.00  0.00            
ATOM   1404  CD  ARG    87       6.061   7.246  27.808  1.00  0.00            
ATOM   1405  HD2 ARG    87       7.137   7.343  27.666  1.00  0.00            
ATOM   1406  HD3 ARG    87       5.584   8.211  27.635  1.00  0.00            
ATOM   1407  NE  ARG    87       5.809   6.844  29.169  1.00  0.00            
ATOM   1408  HE  ARG    87       4.835   6.649  29.352  1.00  0.00            
ATOM   1409  CZ  ARG    87       6.693   6.722  30.186  1.00  0.00            
ATOM   1410  NH1 ARG    87       6.221   6.242  31.345  1.00  0.00            
ATOM   1411 HH11 ARG    87       5.246   5.991  31.424  1.00  0.00            
ATOM   1412 HH12 ARG    87       6.842   6.133  32.133  1.00  0.00            
ATOM   1413  NH2 ARG    87       7.998   7.071  30.104  1.00  0.00            
ATOM   1414 HH21 ARG    87       8.364   7.448  29.241  1.00  0.00            
ATOM   1415 HH22 ARG    87       8.601   6.952  30.905  1.00  0.00            
ATOM   1416  C   ARG    87       7.610   3.060  27.949  1.00  0.00            
ATOM   1417  O   ARG    87       7.710   2.884  29.172  1.00  0.00            
ATOM   1418  N   GLU    88       7.735   2.059  27.063  1.00  0.00            
ATOM   1419  H   GLU    88       7.588   2.200  26.074  1.00  0.00            
ATOM   1420  CA  GLU    88       8.031   0.708  27.535  1.00  0.00            
ATOM   1421  HA  GLU    88       7.250   0.400  28.230  1.00  0.00            
ATOM   1422  CB  GLU    88       8.100  -0.305  26.398  1.00  0.00            
ATOM   1423  HB2 GLU    88       7.115  -0.351  25.934  1.00  0.00            
ATOM   1424  HB3 GLU    88       8.826   0.061  25.672  1.00  0.00            
ATOM   1425  CG  GLU    88       8.516  -1.731  26.877  1.00  0.00            
ATOM   1426  HG2 GLU    88       9.420  -1.692  27.485  1.00  0.00            
ATOM   1427  HG3 GLU    88       7.690  -2.107  27.479  1.00  0.00            
ATOM   1428  CD  GLU    88       8.743  -2.658  25.692  1.00  0.00            
ATOM   1429  OE1 GLU    88       8.010  -3.663  25.624  1.00  0.00            
ATOM   1430  OE2 GLU    88       9.607  -2.337  24.825  1.00  0.00            
ATOM   1431  C   GLU    88       9.326   0.693  28.307  1.00  0.00            
ATOM   1432  O   GLU    88       9.423   0.048  29.355  1.00  0.00            
ATOM   1433  N   LEU    89      10.343   1.373  27.781  1.00  0.00            
ATOM   1434  H   LEU    89      10.215   1.933  26.950  1.00  0.00            
ATOM   1435  CA  LEU    89      11.674   1.353  28.411  1.00  0.00            
ATOM   1436  HA  LEU    89      11.903   0.347  28.765  1.00  0.00            
ATOM   1437  CB  LEU    89      12.743   1.769  27.400  1.00  0.00            
ATOM   1438  HB2 LEU    89      12.516   2.797  27.120  1.00  0.00            
ATOM   1439  HB3 LEU    89      13.699   1.739  27.925  1.00  0.00            
ATOM   1440  CG  LEU    89      12.825   0.907  26.147  1.00  0.00            
ATOM   1441  HG  LEU    89      11.854   0.908  25.652  1.00  0.00            
ATOM   1442  CD1 LEU    89      13.869   1.446  25.204  1.00  0.00            
ATOM   1443 HD11 LEU    89      14.841   1.445  25.698  1.00  0.00            
ATOM   1444 HD12 LEU    89      13.915   0.817  24.314  1.00  0.00            
ATOM   1445 HD13 LEU    89      13.609   2.464  24.916  1.00  0.00            
ATOM   1446  CD2 LEU    89      13.198  -0.529  26.579  1.00  0.00            
ATOM   1447 HD21 LEU    89      12.433  -0.916  27.253  1.00  0.00            
ATOM   1448 HD22 LEU    89      13.263  -1.168  25.700  1.00  0.00            
ATOM   1449 HD23 LEU    89      14.160  -0.516  27.091  1.00  0.00            
ATOM   1450  C   LEU    89      11.738   2.333  29.569  1.00  0.00            
ATOM   1451  O   LEU    89      12.673   2.299  30.339  1.00  0.00            
ATOM   1452  N   ASN    90      10.734   3.200  29.654  1.00  0.00            
ATOM   1453  H   ASN    90      10.009   3.144  28.954  1.00  0.00            
ATOM   1454  CA  ASN    90      10.692   4.301  30.602  1.00  0.00            
ATOM   1455  HA  ASN    90       9.843   4.944  30.370  1.00  0.00            
ATOM   1456  CB  ASN    90      10.544   3.792  32.049  1.00  0.00            
ATOM   1457  HB2 ASN    90       9.751   3.045  32.078  1.00  0.00            
ATOM   1458  HB3 ASN    90      11.480   3.340  32.378  1.00  0.00            
ATOM   1459  CG  ASN    90      10.182   4.928  33.014  1.00  0.00            
ATOM   1460  OD1 ASN    90       9.575   5.938  32.605  1.00  0.00            
ATOM   1461  ND2 ASN    90      10.561   4.776  34.280  1.00  0.00            
ATOM   1462 HD21 ASN    90      10.348   5.494  34.957  1.00  0.00            
ATOM   1463 HD22 ASN    90      11.059   3.942  34.558  1.00  0.00            
ATOM   1464  C   ASN    90      11.901   5.246  30.429  1.00  0.00            
ATOM   1465  O   ASN    90      12.598   5.599  31.401  1.00  0.00            
ATOM   1466  N   MET    91      12.169   5.647  29.189  1.00  0.00            
ATOM   1467  H   MET    91      11.592   5.378  28.405  1.00  0.00            
ATOM   1468  CA  MET    91      13.346   6.480  28.929  1.00  0.00            
ATOM   1469  HA  MET    91      13.714   6.912  29.860  1.00  0.00            
ATOM   1470  CB  MET    91      14.472   5.614  28.305  1.00  0.00            
ATOM   1471  HB2 MET    91      14.030   5.094  27.456  1.00  0.00            
ATOM   1472  HB3 MET    91      15.235   6.307  27.949  1.00  0.00            
ATOM   1473  CG  MET    91      15.118   4.585  29.259  1.00  0.00            
ATOM   1474  HG2 MET    91      15.679   5.145  30.006  1.00  0.00            
ATOM   1475  HG3 MET    91      14.307   4.044  29.745  1.00  0.00            
ATOM   1476  SD  MET    91      16.233   3.390  28.442  1.00  0.00            
ATOM   1477  CE  MET    91      17.439   4.553  27.830  1.00  0.00            
ATOM   1478  HE1 MET    91      17.881   5.093  28.668  1.00  0.00            
ATOM   1479  HE2 MET    91      18.221   4.018  27.291  1.00  0.00            
ATOM   1480  HE3 MET    91      16.954   5.261  27.159  1.00  0.00            
ATOM   1481  C   MET    91      12.994   7.611  27.999  1.00  0.00            
ATOM   1482  O   MET    91      12.057   7.482  27.163  1.00  0.00            
ATOM   1483  N   ARG    92      13.718   8.720  28.113  1.00  0.00            
ATOM   1484  H   ARG    92      14.477   8.785  28.776  1.00  0.00            
ATOM   1485  CA  ARG    92      13.403   9.893  27.305  1.00  0.00            
ATOM   1486  HA  ARG    92      12.330   9.918  27.112  1.00  0.00            
ATOM   1487  CB  ARG    92      13.797  11.174  28.004  1.00  0.00            
ATOM   1488  HB2 ARG    92      13.453  11.105  29.035  1.00  0.00            
ATOM   1489  HB3 ARG    92      14.886  11.234  27.988  1.00  0.00            
ATOM   1490  CG  ARG    92      13.204  12.431  27.348  1.00  0.00            
ATOM   1491  HG2 ARG    92      13.499  12.482  26.300  1.00  0.00            
ATOM   1492  HG3 ARG    92      12.116  12.413  27.418  1.00  0.00            
ATOM   1493  CD  ARG    92      13.732  13.635  28.074  1.00  0.00            
ATOM   1494  HD2 ARG    92      14.791  13.518  28.304  1.00  0.00            
ATOM   1495  HD3 ARG    92      13.587  14.541  27.484  1.00  0.00            
ATOM   1496  NE  ARG    92      12.988  13.770  29.335  1.00  0.00            
ATOM   1497  HE  ARG    92      12.387  12.999  29.590  1.00  0.00            
ATOM   1498  CZ  ARG    92      13.088  14.793  30.164  1.00  0.00            
ATOM   1499  NH1 ARG    92      12.367  14.809  31.290  1.00  0.00            
ATOM   1500 HH11 ARG    92      11.748  14.039  31.502  1.00  0.00            
ATOM   1501 HH12 ARG    92      12.443  15.592  31.925  1.00  0.00            
ATOM   1502  NH2 ARG    92      13.941  15.782  29.907  1.00  0.00            
ATOM   1503 HH21 ARG    92      14.513  15.749  29.075  1.00  0.00            
ATOM   1504 HH22 ARG    92      14.013  16.562  30.546  1.00  0.00            
ATOM   1505  C   ARG    92      14.127   9.791  25.944  1.00  0.00            
ATOM   1506  O   ARG    92      15.343   9.589  25.921  1.00  0.00            
ATOM   1507  N   PRO    93      13.387   9.933  24.832  1.00  0.00            
ATOM   1508  CD  PRO    93      11.926  10.124  24.731  1.00  0.00            
ATOM   1509  HD2 PRO    93      11.672  11.163  24.939  1.00  0.00            
ATOM   1510  HD3 PRO    93      11.416   9.477  25.444  1.00  0.00            
ATOM   1511  CG  PRO    93      11.648   9.733  23.296  1.00  0.00            
ATOM   1512  HG2 PRO    93      10.732  10.216  22.956  1.00  0.00            
ATOM   1513  HG3 PRO    93      11.534   8.651  23.226  1.00  0.00            
ATOM   1514  CB  PRO    93      12.844  10.201  22.506  1.00  0.00            
ATOM   1515  HB2 PRO    93      12.645  11.260  22.339  1.00  0.00            
ATOM   1516  HB3 PRO    93      13.083   9.722  21.557  1.00  0.00            
ATOM   1517  CA  PRO    93      14.036  10.036  23.499  1.00  0.00            
ATOM   1518  HA  PRO    93      14.688   9.181  23.318  1.00  0.00            
ATOM   1519  C   PRO    93      14.860  11.303  23.511  1.00  0.00            
ATOM   1520  O   PRO    93      14.587  12.240  24.274  1.00  0.00            
ATOM   1521  N   ASN    94      15.896  11.318  22.683  1.00  0.00            
ATOM   1522  H   ASN    94      16.185  10.467  22.222  1.00  0.00            
ATOM   1523  CA  ASN    94      16.668  12.548  22.429  1.00  0.00            
ATOM   1524  HA  ASN    94      17.101  12.922  23.357  1.00  0.00            
ATOM   1525  CB  ASN    94      17.805  12.242  21.447  1.00  0.00            
ATOM   1526  HB2 ASN    94      18.430  11.398  21.738  1.00  0.00            
ATOM   1527  HB3 ASN    94      17.301  12.014  20.508  1.00  0.00            
ATOM   1528  CG  ASN    94      18.665  13.415  21.246  1.00  0.00            
ATOM   1529  OD1 ASN    94      18.165  14.486  21.009  1.00  0.00            
ATOM   1530  ND2 ASN    94      19.975  13.253  21.458  1.00  0.00            
ATOM   1531 HD21 ASN    94      20.604  14.033  21.331  1.00  0.00            
ATOM   1532 HD22 ASN    94      20.331  12.352  21.743  1.00  0.00            
ATOM   1533  C   ASN    94      15.754  13.605  21.869  1.00  0.00            
ATOM   1534  O   ASN    94      15.242  13.452  20.735  1.00  0.00            
ATOM   1535  N   MET    95      15.512  14.660  22.644  1.00  0.00            
ATOM   1536  H   MET    95      16.074  14.823  23.468  1.00  0.00            
ATOM   1537  CA  MET    95      14.397  15.563  22.378  1.00  0.00            
ATOM   1538  HA  MET    95      13.568  14.987  21.967  1.00  0.00            
ATOM   1539  CB  MET    95      13.912  16.287  23.653  1.00  0.00            
ATOM   1540  HB2 MET    95      14.804  16.610  24.191  1.00  0.00            
ATOM   1541  HB3 MET    95      13.351  17.162  23.324  1.00  0.00            
ATOM   1542  CG  MET    95      12.994  15.395  24.625  1.00  0.00            
ATOM   1543  HG2 MET    95      13.647  14.728  25.188  1.00  0.00            
ATOM   1544  HG3 MET    95      12.480  16.066  25.314  1.00  0.00            
ATOM   1545  SD  MET    95      11.731  14.381  23.703  1.00  0.00            
ATOM   1546  CE  MET    95      10.812  15.728  23.083  1.00  0.00            
ATOM   1547  HE1 MET    95      11.455  16.352  22.464  1.00  0.00            
ATOM   1548  HE2 MET    95       9.981  15.355  22.484  1.00  0.00            
ATOM   1549  HE3 MET    95      10.425  16.317  23.913  1.00  0.00            
ATOM   1550  C   MET    95      14.773  16.578  21.311  1.00  0.00            
ATOM   1551  O   MET    95      13.914  16.977  20.517  1.00  0.00            
ATOM   1552  N   GLY    96      16.049  16.988  21.294  1.00  0.00            
ATOM   1553  H   GLY    96      16.668  16.762  22.060  1.00  0.00            
ATOM   1554  CA  GLY    96      16.578  17.762  20.189  1.00  0.00            
ATOM   1555  HA2 GLY    96      16.137  18.759  20.183  1.00  0.00            
ATOM   1556  HA3 GLY    96      17.662  17.846  20.273  1.00  0.00            
ATOM   1557  C   GLY    96      16.233  17.054  18.869  1.00  0.00            
ATOM   1558  O   GLY    96      15.640  17.649  17.985  1.00  0.00            
ATOM   1559  N   LEU    97      16.593  15.783  18.743  1.00  0.00            
ATOM   1560  H   LEU    97      17.145  15.341  19.464  1.00  0.00            
ATOM   1561  CA  LEU    97      16.317  15.030  17.522  1.00  0.00            
ATOM   1562  HA  LEU    97      16.637  15.611  16.658  1.00  0.00            
ATOM   1563  CB  LEU    97      17.070  13.678  17.518  1.00  0.00            
ATOM   1564  HB2 LEU    97      16.720  13.140  18.399  1.00  0.00            
ATOM   1565  HB3 LEU    97      16.745  13.153  16.619  1.00  0.00            
ATOM   1566  CG  LEU    97      18.596  13.753  17.540  1.00  0.00            
ATOM   1567  HG  LEU    97      18.921  14.345  18.396  1.00  0.00            
ATOM   1568  CD1 LEU    97      19.169  12.332  17.654  1.00  0.00            
ATOM   1569 HD11 LEU    97      18.845  11.739  16.799  1.00  0.00            
ATOM   1570 HD12 LEU    97      20.258  12.379  17.671  1.00  0.00            
ATOM   1571 HD13 LEU    97      18.813  11.868  18.574  1.00  0.00            
ATOM   1572  CD2 LEU    97      18.932  14.420  16.215  1.00  0.00            
ATOM   1573 HD21 LEU    97      18.467  15.406  16.175  1.00  0.00            
ATOM   1574 HD22 LEU    97      20.013  14.526  16.124  1.00  0.00            
ATOM   1575 HD23 LEU    97      18.557  13.809  15.394  1.00  0.00            
ATOM   1576  C   LEU    97      14.777  14.829  17.270  1.00  0.00            
ATOM   1577  O   LEU    97      14.270  14.975  16.128  1.00  0.00            
ATOM   1578  N   MET    98      14.016  14.564  18.332  1.00  0.00            
ATOM   1579  H   MET    98      14.392  14.343  19.244  1.00  0.00            
ATOM   1580  CA  MET    98      12.605  14.441  18.133  1.00  0.00            
ATOM   1581  HA  MET    98      12.424  13.690  17.364  1.00  0.00            
ATOM   1582  CB  MET    98      11.857  14.020  19.423  1.00  0.00            
ATOM   1583  HB2 MET    98      12.594  13.661  20.143  1.00  0.00            
ATOM   1584  HB3 MET    98      11.353  14.898  19.827  1.00  0.00            
ATOM   1585  CG  MET    98      10.850  12.943  19.162  1.00  0.00            
ATOM   1586  HG2 MET    98      10.083  13.289  18.468  1.00  0.00            
ATOM   1587  HG3 MET    98      11.330  12.053  18.756  1.00  0.00            
ATOM   1588  SD  MET    98      10.059  12.522  20.783  1.00  0.00            
ATOM   1589  CE  MET    98       8.523  11.680  20.192  1.00  0.00            
ATOM   1590  HE1 MET    98       8.793  10.810  19.594  1.00  0.00            
ATOM   1591  HE2 MET    98       7.930  11.363  21.050  1.00  0.00            
ATOM   1592  HE3 MET    98       7.940  12.372  19.584  1.00  0.00            
ATOM   1593  C   MET    98      11.992  15.655  17.535  1.00  0.00            
ATOM   1594  O   MET    98      11.175  15.532  16.577  1.00  0.00            
ATOM   1595  N   TRP    99      12.359  16.848  18.026  1.00  0.00            
ATOM   1596  H   TRP    99      12.938  16.936  18.849  1.00  0.00            
ATOM   1597  CA  TRP    99      11.769  18.040  17.475  1.00  0.00            
ATOM   1598  HA  TRP    99      10.710  17.851  17.297  1.00  0.00            
ATOM   1599  CB  TRP    99      11.899  19.251  18.393  1.00  0.00            
ATOM   1600  HB2 TRP    99      12.853  19.190  18.917  1.00  0.00            
ATOM   1601  HB3 TRP    99      11.827  20.211  17.881  1.00  0.00            
ATOM   1602  CG  TRP    99      10.823  19.244  19.452  1.00  0.00            
ATOM   1603  CD1 TRP    99      10.988  19.020  20.805  1.00  0.00            
ATOM   1604  HD1 TRP    99      12.003  18.827  21.154  1.00  0.00            
ATOM   1605  NE1 TRP    99       9.786  19.094  21.440  1.00  0.00            
ATOM   1606  HE1 TRP    99       9.654  19.015  22.438  1.00  0.00            
ATOM   1607  CE2 TRP    99       8.792  19.317  20.519  1.00  0.00            
ATOM   1608  CZ2 TRP    99       7.394  19.474  20.704  1.00  0.00            
ATOM   1609  HZ2 TRP    99       7.004  19.433  21.721  1.00  0.00            
ATOM   1610  CH2 TRP    99       6.621  19.666  19.597  1.00  0.00            
ATOM   1611  HH2 TRP    99       5.539  19.738  19.708  1.00  0.00            
ATOM   1612  CZ3 TRP    99       7.193  19.777  18.291  1.00  0.00            
ATOM   1613  HZ3 TRP    99       6.579  19.974  17.412  1.00  0.00            
ATOM   1614  CE3 TRP    99       8.608  19.631  18.106  1.00  0.00            
ATOM   1615  HE3 TRP    99       9.018  19.726  17.100  1.00  0.00            
ATOM   1616  CD2 TRP    99       9.410  19.402  19.243  1.00  0.00            
ATOM   1617  C   TRP    99      12.280  18.317  16.054  1.00  0.00            
ATOM   1618  O   TRP    99      11.523  18.811  15.196  1.00  0.00            
ATOM   1619  N   LEU   100      13.552  17.999  15.824  1.00  0.00            
ATOM   1620  H   LEU   100      14.128  17.653  16.578  1.00  0.00            
ATOM   1621  CA  LEU   100      14.175  18.160  14.471  1.00  0.00            
ATOM   1622  HA  LEU   100      14.138  19.208  14.175  1.00  0.00            
ATOM   1623  CB  LEU   100      15.646  17.704  14.484  1.00  0.00            
ATOM   1624  HB2 LEU   100      16.104  18.568  14.965  1.00  0.00            
ATOM   1625  HB3 LEU   100      15.868  16.807  15.063  1.00  0.00            
ATOM   1626  CG  LEU   100      16.219  17.546  13.038  1.00  0.00            
ATOM   1627  HG  LEU   100      15.687  16.745  12.525  1.00  0.00            
ATOM   1628  CD1 LEU   100      16.038  18.870  12.256  1.00  0.00            
ATOM   1629 HD11 LEU   100      16.569  19.671  12.769  1.00  0.00            
ATOM   1630 HD12 LEU   100      16.439  18.756  11.249  1.00  0.00            
ATOM   1631 HD13 LEU   100      14.977  19.116  12.198  1.00  0.00            
ATOM   1632  CD2 LEU   100      17.725  16.921  13.011  1.00  0.00            
ATOM   1633 HD21 LEU   100      17.718  15.933  13.472  1.00  0.00            
ATOM   1634 HD22 LEU   100      18.066  16.836  11.979  1.00  0.00            
ATOM   1635 HD23 LEU   100      18.400  17.574  13.563  1.00  0.00            
ATOM   1636  C   LEU   100      13.358  17.317  13.475  1.00  0.00            
ATOM   1637  O   LEU   100      13.025  17.776  12.351  1.00  0.00            
ATOM   1638  N   SER   101      13.030  16.085  13.865  1.00  0.00            
ATOM   1639  H   SER   101      13.422  15.694  14.710  1.00  0.00            
ATOM   1640  CA  SER   101      12.242  15.179  12.959  1.00  0.00            
ATOM   1641  HA  SER   101      12.726  15.177  11.982  1.00  0.00            
ATOM   1642  CB  SER   101      12.138  13.734  13.458  1.00  0.00            
ATOM   1643  HB2 SER   101      11.642  13.147  12.686  1.00  0.00            
ATOM   1644  HB3 SER   101      13.149  13.356  13.608  1.00  0.00            
ATOM   1645  OG  SER   101      11.403  13.629  14.684  1.00  0.00            
ATOM   1646  HG  SER   101      11.364  12.709  14.955  1.00  0.00            
ATOM   1647  C   SER   101      10.858  15.809  12.610  1.00  0.00            
ATOM   1648  O   SER   101      10.419  15.804  11.448  1.00  0.00            
ATOM   1649  N   TRP   102      10.186  16.330  13.625  1.00  0.00            
ATOM   1650  H   TRP   102      10.484  16.113  14.566  1.00  0.00            
ATOM   1651  CA  TRP   102       8.915  17.073  13.444  1.00  0.00            
ATOM   1652  HA  TRP   102       8.222  16.424  12.907  1.00  0.00            
ATOM   1653  CB  TRP   102       8.240  17.529  14.780  1.00  0.00            
ATOM   1654  HB2 TRP   102       8.205  16.664  15.442  1.00  0.00            
ATOM   1655  HB3 TRP   102       8.677  18.375  15.310  1.00  0.00            
ATOM   1656  CG  TRP   102       6.724  17.922  14.462  1.00  0.00            
ATOM   1657  CD1 TRP   102       5.632  17.043  14.294  1.00  0.00            
ATOM   1658  HD1 TRP   102       5.822  15.982  14.461  1.00  0.00            
ATOM   1659  NE1 TRP   102       4.509  17.749  13.939  1.00  0.00            
ATOM   1660  HE1 TRP   102       3.607  17.349  13.727  1.00  0.00            
ATOM   1661  CE2 TRP   102       4.831  19.088  13.863  1.00  0.00            
ATOM   1662  CZ2 TRP   102       4.033  20.193  13.502  1.00  0.00            
ATOM   1663  HZ2 TRP   102       2.992  20.015  13.232  1.00  0.00            
ATOM   1664  CH2 TRP   102       4.622  21.431  13.514  1.00  0.00            
ATOM   1665  HH2 TRP   102       4.022  22.318  13.311  1.00  0.00            
ATOM   1666  CZ3 TRP   102       6.026  21.587  13.793  1.00  0.00            
ATOM   1667  HZ3 TRP   102       6.499  22.565  13.711  1.00  0.00            
ATOM   1668  CE3 TRP   102       6.795  20.538  14.161  1.00  0.00            
ATOM   1669  HE3 TRP   102       7.823  20.735  14.466  1.00  0.00            
ATOM   1670  CD2 TRP   102       6.215  19.226  14.169  1.00  0.00            
ATOM   1671  C   TRP   102       8.994  18.224  12.499  1.00  0.00            
ATOM   1672  O   TRP   102       8.173  18.345  11.531  1.00  0.00            
ATOM   1673  N   TRP   103       9.982  19.114  12.731  1.00  0.00            
ATOM   1674  H   TRP   103      10.641  19.006  13.488  1.00  0.00            
ATOM   1675  CA  TRP   103      10.092  20.280  11.888  1.00  0.00            
ATOM   1676  HA  TRP   103       9.116  20.761  11.812  1.00  0.00            
ATOM   1677  CB  TRP   103      11.118  21.316  12.466  1.00  0.00            
ATOM   1678  HB2 TRP   103      11.887  20.722  12.960  1.00  0.00            
ATOM   1679  HB3 TRP   103      11.588  22.009  11.767  1.00  0.00            
ATOM   1680  CG  TRP   103      10.515  22.097  13.460  1.00  0.00            
ATOM   1681  CD1 TRP   103      10.606  21.877  14.752  1.00  0.00            
ATOM   1682  HD1 TRP   103      11.251  21.060  15.074  1.00  0.00            
ATOM   1683  NE1 TRP   103       9.821  22.784  15.437  1.00  0.00            
ATOM   1684  HE1 TRP   103       9.795  22.876  16.442  1.00  0.00            
ATOM   1685  CE2 TRP   103       9.166  23.582  14.556  1.00  0.00            
ATOM   1686  CZ2 TRP   103       8.299  24.685  14.780  1.00  0.00            
ATOM   1687  HZ2 TRP   103       8.051  24.966  15.803  1.00  0.00            
ATOM   1688  CH2 TRP   103       7.819  25.338  13.661  1.00  0.00            
ATOM   1689  HH2 TRP   103       7.149  26.191  13.768  1.00  0.00            
ATOM   1690  CZ3 TRP   103       8.186  24.912  12.363  1.00  0.00            
ATOM   1691  HZ3 TRP   103       7.780  25.409  11.483  1.00  0.00            
ATOM   1692  CE3 TRP   103       9.072  23.852  12.165  1.00  0.00            
ATOM   1693  HE3 TRP   103       9.362  23.610  11.141  1.00  0.00            
ATOM   1694  CD2 TRP   103       9.577  23.176  13.278  1.00  0.00            
ATOM   1695  C   TRP   103      10.520  19.907  10.508  1.00  0.00            
ATOM   1696  O   TRP   103      10.135  20.566   9.596  1.00  0.00            
ATOM   1697  N   MET   104      11.321  18.862  10.334  1.00  0.00            
ATOM   1698  H   MET   104      11.722  18.387  11.131  1.00  0.00            
ATOM   1699  CA  MET   104      11.680  18.376   8.965  1.00  0.00            
ATOM   1700  HA  MET   104      12.135  19.194   8.407  1.00  0.00            
ATOM   1701  CB  MET   104      12.674  17.197   9.008  1.00  0.00            
ATOM   1702  HB2 MET   104      12.312  16.491   9.756  1.00  0.00            
ATOM   1703  HB3 MET   104      12.662  16.723   8.026  1.00  0.00            
ATOM   1704  CG  MET   104      14.079  17.608   9.347  1.00  0.00            
ATOM   1705  HG2 MET   104      14.447  18.301   8.591  1.00  0.00            
ATOM   1706  HG3 MET   104      14.088  18.096  10.321  1.00  0.00            
ATOM   1707  SD  MET   104      15.128  16.196   9.398  1.00  0.00            
ATOM   1708  CE  MET   104      15.278  15.643   7.684  1.00  0.00            
ATOM   1709  HE1 MET   104      15.713  16.440   7.082  1.00  0.00            
ATOM   1710  HE2 MET   104      15.920  14.764   7.641  1.00  0.00            
ATOM   1711  HE3 MET   104      14.292  15.391   7.295  1.00  0.00            
ATOM   1712  C   MET   104      10.407  17.941   8.234  1.00  0.00            
ATOM   1713  O   MET   104      10.125  18.353   7.091  1.00  0.00            
ATOM   1714  N   ALA   105       9.628  17.075   8.889  1.00  0.00            
ATOM   1715  H   ALA   105       9.999  16.531   9.654  1.00  0.00            
ATOM   1716  CA  ALA   105       8.305  16.704   8.340  1.00  0.00            
ATOM   1717  HA  ALA   105       8.609  16.289   7.379  1.00  0.00            
ATOM   1718  CB  ALA   105       7.577  15.535   9.202  1.00  0.00            
ATOM   1719  HB1 ALA   105       7.260  15.937  10.164  1.00  0.00            
ATOM   1720  HB2 ALA   105       6.707  15.170   8.657  1.00  0.00            
ATOM   1721  HB3 ALA   105       8.275  14.714   9.364  1.00  0.00            
ATOM   1722  C   ALA   105       7.359  17.923   8.009  1.00  0.00            
ATOM   1723  O   ALA   105       6.921  18.034   6.851  1.00  0.00            
ATOM   1724  N   PHE   106       7.066  18.794   8.972  1.00  0.00            
ATOM   1725  H   PHE   106       7.328  18.569   9.921  1.00  0.00            
ATOM   1726  CA  PHE   106       6.313  20.003   8.737  1.00  0.00            
ATOM   1727  HA  PHE   106       5.296  19.741   8.446  1.00  0.00            
ATOM   1728  CB  PHE   106       6.252  20.906  10.009  1.00  0.00            
ATOM   1729  HB2 PHE   106       5.993  20.375  10.925  1.00  0.00            
ATOM   1730  HB3 PHE   106       7.241  21.352  10.115  1.00  0.00            
ATOM   1731  CG  PHE   106       5.273  22.051   9.881  1.00  0.00            
ATOM   1732  CD1 PHE   106       5.715  23.359   9.729  1.00  0.00            
ATOM   1733  HD1 PHE   106       6.786  23.564   9.703  1.00  0.00            
ATOM   1734  CE1 PHE   106       4.812  24.394   9.611  1.00  0.00            
ATOM   1735  HE1 PHE   106       5.197  25.411   9.543  1.00  0.00            
ATOM   1736  CZ  PHE   106       3.489  24.174   9.578  1.00  0.00            
ATOM   1737  HZ  PHE   106       2.791  25.006   9.491  1.00  0.00            
ATOM   1738  CE2 PHE   106       3.013  22.877   9.656  1.00  0.00            
ATOM   1739  HE2 PHE   106       1.945  22.667   9.600  1.00  0.00            
ATOM   1740  CD2 PHE   106       3.927  21.823   9.809  1.00  0.00            
ATOM   1741  HD2 PHE   106       3.569  20.795   9.873  1.00  0.00            
ATOM   1742  C   PHE   106       6.799  20.867   7.563  1.00  0.00            
ATOM   1743  O   PHE   106       6.019  21.309   6.730  1.00  0.00            
ATOM   1744  N   ILE   107       8.114  21.110   7.509  1.00  0.00            
ATOM   1745  H   ILE   107       8.736  20.733   8.210  1.00  0.00            
ATOM   1746  CA  ILE   107       8.683  21.961   6.463  1.00  0.00            
ATOM   1747  HA  ILE   107       8.081  22.855   6.304  1.00  0.00            
ATOM   1748  CB  ILE   107      10.200  22.387   6.787  1.00  0.00            
ATOM   1749  HB  ILE   107      10.759  21.494   7.068  1.00  0.00            
ATOM   1750  CG2 ILE   107      10.871  23.051   5.561  1.00  0.00            
ATOM   1751 HG21 ILE   107      10.313  23.944   5.279  1.00  0.00            
ATOM   1752 HG22 ILE   107      11.895  23.326   5.811  1.00  0.00            
ATOM   1753 HG23 ILE   107      10.879  22.350   4.726  1.00  0.00            
ATOM   1754  CG1 ILE   107      10.277  23.323   8.036  1.00  0.00            
ATOM   1755 HG12 ILE   107      10.214  22.679   8.913  1.00  0.00            
ATOM   1756 HG13 ILE   107      11.256  23.801   8.007  1.00  0.00            
ATOM   1757  CD1 ILE   107       9.198  24.384   8.109  1.00  0.00            
ATOM   1758 HD11 ILE   107       8.219  23.907   8.138  1.00  0.00            
ATOM   1759 HD12 ILE   107       9.337  24.983   9.010  1.00  0.00            
ATOM   1760 HD13 ILE   107       9.262  25.029   7.232  1.00  0.00            
ATOM   1761  C   ILE   107       8.635  21.239   5.124  1.00  0.00            
ATOM   1762  O   ILE   107       8.255  21.826   4.140  1.00  0.00            
ATOM   1763  N   GLY   108       9.089  19.994   5.084  1.00  0.00            
ATOM   1764  H   GLY   108       9.536  19.596   5.898  1.00  0.00            
ATOM   1765  CA  GLY   108       8.962  19.157   3.875  1.00  0.00            
ATOM   1766  HA2 GLY   108       9.638  19.523   3.102  1.00  0.00            
ATOM   1767  HA3 GLY   108       9.213  18.124   4.116  1.00  0.00            
ATOM   1768  C   GLY   108       7.505  19.211   3.338  1.00  0.00            
ATOM   1769  O   GLY   108       7.249  19.451   2.134  1.00  0.00            
ATOM   1770  N   LEU   109       6.548  19.028   4.245  1.00  0.00            
ATOM   1771  H   LEU   109       6.797  18.773   5.190  1.00  0.00            
ATOM   1772  CA  LEU   109       5.106  19.093   3.891  1.00  0.00            
ATOM   1773  HA  LEU   109       4.900  18.393   3.082  1.00  0.00            
ATOM   1774  CB  LEU   109       4.221  18.730   5.090  1.00  0.00            
ATOM   1775  HB2 LEU   109       4.463  17.720   5.422  1.00  0.00            
ATOM   1776  HB3 LEU   109       4.537  19.446   5.847  1.00  0.00            
ATOM   1777  CG  LEU   109       2.701  18.848   4.874  1.00  0.00            
ATOM   1778  HG  LEU   109       2.468  19.861   4.548  1.00  0.00            
ATOM   1779  CD1 LEU   109       2.218  17.828   3.789  1.00  0.00            
ATOM   1780 HD11 LEU   109       2.450  16.813   4.114  1.00  0.00            
ATOM   1781 HD12 LEU   109       1.141  17.927   3.650  1.00  0.00            
ATOM   1782 HD13 LEU   109       2.725  18.031   2.846  1.00  0.00            
ATOM   1783  CD2 LEU   109       2.100  18.431   6.210  1.00  0.00            
ATOM   1784 HD21 LEU   109       2.454  19.100   6.993  1.00  0.00            
ATOM   1785 HD22 LEU   109       1.013  18.484   6.151  1.00  0.00            
ATOM   1786 HD23 LEU   109       2.401  17.409   6.441  1.00  0.00            
ATOM   1787  C   LEU   109       4.636  20.417   3.325  1.00  0.00            
ATOM   1788  O   LEU   109       4.011  20.462   2.234  1.00  0.00            
ATOM   1789  N   VAL   110       4.892  21.495   4.060  1.00  0.00            
ATOM   1790  H   VAL   110       5.157  21.403   5.030  1.00  0.00            
ATOM   1791  CA  VAL   110       4.636  22.820   3.543  1.00  0.00            
ATOM   1792  HA  VAL   110       3.573  22.920   3.323  1.00  0.00            
ATOM   1793  CB  VAL   110       5.033  23.913   4.560  1.00  0.00            
ATOM   1794  HB  VAL   110       6.049  23.721   4.903  1.00  0.00            
ATOM   1795  CG1 VAL   110       4.965  25.290   3.928  1.00  0.00            
ATOM   1796 HG11 VAL   110       3.949  25.483   3.585  1.00  0.00            
ATOM   1797 HG12 VAL   110       5.249  26.042   4.664  1.00  0.00            
ATOM   1798 HG13 VAL   110       5.649  25.335   3.080  1.00  0.00            
ATOM   1799  CG2 VAL   110       4.026  23.852   5.786  1.00  0.00            
ATOM   1800 HG21 VAL   110       4.083  22.870   6.255  1.00  0.00            
ATOM   1801 HG22 VAL   110       4.293  24.618   6.514  1.00  0.00            
ATOM   1802 HG23 VAL   110       3.010  24.027   5.432  1.00  0.00            
ATOM   1803  C   VAL   110       5.263  23.089   2.128  1.00  0.00            
ATOM   1804  O   VAL   110       4.576  23.616   1.246  1.00  0.00            
ATOM   1805  N   VAL   111       6.513  22.698   1.920  1.00  0.00            
ATOM   1806  H   VAL   111       7.026  22.209   2.641  1.00  0.00            
ATOM   1807  CA  VAL   111       7.215  22.997   0.626  1.00  0.00            
ATOM   1808  HA  VAL   111       7.080  24.044   0.354  1.00  0.00            
ATOM   1809  CB  VAL   111       8.691  22.705   0.698  1.00  0.00            
ATOM   1810  HB  VAL   111       8.825  21.731   1.168  1.00  0.00            
ATOM   1811  CG1 VAL   111       9.353  22.695  -0.725  1.00  0.00            
ATOM   1812 HG11 VAL   111       9.220  23.669  -1.195  1.00  0.00            
ATOM   1813 HG12 VAL   111      10.418  22.481  -0.630  1.00  0.00            
ATOM   1814 HG13 VAL   111       8.882  21.928  -1.340  1.00  0.00            
ATOM   1815  CG2 VAL   111       9.418  23.846   1.655  1.00  0.00            
ATOM   1816 HG21 VAL   111       8.986  23.810   2.655  1.00  0.00            
ATOM   1817 HG22 VAL   111      10.487  23.643   1.714  1.00  0.00            
ATOM   1818 HG23 VAL   111       9.259  24.836   1.227  1.00  0.00            
ATOM   1819  C   VAL   111       6.590  22.154  -0.536  1.00  0.00            
ATOM   1820  O   VAL   111       6.446  22.641  -1.653  1.00  0.00            
ATOM   1821  N   ALA   112       6.247  20.909  -0.246  1.00  0.00            
ATOM   1822  H   ALA   112       6.497  20.488   0.636  1.00  0.00            
ATOM   1823  CA  ALA   112       5.591  20.055  -1.275  1.00  0.00            
ATOM   1824  HA  ALA   112       6.152  20.158  -2.203  1.00  0.00            
ATOM   1825  CB  ALA   112       5.627  18.580  -0.839  1.00  0.00            
ATOM   1826  HB1 ALA   112       5.061  18.460   0.085  1.00  0.00            
ATOM   1827  HB2 ALA   112       5.185  17.960  -1.618  1.00  0.00            
ATOM   1828  HB3 ALA   112       6.660  18.275  -0.673  1.00  0.00            
ATOM   1829  C   ALA   112       4.177  20.552  -1.575  1.00  0.00            
ATOM   1830  O   ALA   112       3.698  20.512  -2.744  1.00  0.00            
ATOM   1831  N   ALA   113       3.488  21.010  -0.534  1.00  0.00            
ATOM   1832  H   ALA   113       3.914  21.003   0.382  1.00  0.00            
ATOM   1833  CA  ALA   113       2.082  21.463  -0.651  1.00  0.00            
ATOM   1834  HA  ALA   113       1.536  20.635  -1.101  1.00  0.00            
ATOM   1835  CB  ALA   113       1.452  21.784   0.710  1.00  0.00            
ATOM   1836  HB1 ALA   113       1.983  22.617   1.169  1.00  0.00            
ATOM   1837  HB2 ALA   113       0.405  22.052   0.572  1.00  0.00            
ATOM   1838  HB3 ALA   113       1.520  20.909   1.357  1.00  0.00            
ATOM   1839  C   ALA   113       1.939  22.674  -1.563  1.00  0.00            
ATOM   1840  O   ALA   113       0.942  22.799  -2.275  1.00  0.00            
ATOM   1841  N   LEU   114       2.916  23.580  -1.542  1.00  0.00            
ATOM   1842  H   LEU   114       3.603  23.584  -0.802  1.00  0.00            
ATOM   1843  CA  LEU   114       2.850  24.748  -2.442  1.00  0.00            
ATOM   1844  HA  LEU   114       1.935  25.306  -2.246  1.00  0.00            
ATOM   1845  CB  LEU   114       4.057  25.689  -2.227  1.00  0.00            
ATOM   1846  HB2 LEU   114       4.959  25.077  -2.231  1.00  0.00            
ATOM   1847  HB3 LEU   114       4.129  26.446  -3.008  1.00  0.00            
ATOM   1848  CG  LEU   114       3.909  26.383  -0.847  1.00  0.00            
ATOM   1849  HG  LEU   114       4.036  25.635  -0.065  1.00  0.00            
ATOM   1850  CD1 LEU   114       4.964  27.499  -0.669  1.00  0.00            
ATOM   1851 HD11 LEU   114       4.837  28.248  -1.450  1.00  0.00            
ATOM   1852 HD12 LEU   114       4.836  27.968   0.308  1.00  0.00            
ATOM   1853 HD13 LEU   114       5.964  27.070  -0.737  1.00  0.00            
ATOM   1854  CD2 LEU   114       2.509  26.972  -0.647  1.00  0.00            
ATOM   1855 HD21 LEU   114       1.766  26.176  -0.709  1.00  0.00            
ATOM   1856 HD22 LEU   114       2.450  27.448   0.332  1.00  0.00            
ATOM   1857 HD23 LEU   114       2.312  27.713  -1.423  1.00  0.00            
ATOM   1858  C   LEU   114       2.553  24.443  -3.963  1.00  0.00            
ATOM   1859  O   LEU   114       1.502  24.905  -4.499  1.00  0.00            
ATOM   1860  N   PRO   115       3.434  23.687  -4.627  1.00  0.00            
ATOM   1861  CD  PRO   115       4.678  23.123  -4.093  1.00  0.00            
ATOM   1862  HD2 PRO   115       4.519  22.780  -3.071  1.00  0.00            
ATOM   1863  HD3 PRO   115       5.460  23.882  -4.103  1.00  0.00            
ATOM   1864  CG  PRO   115       4.964  21.988  -5.048  1.00  0.00            
ATOM   1865  HG2 PRO   115       4.430  21.090  -4.739  1.00  0.00            
ATOM   1866  HG3 PRO   115       6.033  21.782  -5.081  1.00  0.00            
ATOM   1867  CB  PRO   115       4.471  22.489  -6.385  1.00  0.00            
ATOM   1868  HB2 PRO   115       4.164  21.603  -6.942  1.00  0.00            
ATOM   1869  HB3 PRO   115       5.169  23.072  -6.987  1.00  0.00            
ATOM   1870  CA  PRO   115       3.240  23.339  -6.038  1.00  0.00            
ATOM   1871  HA  PRO   115       3.094  24.252  -6.615  1.00  0.00            
ATOM   1872  C   PRO   115       1.983  22.410  -6.201  1.00  0.00            
ATOM   1873  O   PRO   115       1.290  22.513  -7.204  1.00  0.00            
ATOM   1874  N   LEU   116       1.727  21.544  -5.223  1.00  0.00            
ATOM   1875  H   LEU   116       2.330  21.502  -4.414  1.00  0.00            
ATOM   1876  CA  LEU   116       0.534  20.612  -5.277  1.00  0.00            
ATOM   1877  HA  LEU   116       0.619  19.968  -6.153  1.00  0.00            
ATOM   1878  CB  LEU   116       0.456  19.731  -4.029  1.00  0.00            
ATOM   1879  HB2 LEU   116       0.806  20.389  -3.234  1.00  0.00            
ATOM   1880  HB3 LEU   116      -0.537  19.358  -3.780  1.00  0.00            
ATOM   1881  CG  LEU   116       1.446  18.523  -4.181  1.00  0.00            
ATOM   1882  HG  LEU   116       2.415  18.896  -4.514  1.00  0.00            
ATOM   1883  CD1 LEU   116       1.612  17.794  -2.831  1.00  0.00            
ATOM   1884 HD11 LEU   116       0.644  17.421  -2.498  1.00  0.00            
ATOM   1885 HD12 LEU   116       2.301  16.959  -2.950  1.00  0.00            
ATOM   1886 HD13 LEU   116       2.008  18.488  -2.090  1.00  0.00            
ATOM   1887  CD2 LEU   116       1.022  17.597  -5.351  1.00  0.00            
ATOM   1888 HD21 LEU   116       1.019  18.164  -6.282  1.00  0.00            
ATOM   1889 HD22 LEU   116       1.725  16.768  -5.433  1.00  0.00            
ATOM   1890 HD23 LEU   116       0.022  17.206  -5.161  1.00  0.00            
ATOM   1891  C   LEU   116      -0.691  21.447  -5.354  1.00  0.00            
ATOM   1892  O   LEU   116      -1.530  21.248  -6.220  1.00  0.00            
ATOM   1893  N   LEU   117      -0.804  22.408  -4.445  1.00  0.00            
ATOM   1894  H   LEU   117      -0.138  22.445  -3.688  1.00  0.00            
ATOM   1895  CA  LEU   117      -1.954  23.335  -4.413  1.00  0.00            
ATOM   1896  HA  LEU   117      -2.880  22.768  -4.507  1.00  0.00            
ATOM   1897  CB  LEU   117      -1.993  24.126  -3.095  1.00  0.00            
ATOM   1898  HB2 LEU   117      -0.985  24.535  -3.041  1.00  0.00            
ATOM   1899  HB3 LEU   117      -2.707  24.936  -3.242  1.00  0.00            
ATOM   1900  CG  LEU   117      -2.322  23.377  -1.766  1.00  0.00            
ATOM   1901  HG  LEU   117      -1.782  22.430  -1.743  1.00  0.00            
ATOM   1902  CD1 LEU   117      -1.896  24.246  -0.549  1.00  0.00            
ATOM   1903 HD11 LEU   117      -2.436  25.193  -0.571  1.00  0.00            
ATOM   1904 HD12 LEU   117      -2.128  23.718   0.376  1.00  0.00            
ATOM   1905 HD13 LEU   117      -0.824  24.439  -0.597  1.00  0.00            
ATOM   1906  CD2 LEU   117      -3.816  22.984  -1.609  1.00  0.00            
ATOM   1907 HD21 LEU   117      -4.107  22.325  -2.427  1.00  0.00            
ATOM   1908 HD22 LEU   117      -3.959  22.468  -0.660  1.00  0.00            
ATOM   1909 HD23 LEU   117      -4.432  23.882  -1.630  1.00  0.00            
ATOM   1910  C   LEU   117      -2.089  24.294  -5.603  1.00  0.00            
ATOM   1911  O   LEU   117      -3.239  24.698  -5.975  1.00  0.00            
ATOM   1912  N   ALA   118      -0.951  24.645  -6.192  1.00  0.00            
ATOM   1913  H   ALA   118      -0.098  24.253  -5.820  1.00  0.00            
ATOM   1914  CA  ALA   118      -0.858  25.542  -7.362  1.00  0.00            
ATOM   1915  HA  ALA   118      -1.620  26.321  -7.325  1.00  0.00            
ATOM   1916  CB  ALA   118       0.565  26.226  -7.353  1.00  0.00            
ATOM   1917  HB1 ALA   118       1.338  25.459  -7.398  1.00  0.00            
ATOM   1918  HB2 ALA   118       0.658  26.885  -8.216  1.00  0.00            
ATOM   1919  HB3 ALA   118       0.684  26.807  -6.438  1.00  0.00            
ATOM   1920  C   ALA   118      -0.999  24.779  -8.683  1.00  0.00            
ATOM   1921  O   ALA   118      -0.781  25.343  -9.753  1.00  0.00            
ATOM   1922  N   ASN   119      -1.334  23.487  -8.624  1.00  0.00            
ATOM   1923  H   ASN   119      -1.363  22.990  -7.745  1.00  0.00            
ATOM   1924  CA  ASN   119      -1.496  22.696  -9.896  1.00  0.00            
ATOM   1925  HA  ASN   119      -1.690  21.649  -9.663  1.00  0.00            
ATOM   1926  CB  ASN   119      -2.675  23.243 -10.708  1.00  0.00            
ATOM   1927  HB2 ASN   119      -3.435  23.500  -9.971  1.00  0.00            
ATOM   1928  HB3 ASN   119      -2.379  24.139 -11.253  1.00  0.00            
ATOM   1929  CG  ASN   119      -3.279  22.234 -11.709  1.00  0.00            
ATOM   1930  OD1 ASN   119      -3.332  20.976 -11.462  1.00  0.00            
ATOM   1931  ND2 ASN   119      -3.677  22.768 -12.876  1.00  0.00            
ATOM   1932 HD21 ASN   119      -4.083  22.176 -13.586  1.00  0.00            
ATOM   1933 HD22 ASN   119      -3.567  23.758 -13.038  1.00  0.00            
ATOM   1934  C   ASN   119      -0.231  22.569 -10.718  1.00  0.00            
ATOM   1935  O   ASN   119      -0.264  22.464 -11.957  1.00  0.00            
ATOM   1936  N   GLU   120       0.906  22.532 -10.027  1.00  0.00            
ATOM   1937  H   GLU   120       0.864  22.634  -9.023  1.00  0.00            
ATOM   1938  CA  GLU   120       2.231  22.381 -10.661  1.00  0.00            
ATOM   1939  HA  GLU   120       2.160  22.506 -11.742  1.00  0.00            
ATOM   1940  CB  GLU   120       3.169  23.470 -10.100  1.00  0.00            
ATOM   1941  HB2 GLU   120       3.279  23.355  -9.021  1.00  0.00            
ATOM   1942  HB3 GLU   120       4.149  23.406 -10.572  1.00  0.00            
ATOM   1943  CG  GLU   120       2.532  24.852 -10.411  1.00  0.00            
ATOM   1944  HG2 GLU   120       1.460  24.758 -10.239  1.00  0.00            
ATOM   1945  HG3 GLU   120       2.934  25.644  -9.779  1.00  0.00            
ATOM   1946  CD  GLU   120       2.783  25.196 -11.875  1.00  0.00            
ATOM   1947  OE1 GLU   120       1.870  25.667 -12.563  1.00  0.00            
ATOM   1948  OE2 GLU   120       3.897  24.932 -12.356  1.00  0.00            
ATOM   1949  C   GLU   120       2.866  21.046 -10.452  1.00  0.00            
ATOM   1950  O   GLU   120       4.035  20.802 -10.831  1.00  0.00            
ATOM   1951  N   ALA   121       2.126  20.123  -9.845  1.00  0.00            
ATOM   1952  H   ALA   121       1.186  20.291  -9.515  1.00  0.00            
ATOM   1953  CA  ALA   121       2.711  18.782  -9.642  1.00  0.00            
ATOM   1954  HA  ALA   121       3.415  18.530 -10.435  1.00  0.00            
ATOM   1955  CB  ALA   121       3.451  18.722  -8.289  1.00  0.00            
ATOM   1956  HB1 ALA   121       2.757  18.964  -7.483  1.00  0.00            
ATOM   1957  HB2 ALA   121       3.849  17.720  -8.136  1.00  0.00            
ATOM   1958  HB3 ALA   121       4.270  19.442  -8.289  1.00  0.00            
ATOM   1959  C   ALA   121       1.576  17.722  -9.654  1.00  0.00            
ATOM   1960  O   ALA   121       1.502  16.888  -8.778  1.00  0.00            
ATOM   1961  N   THR   122       0.717  17.790 -10.652  1.00  0.00            
ATOM   1962  H   THR   122       0.776  18.524 -11.343  1.00  0.00            
ATOM   1963  CA  THR   122      -0.423  16.857 -10.719  1.00  0.00            
ATOM   1964  HA  THR   122      -0.741  16.679  -9.692  1.00  0.00            
ATOM   1965  CB  THR   122      -1.544  17.531 -11.459  1.00  0.00            
ATOM   1966  HB  THR   122      -1.159  17.778 -12.449  1.00  0.00            
ATOM   1967  CG2 THR   122      -2.872  16.669 -11.606  1.00  0.00            
ATOM   1968 HG21 THR   122      -3.257  16.423 -10.616  1.00  0.00            
ATOM   1969 HG22 THR   122      -3.619  17.242 -12.154  1.00  0.00            
ATOM   1970 HG23 THR   122      -2.651  15.750 -12.148  1.00  0.00            
ATOM   1971  OG1 THR   122      -1.875  18.633 -10.598  1.00  0.00            
ATOM   1972  HG1 THR   122      -2.593  19.138 -10.986  1.00  0.00            
ATOM   1973  C   THR   122       0.109  15.598 -11.343  1.00  0.00            
ATOM   1974  O   THR   122      -0.169  15.309 -12.488  1.00  0.00            
ATOM   1975  N   VAL   123       0.910  14.867 -10.577  1.00  0.00            
ATOM   1976  H   VAL   123       1.101  15.134  -9.620  1.00  0.00            
ATOM   1977  CA  VAL   123       1.596  13.717 -11.116  1.00  0.00            
ATOM   1978  HA  VAL   123       1.267  13.522 -12.136  1.00  0.00            
ATOM   1979  CB  VAL   123       3.103  13.994 -11.131  1.00  0.00            
ATOM   1980  HB  VAL   123       3.625  13.125 -11.534  1.00  0.00            
ATOM   1981  CG1 VAL   123       3.407  15.247 -12.028  1.00  0.00            
ATOM   1982 HG11 VAL   123       2.887  16.117 -11.627  1.00  0.00            
ATOM   1983 HG12 VAL   123       4.481  15.438 -12.035  1.00  0.00            
ATOM   1984 HG13 VAL   123       3.067  15.058 -13.045  1.00  0.00            
ATOM   1985  CG2 VAL   123       3.626  14.277  -9.668  1.00  0.00            
ATOM   1986 HG21 VAL   123       3.431  13.408  -9.038  1.00  0.00            
ATOM   1987 HG22 VAL   123       4.698  14.471  -9.696  1.00  0.00            
ATOM   1988 HG23 VAL   123       3.110  15.145  -9.259  1.00  0.00            
ATOM   1989  C   VAL   123       1.261  12.431 -10.321  1.00  0.00            
ATOM   1990  O   VAL   123       1.896  11.378 -10.595  1.00  0.00            
ATOM   1991  N   LEU   124       0.281  12.540  -9.393  1.00  0.00            
ATOM   1992  H   LEU   124      -0.232  13.410  -9.389  1.00  0.00            
ATOM   1993  CA  LEU   124      -0.064  11.526  -8.393  1.00  0.00            
ATOM   1994  HA  LEU   124      -0.886  11.879  -7.770  1.00  0.00            
ATOM   1995  CB  LEU   124      -0.511  10.192  -9.112  1.00  0.00            
ATOM   1996  HB2 LEU   124       0.363   9.741  -9.582  1.00  0.00            
ATOM   1997  HB3 LEU   124      -0.925   9.502  -8.376  1.00  0.00            
ATOM   1998  CG  LEU   124      -1.580  10.495 -10.194  1.00  0.00            
ATOM   1999  HG  LEU   124      -1.125  11.071 -10.999  1.00  0.00            
ATOM   2000  CD1 LEU   124      -2.153   9.139 -10.773  1.00  0.00            
ATOM   2001 HD11 LEU   124      -2.608   8.564  -9.967  1.00  0.00            
ATOM   2002 HD12 LEU   124      -2.905   9.357 -11.533  1.00  0.00            
ATOM   2003 HD13 LEU   124      -1.343   8.563 -11.218  1.00  0.00            
ATOM   2004  CD2 LEU   124      -2.714  11.313  -9.584  1.00  0.00            
ATOM   2005 HD21 LEU   124      -2.318  12.252  -9.196  1.00  0.00            
ATOM   2006 HD22 LEU   124      -3.462  11.524 -10.347  1.00  0.00            
ATOM   2007 HD23 LEU   124      -3.173  10.750  -8.772  1.00  0.00            
ATOM   2008  C   LEU   124       1.080  11.154  -7.387  1.00  0.00            
ATOM   2009  O   LEU   124       2.271  11.568  -7.564  1.00  0.00            
ATOM   2010  N   TYR   125       0.739  10.312  -6.416  1.00  0.00            
ATOM   2011  H   TYR   125      -0.225  10.018  -6.340  1.00  0.00            
ATOM   2012  CA  TYR   125       1.630  10.026  -5.317  1.00  0.00            
ATOM   2013  HA  TYR   125       2.239  10.904  -5.098  1.00  0.00            
ATOM   2014  CB  TYR   125       0.822   9.651  -4.042  1.00  0.00            
ATOM   2015  HB2 TYR   125       1.408   9.934  -3.168  1.00  0.00            
ATOM   2016  HB3 TYR   125      -0.105  10.224  -4.059  1.00  0.00            
ATOM   2017  CG  TYR   125       0.492   8.137  -3.973  1.00  0.00            
ATOM   2018  CD1 TYR   125       0.057   7.482  -5.079  1.00  0.00            
ATOM   2019  HD1 TYR   125      -0.019   7.997  -6.037  1.00  0.00            
ATOM   2020  CE1 TYR   125      -0.321   6.034  -4.974  1.00  0.00            
ATOM   2021  HE1 TYR   125      -0.754   5.484  -5.809  1.00  0.00            
ATOM   2022  CZ  TYR   125      -0.042   5.376  -3.773  1.00  0.00            
ATOM   2023  OH  TYR   125      -0.291   3.995  -3.667  1.00  0.00            
ATOM   2024  HH  TYR   125      -0.649   3.615  -4.473  1.00  0.00            
ATOM   2025  CE2 TYR   125       0.421   6.035  -2.649  1.00  0.00            
ATOM   2026  HE2 TYR   125       0.605   5.516  -1.709  1.00  0.00            
ATOM   2027  CD2 TYR   125       0.656   7.426  -2.745  1.00  0.00            
ATOM   2028  HD2 TYR   125       0.972   7.988  -1.866  1.00  0.00            
ATOM   2029  C   TYR   125       2.778   9.080  -5.729  1.00  0.00            
ATOM   2030  O   TYR   125       3.754   8.856  -4.944  1.00  0.00            
ATOM   2031  N   THR   126       2.731   8.601  -6.968  1.00  0.00            
ATOM   2032  H   THR   126       1.915   8.780  -7.535  1.00  0.00            
ATOM   2033  CA  THR   126       3.813   7.783  -7.540  1.00  0.00            
ATOM   2034  HA  THR   126       4.367   7.365  -6.700  1.00  0.00            
ATOM   2035  CB  THR   126       3.258   6.615  -8.399  1.00  0.00            
ATOM   2036  HB  THR   126       4.064   6.176  -8.988  1.00  0.00            
ATOM   2037  CG2 THR   126       2.659   5.536  -7.459  1.00  0.00            
ATOM   2038 HG21 THR   126       1.853   5.974  -6.870  1.00  0.00            
ATOM   2039 HG22 THR   126       2.267   4.711  -8.053  1.00  0.00            
ATOM   2040 HG23 THR   126       3.435   5.165  -6.790  1.00  0.00            
ATOM   2041  OG1 THR   126       2.187   7.131  -9.218  1.00  0.00            
ATOM   2042  HG1 THR   126       1.828   6.424  -9.759  1.00  0.00            
ATOM   2043  C   THR   126       4.771   8.570  -8.412  1.00  0.00            
ATOM   2044  O   THR   126       5.885   8.104  -8.725  1.00  0.00            
ATOM   2045  N   PHE   127       4.325   9.741  -8.826  1.00  0.00            
ATOM   2046  H   PHE   127       3.360   9.973  -8.635  1.00  0.00            
ATOM   2047  CA  PHE   127       5.114  10.663  -9.665  1.00  0.00            
ATOM   2048  HA  PHE   127       4.456  11.261 -10.296  1.00  0.00            
ATOM   2049  CB  PHE   127       5.915  11.608  -8.758  1.00  0.00            
ATOM   2050  HB2 PHE   127       6.696  12.162  -9.279  1.00  0.00            
ATOM   2051  HB3 PHE   127       5.180  12.306  -8.360  1.00  0.00            
ATOM   2052  CG  PHE   127       6.583  10.938  -7.552  1.00  0.00            
ATOM   2053  CD1 PHE   127       7.909  10.552  -7.605  1.00  0.00            
ATOM   2054  HD1 PHE   127       8.447  10.708  -8.540  1.00  0.00            
ATOM   2055  CE1 PHE   127       8.579   9.961  -6.480  1.00  0.00            
ATOM   2056  HE1 PHE   127       9.612   9.620  -6.560  1.00  0.00            
ATOM   2057  CZ  PHE   127       7.894   9.828  -5.279  1.00  0.00            
ATOM   2058  HZ  PHE   127       8.407   9.411  -4.411  1.00  0.00            
ATOM   2059  CE2 PHE   127       6.607  10.208  -5.181  1.00  0.00            
ATOM   2060  HE2 PHE   127       6.086  10.068  -4.234  1.00  0.00            
ATOM   2061  CD2 PHE   127       5.903  10.805  -6.327  1.00  0.00            
ATOM   2062  HD2 PHE   127       4.870  11.138  -6.220  1.00  0.00            
ATOM   2063  C   PHE   127       5.988   9.994 -10.685  1.00  0.00            
ATOM   2064  O   PHE   127       7.197  10.192 -10.703  1.00  0.00            
ATOM   2065  N   TYR   128       5.403   9.184 -11.560  1.00  0.00            
ATOM   2066  H   TYR   128       4.399   9.107 -11.626  1.00  0.00            
ATOM   2067  CA  TYR   128       6.222   8.434 -12.518  1.00  0.00            
ATOM   2068  HA  TYR   128       7.055   7.957 -12.001  1.00  0.00            
ATOM   2069  CB  TYR   128       5.380   7.345 -13.198  1.00  0.00            
ATOM   2070  HB2 TYR   128       4.498   7.835 -13.609  1.00  0.00            
ATOM   2071  HB3 TYR   128       5.995   6.962 -14.013  1.00  0.00            
ATOM   2072  CG  TYR   128       4.953   6.203 -12.311  1.00  0.00            
ATOM   2073  CD1 TYR   128       3.625   5.678 -12.435  1.00  0.00            
ATOM   2074  HD1 TYR   128       2.933   6.097 -13.165  1.00  0.00            
ATOM   2075  CE1 TYR   128       3.220   4.621 -11.611  1.00  0.00            
ATOM   2076  HE1 TYR   128       2.195   4.262 -11.705  1.00  0.00            
ATOM   2077  CZ  TYR   128       4.083   4.018 -10.722  1.00  0.00            
ATOM   2078  OH  TYR   128       3.713   2.986  -9.959  1.00  0.00            
ATOM   2079  HH  TYR   128       2.800   2.723 -10.100  1.00  0.00            
ATOM   2080  CE2 TYR   128       5.441   4.524 -10.569  1.00  0.00            
ATOM   2081  HE2 TYR   128       6.157   4.094  -9.868  1.00  0.00            
ATOM   2082  CD2 TYR   128       5.813   5.612 -11.371  1.00  0.00            
ATOM   2083  HD2 TYR   128       6.812   6.038 -11.281  1.00  0.00            
ATOM   2084  C   TYR   128       6.728   9.312 -13.666  1.00  0.00            
ATOM   2085  O   TYR   128       5.890   9.974 -14.387  1.00  0.00            
ATOM   2086  N   PRO   129       8.046   9.387 -13.842  1.00  0.00            
ATOM   2087  CD  PRO   129       9.140   8.795 -12.993  1.00  0.00            
ATOM   2088  HD2 PRO   129       9.239   7.730 -13.205  1.00  0.00            
ATOM   2089  HD3 PRO   129       8.909   8.936 -11.938  1.00  0.00            
ATOM   2090  CG  PRO   129      10.355   9.589 -13.429  1.00  0.00            
ATOM   2091  HG2 PRO   129      11.268   9.027 -13.233  1.00  0.00            
ATOM   2092  HG3 PRO   129      10.396  10.542 -12.903  1.00  0.00            
ATOM   2093  CB  PRO   129      10.144   9.800 -14.916  1.00  0.00            
ATOM   2094  HB2 PRO   129      10.359   8.815 -15.329  1.00  0.00            
ATOM   2095  HB3 PRO   129      10.707  10.556 -15.465  1.00  0.00            
ATOM   2096  CA  PRO   129       8.588  10.101 -15.021  1.00  0.00            
ATOM   2097  HA  PRO   129       8.229  11.130 -15.045  1.00  0.00            
ATOM   2098  C   PRO   129       8.096   9.362 -16.264  1.00  0.00            
ATOM   2099  O   PRO   129       7.972   8.175 -16.215  1.00  0.00            
ATOM   2100  N   PRO   130       7.896  10.049 -17.391  1.00  0.00            
ATOM   2101  CD  PRO   130       7.595   9.340 -18.653  1.00  0.00            
ATOM   2102  HD2 PRO   130       6.534   9.416 -18.891  1.00  0.00            
ATOM   2103  HD3 PRO   130       7.875   8.290 -18.580  1.00  0.00            
ATOM   2104  CG  PRO   130       8.506  10.138 -19.674  1.00  0.00            
ATOM   2105  HG2 PRO   130       8.112  10.050 -20.686  1.00  0.00            
ATOM   2106  HG3 PRO   130       9.528   9.759 -19.647  1.00  0.00            
ATOM   2107  CB  PRO   130       8.450  11.505 -19.203  1.00  0.00            
ATOM   2108  HB2 PRO   130       7.664  12.112 -19.653  1.00  0.00            
ATOM   2109  HB3 PRO   130       9.423  11.936 -19.440  1.00  0.00            
ATOM   2110  CA  PRO   130       8.253  11.448 -17.629  1.00  0.00            
ATOM   2111  HA  PRO   130       9.189  11.567 -17.085  1.00  0.00            
ATOM   2112  C   PRO   130       7.325  12.552 -17.264  1.00  0.00            
ATOM   2113  O   PRO   130       7.572  13.739 -17.540  1.00  0.00            
ATOM   2114  N   LEU   131       6.220  12.229 -16.622  1.00  0.00            
ATOM   2115  H   LEU   131       5.959  11.275 -16.419  1.00  0.00            
ATOM   2116  CA  LEU   131       5.419  13.285 -16.073  1.00  0.00            
ATOM   2117  HA  LEU   131       4.952  13.868 -16.866  1.00  0.00            
ATOM   2118  CB  LEU   131       4.326  12.665 -15.215  1.00  0.00            
ATOM   2119  HB2 LEU   131       4.803  11.861 -14.654  1.00  0.00            
ATOM   2120  HB3 LEU   131       3.933  13.408 -14.522  1.00  0.00            
ATOM   2121  CG  LEU   131       3.174  12.088 -16.056  1.00  0.00            
ATOM   2122  HG  LEU   131       3.561  11.437 -16.841  1.00  0.00            
ATOM   2123  CD1 LEU   131       2.250  11.245 -15.078  1.00  0.00            
ATOM   2124 HD11 LEU   131       1.862  11.895 -14.293  1.00  0.00            
ATOM   2125 HD12 LEU   131       1.419  10.819 -15.640  1.00  0.00            
ATOM   2126 HD13 LEU   131       2.834  10.442 -14.628  1.00  0.00            
ATOM   2127  CD2 LEU   131       2.384  13.179 -16.760  1.00  0.00            
ATOM   2128 HD21 LEU   131       3.044  13.735 -17.424  1.00  0.00            
ATOM   2129 HD22 LEU   131       1.580  12.727 -17.343  1.00  0.00            
ATOM   2130 HD23 LEU   131       1.958  13.855 -16.019  1.00  0.00            
ATOM   2131  C   LEU   131       6.307  14.105 -15.092  1.00  0.00            
ATOM   2132  O   LEU   131       6.907  13.500 -14.228  1.00  0.00            
ATOM   2133  N   LYS   132       6.287  15.426 -15.186  1.00  0.00            
ATOM   2134  H   LYS   132       5.589  15.910 -15.732  1.00  0.00            
ATOM   2135  CA  LYS   132       7.363  16.235 -14.532  1.00  0.00            
ATOM   2136  HA  LYS   132       7.979  15.601 -13.895  1.00  0.00            
ATOM   2137  CB  LYS   132       8.268  16.873 -15.626  1.00  0.00            
ATOM   2138  HB2 LYS   132       8.529  16.100 -16.349  1.00  0.00            
ATOM   2139  HB3 LYS   132       7.701  17.660 -16.125  1.00  0.00            
ATOM   2140  CG  LYS   132       9.567  17.475 -15.021  1.00  0.00            
ATOM   2141  HG2 LYS   132       9.290  18.212 -14.267  1.00  0.00            
ATOM   2142  HG3 LYS   132      10.134  16.671 -14.550  1.00  0.00            
ATOM   2143  CD  LYS   132      10.449  18.160 -16.122  1.00  0.00            
ATOM   2144  HD2 LYS   132      10.545  17.516 -16.996  1.00  0.00            
ATOM   2145  HD3 LYS   132      10.019  19.116 -16.422  1.00  0.00            
ATOM   2146  CE  LYS   132      11.846  18.396 -15.499  1.00  0.00            
ATOM   2147  HE2 LYS   132      11.792  19.223 -14.791  1.00  0.00            
ATOM   2148  HE3 LYS   132      12.168  17.494 -14.980  1.00  0.00            
ATOM   2149  NZ  LYS   132      12.812  18.722 -16.561  1.00  0.00            
ATOM   2150  HZ1 LYS   132      12.514  19.558 -17.042  1.00  0.00            
ATOM   2151  HZ2 LYS   132      13.722  18.876 -16.152  1.00  0.00            
ATOM   2152  HZ3 LYS   132      12.862  17.956 -17.217  1.00  0.00            
ATOM   2153  C   LYS   132       6.780  17.281 -13.631  1.00  0.00            
ATOM   2154  O   LYS   132       6.204  18.269 -14.090  1.00  0.00            
ATOM   2155  N   GLY   133       6.857  17.056 -12.314  1.00  0.00            
ATOM   2156  H   GLY   133       7.305  16.237 -11.929  1.00  0.00            
ATOM   2157  CA  GLY   133       6.286  18.007 -11.409  1.00  0.00            
ATOM   2158  HA2 GLY   133       5.425  18.499 -11.861  1.00  0.00            
ATOM   2159  HA3 GLY   133       5.982  17.522 -10.482  1.00  0.00            
ATOM   2160  C   GLY   133       7.349  19.056 -11.095  1.00  0.00            
ATOM   2161  O   GLY   133       8.537  18.900 -11.439  1.00  0.00            
ATOM   2162  N   HIE   134       6.899  20.097 -10.433  1.00  0.00            
ATOM   2163  H   HIE   134       5.898  20.196 -10.340  1.00  0.00            
ATOM   2164  CA  HIE   134       7.749  21.150  -9.898  1.00  0.00            
ATOM   2165  HA  HIE   134       8.327  21.654 -10.672  1.00  0.00            
ATOM   2166  CB  HIE   134       6.806  22.131  -9.292  1.00  0.00            
ATOM   2167  HB2 HIE   134       5.921  22.327  -9.898  1.00  0.00            
ATOM   2168  HB3 HIE   134       6.505  21.695  -8.340  1.00  0.00            
ATOM   2169  CG  HIE   134       7.418  23.471  -8.978  1.00  0.00            
ATOM   2170  ND1 HIE   134       8.229  23.683  -7.874  1.00  0.00            
ATOM   2171  CE1 HIE   134       8.563  24.968  -7.814  1.00  0.00            
ATOM   2172  HE1 HIE   134       9.201  25.339  -7.012  1.00  0.00            
ATOM   2173  NE2 HIE   134       8.000  25.595  -8.837  1.00  0.00            
ATOM   2174  HE2 HIE   134       8.089  26.575  -9.059  1.00  0.00            
ATOM   2175  CD2 HIE   134       7.258  24.679  -9.566  1.00  0.00            
ATOM   2176  HD2 HIE   134       6.692  25.006 -10.437  1.00  0.00            
ATOM   2177  C   HIE   134       8.805  20.603  -8.897  1.00  0.00            
ATOM   2178  O   HIE   134       8.502  19.778  -8.061  1.00  0.00            
ATOM   2179  N   TRP   135      10.044  21.077  -9.017  1.00  0.00            
ATOM   2180  H   TRP   135      10.264  21.695  -9.785  1.00  0.00            
ATOM   2181  CA  TRP   135      11.138  20.674  -8.105  1.00  0.00            
ATOM   2182  HA  TRP   135      11.406  19.633  -8.288  1.00  0.00            
ATOM   2183  CB  TRP   135      12.396  21.559  -8.336  1.00  0.00            
ATOM   2184  HB2 TRP   135      13.124  21.236  -7.593  1.00  0.00            
ATOM   2185  HB3 TRP   135      12.834  21.484  -9.331  1.00  0.00            
ATOM   2186  CG  TRP   135      12.144  23.029  -8.084  1.00  0.00            
ATOM   2187  CD1 TRP   135      11.930  23.993  -9.008  1.00  0.00            
ATOM   2188  HD1 TRP   135      11.928  23.674 -10.050  1.00  0.00            
ATOM   2189  NE1 TRP   135      11.754  25.214  -8.401  1.00  0.00            
ATOM   2190  HE1 TRP   135      11.574  26.084  -8.883  1.00  0.00            
ATOM   2191  CE2 TRP   135      11.915  25.073  -7.044  1.00  0.00            
ATOM   2192  CZ2 TRP   135      11.879  26.046  -6.014  1.00  0.00            
ATOM   2193  HZ2 TRP   135      11.698  27.084  -6.294  1.00  0.00            
ATOM   2194  CH2 TRP   135      12.076  25.619  -4.714  1.00  0.00            
ATOM   2195  HH2 TRP   135      12.034  26.340  -3.898  1.00  0.00            
ATOM   2196  CZ3 TRP   135      12.333  24.253  -4.415  1.00  0.00            
ATOM   2197  HZ3 TRP   135      12.460  23.903  -3.391  1.00  0.00            
ATOM   2198  CE3 TRP   135      12.434  23.281  -5.482  1.00  0.00            
ATOM   2199  HE3 TRP   135      12.661  22.247  -5.224  1.00  0.00            
ATOM   2200  CD2 TRP   135      12.199  23.708  -6.802  1.00  0.00            
ATOM   2201  C   TRP   135      10.792  20.703  -6.591  1.00  0.00            
ATOM   2202  O   TRP   135      11.307  19.907  -5.849  1.00  0.00            
ATOM   2203  N   ALA   136       9.934  21.624  -6.184  1.00  0.00            
ATOM   2204  H   ALA   136       9.533  22.269  -6.850  1.00  0.00            
ATOM   2205  CA  ALA   136       9.584  21.774  -4.790  1.00  0.00            
ATOM   2206  HA  ALA   136      10.497  21.818  -4.196  1.00  0.00            
ATOM   2207  CB  ALA   136       8.775  23.079  -4.555  1.00  0.00            
ATOM   2208  HB1 ALA   136       7.853  23.045  -5.135  1.00  0.00            
ATOM   2209  HB2 ALA   136       8.533  23.172  -3.496  1.00  0.00            
ATOM   2210  HB3 ALA   136       9.369  23.938  -4.868  1.00  0.00            
ATOM   2211  C   ALA   136       8.774  20.548  -4.305  1.00  0.00            
ATOM   2212  O   ALA   136       8.798  20.198  -3.151  1.00  0.00            
ATOM   2213  N   PHE   137       8.102  19.873  -5.230  1.00  0.00            
ATOM   2214  H   PHE   137       8.140  20.093  -6.214  1.00  0.00            
ATOM   2215  CA  PHE   137       7.286  18.756  -4.807  1.00  0.00            
ATOM   2216  HA  PHE   137       6.672  19.021  -3.946  1.00  0.00            
ATOM   2217  CB  PHE   137       6.340  18.377  -6.001  1.00  0.00            
ATOM   2218  HB2 PHE   137       5.498  19.050  -5.845  1.00  0.00            
ATOM   2219  HB3 PHE   137       6.700  18.474  -7.026  1.00  0.00            
ATOM   2220  CG  PHE   137       5.805  16.982  -5.865  1.00  0.00            
ATOM   2221  CD1 PHE   137       4.793  16.756  -4.940  1.00  0.00            
ATOM   2222  HD1 PHE   137       4.375  17.586  -4.372  1.00  0.00            
ATOM   2223  CE1 PHE   137       4.289  15.397  -4.729  1.00  0.00            
ATOM   2224  HE1 PHE   137       3.441  15.229  -4.064  1.00  0.00            
ATOM   2225  CZ  PHE   137       4.909  14.289  -5.395  1.00  0.00            
ATOM   2226  HZ  PHE   137       4.560  13.270  -5.229  1.00  0.00            
ATOM   2227  CE2 PHE   137       5.993  14.532  -6.280  1.00  0.00            
ATOM   2228  HE2 PHE   137       6.484  13.718  -6.814  1.00  0.00            
ATOM   2229  CD2 PHE   137       6.444  15.902  -6.468  1.00  0.00            
ATOM   2230  HD2 PHE   137       7.310  16.109  -7.098  1.00  0.00            
ATOM   2231  C   PHE   137       8.269  17.646  -4.493  1.00  0.00            
ATOM   2232  O   PHE   137       8.210  16.998  -3.436  1.00  0.00            
ATOM   2233  N   TYR   138       9.218  17.414  -5.391  1.00  0.00            
ATOM   2234  H   TYR   138       9.221  17.864  -6.295  1.00  0.00            
ATOM   2235  CA  TYR   138      10.242  16.421  -5.114  1.00  0.00            
ATOM   2236  HA  TYR   138       9.763  15.483  -4.834  1.00  0.00            
ATOM   2237  CB  TYR   138      11.144  16.167  -6.345  1.00  0.00            
ATOM   2238  HB2 TYR   138      11.635  17.127  -6.498  1.00  0.00            
ATOM   2239  HB3 TYR   138      11.895  15.403  -6.144  1.00  0.00            
ATOM   2240  CG  TYR   138      10.368  15.795  -7.587  1.00  0.00            
ATOM   2241  CD1 TYR   138      10.103  16.739  -8.550  1.00  0.00            
ATOM   2242  HD1 TYR   138      10.508  17.742  -8.422  1.00  0.00            
ATOM   2243  CE1 TYR   138       9.318  16.431  -9.697  1.00  0.00            
ATOM   2244  HE1 TYR   138       9.083  17.176 -10.457  1.00  0.00            
ATOM   2245  CZ  TYR   138       8.854  15.144  -9.831  1.00  0.00            
ATOM   2246  OH  TYR   138       8.144  14.869 -11.008  1.00  0.00            
ATOM   2247  HH  TYR   138       8.070  15.631 -11.587  1.00  0.00            
ATOM   2248  CE2 TYR   138       9.077  14.174  -8.848  1.00  0.00            
ATOM   2249  HE2 TYR   138       8.677  13.167  -8.969  1.00  0.00            
ATOM   2250  CD2 TYR   138       9.802  14.494  -7.728  1.00  0.00            
ATOM   2251  HD2 TYR   138       9.947  13.753  -6.941  1.00  0.00            
ATOM   2252  C   TYR   138      11.140  16.806  -3.864  1.00  0.00            
ATOM   2253  O   TYR   138      11.530  15.969  -3.088  1.00  0.00            
ATOM   2254  N   LEU   139      11.457  18.081  -3.730  1.00  0.00            
ATOM   2255  H   LEU   139      11.136  18.808  -4.354  1.00  0.00            
ATOM   2256  CA  LEU   139      12.353  18.459  -2.618  1.00  0.00            
ATOM   2257  HA  LEU   139      13.194  17.768  -2.576  1.00  0.00            
ATOM   2258  CB  LEU   139      12.889  19.865  -2.810  1.00  0.00            
ATOM   2259  HB2 LEU   139      13.379  19.919  -3.782  1.00  0.00            
ATOM   2260  HB3 LEU   139      12.040  20.549  -2.793  1.00  0.00            
ATOM   2261  CG  LEU   139      13.913  20.269  -1.681  1.00  0.00            
ATOM   2262  HG  LEU   139      13.448  20.204  -0.697  1.00  0.00            
ATOM   2263  CD1 LEU   139      15.062  19.291  -1.759  1.00  0.00            
ATOM   2264 HD11 LEU   139      15.528  19.356  -2.742  1.00  0.00            
ATOM   2265 HD12 LEU   139      15.799  19.532  -0.993  1.00  0.00            
ATOM   2266 HD13 LEU   139      14.691  18.278  -1.600  1.00  0.00            
ATOM   2267  CD2 LEU   139      14.360  21.680  -1.989  1.00  0.00            
ATOM   2268 HD21 LEU   139      13.495  22.343  -1.986  1.00  0.00            
ATOM   2269 HD22 LEU   139      15.073  22.009  -1.233  1.00  0.00            
ATOM   2270 HD23 LEU   139      14.833  21.706  -2.970  1.00  0.00            
ATOM   2271  C   LEU   139      11.546  18.363  -1.291  1.00  0.00            
ATOM   2272  O   LEU   139      12.065  17.833  -0.327  1.00  0.00            
ATOM   2273  N   GLY   140      10.319  18.894  -1.265  1.00  0.00            
ATOM   2274  H   GLY   140       9.937  19.325  -2.095  1.00  0.00            
ATOM   2275  CA  GLY   140       9.491  18.871  -0.043  1.00  0.00            
ATOM   2276  HA2 GLY   140       9.985  19.406   0.767  1.00  0.00            
ATOM   2277  HA3 GLY   140       8.515  19.318  -0.232  1.00  0.00            
ATOM   2278  C   GLY   140       9.297  17.408   0.369  1.00  0.00            
ATOM   2279  O   GLY   140       9.446  17.018   1.545  1.00  0.00            
ATOM   2280  N   ALA   141       8.974  16.580  -0.616  1.00  0.00            
ATOM   2281  H   ALA   141       8.818  16.912  -1.557  1.00  0.00            
ATOM   2282  CA  ALA   141       8.758  15.178  -0.339  1.00  0.00            
ATOM   2283  HA  ALA   141       8.003  15.131   0.446  1.00  0.00            
ATOM   2284  CB  ALA   141       8.224  14.393  -1.602  1.00  0.00            
ATOM   2285  HB1 ALA   141       8.973  14.424  -2.393  1.00  0.00            
ATOM   2286  HB2 ALA   141       8.027  13.356  -1.330  1.00  0.00            
ATOM   2287  HB3 ALA   141       7.303  14.857  -1.956  1.00  0.00            
ATOM   2288  C   ALA   141      10.011  14.506   0.182  1.00  0.00            
ATOM   2289  O   ALA   141       9.921  13.631   1.038  1.00  0.00            
ATOM   2290  N   SER   142      11.177  14.881  -0.346  1.00  0.00            
ATOM   2291  H   SER   142      11.251  15.632  -1.018  1.00  0.00            
ATOM   2292  CA  SER   142      12.398  14.166   0.032  1.00  0.00            
ATOM   2293  HA  SER   142      12.250  13.092  -0.075  1.00  0.00            
ATOM   2294  CB  SER   142      13.567  14.595  -0.880  1.00  0.00            
ATOM   2295  HB2 SER   142      13.567  15.683  -0.943  1.00  0.00            
ATOM   2296  HB3 SER   142      14.497  14.258  -0.422  1.00  0.00            
ATOM   2297  OG  SER   142      13.457  14.044  -2.191  1.00  0.00            
ATOM   2298  HG  SER   142      14.200  14.334  -2.724  1.00  0.00            
ATOM   2299  C   SER   142      12.730  14.464   1.500  1.00  0.00            
ATOM   2300  O   SER   142      13.159  13.591   2.260  1.00  0.00            
ATOM   2301  N   VAL   143      12.488  15.704   1.875  1.00  0.00            
ATOM   2302  H   VAL   143      12.043  16.347   1.237  1.00  0.00            
ATOM   2303  CA  VAL   143      12.807  16.164   3.186  1.00  0.00            
ATOM   2304  HA  VAL   143      13.841  15.867   3.360  1.00  0.00            
ATOM   2305  CB  VAL   143      12.716  17.676   3.273  1.00  0.00            
ATOM   2306  HB  VAL   143      11.738  17.988   2.906  1.00  0.00            
ATOM   2307  CG1 VAL   143      12.900  18.165   4.744  1.00  0.00            
ATOM   2308 HG11 VAL   143      13.878  17.852   5.111  1.00  0.00            
ATOM   2309 HG12 VAL   143      12.830  19.252   4.777  1.00  0.00            
ATOM   2310 HG13 VAL   143      12.122  17.732   5.371  1.00  0.00            
ATOM   2311  CG2 VAL   143      13.933  18.305   2.465  1.00  0.00            
ATOM   2312 HG21 VAL   143      13.879  17.989   1.423  1.00  0.00            
ATOM   2313 HG22 VAL   143      13.882  19.392   2.517  1.00  0.00            
ATOM   2314 HG23 VAL   143      14.872  17.963   2.900  1.00  0.00            
ATOM   2315  C   VAL   143      11.789  15.570   4.134  1.00  0.00            
ATOM   2316  O   VAL   143      12.111  15.228   5.260  1.00  0.00            
ATOM   2317  N   PHE   144      10.542  15.500   3.673  1.00  0.00            
ATOM   2318  H   PHE   144      10.299  15.866   2.764  1.00  0.00            
ATOM   2319  CA  PHE   144       9.467  14.874   4.493  1.00  0.00            
ATOM   2320  HA  PHE   144       9.324  15.451   5.406  1.00  0.00            
ATOM   2321  CB  PHE   144       8.121  14.833   3.714  1.00  0.00            
ATOM   2322  HB2 PHE   144       7.819  15.825   3.379  1.00  0.00            
ATOM   2323  HB3 PHE   144       8.199  14.167   2.855  1.00  0.00            
ATOM   2324  CG  PHE   144       7.014  14.314   4.557  1.00  0.00            
ATOM   2325  CD1 PHE   144       6.369  15.177   5.477  1.00  0.00            
ATOM   2326  HD1 PHE   144       6.675  16.220   5.557  1.00  0.00            
ATOM   2327  CE1 PHE   144       5.304  14.672   6.308  1.00  0.00            
ATOM   2328  HE1 PHE   144       4.781  15.296   7.032  1.00  0.00            
ATOM   2329  CZ  PHE   144       4.936  13.277   6.154  1.00  0.00            
ATOM   2330  HZ  PHE   144       4.165  12.858   6.800  1.00  0.00            
ATOM   2331  CE2 PHE   144       5.539  12.495   5.221  1.00  0.00            
ATOM   2332  HE2 PHE   144       5.179  11.473   5.098  1.00  0.00            
ATOM   2333  CD2 PHE   144       6.614  12.976   4.414  1.00  0.00            
ATOM   2334  HD2 PHE   144       7.105  12.308   3.706  1.00  0.00            
ATOM   2335  C   PHE   144       9.871  13.472   4.837  1.00  0.00            
ATOM   2336  O   PHE   144       9.883  13.149   6.006  1.00  0.00            
ATOM   2337  N   VAL   145      10.237  12.662   3.854  1.00  0.00            
ATOM   2338  H   VAL   145      10.223  12.978   2.895  1.00  0.00            
ATOM   2339  CA  VAL   145      10.570  11.249   4.122  1.00  0.00            
ATOM   2340  HA  VAL   145       9.768  10.821   4.724  1.00  0.00            
ATOM   2341  CB  VAL   145      10.679  10.449   2.801  1.00  0.00            
ATOM   2342  HB  VAL   145      11.487  10.865   2.198  1.00  0.00            
ATOM   2343  CG1 VAL   145      10.957   9.032   3.084  1.00  0.00            
ATOM   2344 HG11 VAL   145      10.150   8.616   3.686  1.00  0.00            
ATOM   2345 HG12 VAL   145      11.031   8.482   2.146  1.00  0.00            
ATOM   2346 HG13 VAL   145      11.897   8.947   3.628  1.00  0.00            
ATOM   2347  CG2 VAL   145       9.356  10.505   2.044  1.00  0.00            
ATOM   2348 HG21 VAL   145       9.112  11.542   1.814  1.00  0.00            
ATOM   2349 HG22 VAL   145       9.443   9.939   1.117  1.00  0.00            
ATOM   2350 HG23 VAL   145       8.566  10.074   2.659  1.00  0.00            
ATOM   2351  C   VAL   145      11.873  11.139   4.978  1.00  0.00            
ATOM   2352  O   VAL   145      11.979  10.327   5.885  1.00  0.00            
ATOM   2353  N   LEU   146      12.861  11.974   4.663  1.00  0.00            
ATOM   2354  H   LEU   146      12.809  12.559   3.841  1.00  0.00            
ATOM   2355  CA  LEU   146      14.137  11.942   5.426  1.00  0.00            
ATOM   2356  HA  LEU   146      14.528  10.924   5.448  1.00  0.00            
ATOM   2357  CB  LEU   146      15.185  12.856   4.763  1.00  0.00            
ATOM   2358  HB2 LEU   146      14.705  13.804   4.519  1.00  0.00            
ATOM   2359  HB3 LEU   146      16.039  13.039   5.415  1.00  0.00            
ATOM   2360  CG  LEU   146      15.664  12.176   3.471  1.00  0.00            
ATOM   2361  HG  LEU   146      14.821  11.936   2.823  1.00  0.00            
ATOM   2362  CD1 LEU   146      16.576  13.167   2.768  1.00  0.00            
ATOM   2363 HD11 LEU   146      17.419  13.408   3.415  1.00  0.00            
ATOM   2364 HD12 LEU   146      16.944  12.729   1.840  1.00  0.00            
ATOM   2365 HD13 LEU   146      16.020  14.077   2.544  1.00  0.00            
ATOM   2366  CD2 LEU   146      16.431  10.779   3.661  1.00  0.00            
ATOM   2367 HD21 LEU   146      15.770  10.065   4.153  1.00  0.00            
ATOM   2368 HD22 LEU   146      16.724  10.389   2.686  1.00  0.00            
ATOM   2369 HD23 LEU   146      17.320  10.932   4.273  1.00  0.00            
ATOM   2370  C   LEU   146      13.962  12.239   6.928  1.00  0.00            
ATOM   2371  O   LEU   146      14.823  11.865   7.725  1.00  0.00            
ATOM   2372  N   SER   147      12.876  12.913   7.295  1.00  0.00            
ATOM   2373  H   SER   147      12.313  13.357   6.583  1.00  0.00            
ATOM   2374  CA  SER   147      12.465  13.064   8.713  1.00  0.00            
ATOM   2375  HA  SER   147      13.121  13.775   9.215  1.00  0.00            
ATOM   2376  CB  SER   147      10.970  13.603   8.799  1.00  0.00            
ATOM   2377  HB2 SER   147      10.905  14.540   8.248  1.00  0.00            
ATOM   2378  HB3 SER   147      10.309  12.867   8.342  1.00  0.00            
ATOM   2379  OG  SER   147      10.585  13.815  10.127  1.00  0.00            
ATOM   2380  HG  SER   147       9.682  14.138  10.150  1.00  0.00            
ATOM   2381  C   SER   147      12.573  11.738   9.409  1.00  0.00            
ATOM   2382  O   SER   147      13.016  11.655  10.606  1.00  0.00            
ATOM   2383  N   THR   148      12.144  10.672   8.719  1.00  0.00            
ATOM   2384  H   THR   148      11.788  10.763   7.778  1.00  0.00            
ATOM   2385  CA  THR   148      12.151   9.335   9.337  1.00  0.00            
ATOM   2386  HA  THR   148      11.637   9.389  10.296  1.00  0.00            
ATOM   2387  CB  THR   148      11.466   8.307   8.484  1.00  0.00            
ATOM   2388  HB  THR   148      11.395   7.369   9.037  1.00  0.00            
ATOM   2389  CG2 THR   148      10.076   8.785   8.122  1.00  0.00            
ATOM   2390 HG21 THR   148      10.146   9.722   7.570  1.00  0.00            
ATOM   2391 HG22 THR   148       9.583   8.035   7.504  1.00  0.00            
ATOM   2392 HG23 THR   148       9.497   8.943   9.032  1.00  0.00            
ATOM   2393  OG1 THR   148      12.234   8.092   7.261  1.00  0.00            
ATOM   2394  HG1 THR   148      11.794   7.434   6.718  1.00  0.00            
ATOM   2395  C   THR   148      13.578   8.762   9.650  1.00  0.00            
ATOM   2396  O   THR   148      13.751   7.873  10.535  1.00  0.00            
ATOM   2397  N   TRP   149      14.590   9.217   8.920  1.00  0.00            
ATOM   2398  H   TRP   149      14.475   9.746   8.068  1.00  0.00            
ATOM   2399  CA  TRP   149      15.984   8.783   9.311  1.00  0.00            
ATOM   2400  HA  TRP   149      15.986   7.697   9.408  1.00  0.00            
ATOM   2401  CB  TRP   149      17.068   9.188   8.298  1.00  0.00            
ATOM   2402  HB2 TRP   149      16.995  10.239   8.015  1.00  0.00            
ATOM   2403  HB3 TRP   149      18.050   8.996   8.731  1.00  0.00            
ATOM   2404  CG  TRP   149      16.994   8.381   7.002  1.00  0.00            
ATOM   2405  CD1 TRP   149      15.930   7.647   6.524  1.00  0.00            
ATOM   2406  HD1 TRP   149      15.022   7.658   7.126  1.00  0.00            
ATOM   2407  NE1 TRP   149      16.266   7.027   5.329  1.00  0.00            
ATOM   2408  HE1 TRP   149      15.721   6.315   4.863  1.00  0.00            
ATOM   2409  CE2 TRP   149      17.522   7.448   4.951  1.00  0.00            
ATOM   2410  CZ2 TRP   149      18.290   7.083   3.818  1.00  0.00            
ATOM   2411  HZ2 TRP   149      17.832   6.435   3.071  1.00  0.00            
ATOM   2412  CH2 TRP   149      19.583   7.578   3.728  1.00  0.00            
ATOM   2413  HH2 TRP   149      20.197   7.329   2.862  1.00  0.00            
ATOM   2414  CZ3 TRP   149      20.128   8.404   4.742  1.00  0.00            
ATOM   2415  HZ3 TRP   149      21.152   8.774   4.681  1.00  0.00            
ATOM   2416  CE3 TRP   149      19.340   8.780   5.888  1.00  0.00            
ATOM   2417  HE3 TRP   149      19.776   9.456   6.624  1.00  0.00            
ATOM   2418  CD2 TRP   149      18.034   8.264   5.998  1.00  0.00            
ATOM   2419  C   TRP   149      16.300   9.270  10.713  1.00  0.00            
ATOM   2420  O   TRP   149      16.890   8.557  11.500  1.00  0.00            
ATOM   2421  N   VAL   150      15.916  10.496  11.030  1.00  0.00            
ATOM   2422  H   VAL   150      15.612  11.170  10.342  1.00  0.00            
ATOM   2423  CA  VAL   150      16.060  10.936  12.411  1.00  0.00            
ATOM   2424  HA  VAL   150      17.101  10.867  12.725  1.00  0.00            
ATOM   2425  CB  VAL   150      15.604  12.348  12.576  1.00  0.00            
ATOM   2426  HB  VAL   150      14.521  12.409  12.464  1.00  0.00            
ATOM   2427  CG1 VAL   150      15.996  12.810  13.972  1.00  0.00            
ATOM   2428 HG11 VAL   150      17.079  12.750  14.084  1.00  0.00            
ATOM   2429 HG12 VAL   150      15.673  13.841  14.118  1.00  0.00            
ATOM   2430 HG13 VAL   150      15.518  12.172  14.715  1.00  0.00            
ATOM   2431  CG2 VAL   150      16.250  13.265  11.493  1.00  0.00            
ATOM   2432 HG21 VAL   150      15.962  12.916  10.501  1.00  0.00            
ATOM   2433 HG22 VAL   150      15.905  14.290  11.631  1.00  0.00            
ATOM   2434 HG23 VAL   150      17.336  13.232  11.588  1.00  0.00            
ATOM   2435  C   VAL   150      15.364  10.015  13.447  1.00  0.00            
ATOM   2436  O   VAL   150      15.904   9.694  14.506  1.00  0.00            
ATOM   2437  N   SER   151      14.157   9.577  13.116  1.00  0.00            
ATOM   2438  H   SER   151      13.757   9.835  12.225  1.00  0.00            
ATOM   2439  CA  SER   151      13.384   8.697  13.997  1.00  0.00            
ATOM   2440  HA  SER   151      13.211   9.175  14.962  1.00  0.00            
ATOM   2441  CB  SER   151      11.981   8.399  13.320  1.00  0.00            
ATOM   2442  HB2 SER   151      12.122   7.960  12.333  1.00  0.00            
ATOM   2443  HB3 SER   151      11.396   7.720  13.940  1.00  0.00            
ATOM   2444  OG  SER   151      11.295   9.633  13.195  1.00  0.00            
ATOM   2445  HG  SER   151      10.439   9.483  12.787  1.00  0.00            
ATOM   2446  C   SER   151      14.116   7.396  14.180  1.00  0.00            
ATOM   2447  O   SER   151      14.149   6.834  15.276  1.00  0.00            
ATOM   2448  N   ILE   152      14.702   6.891  13.115  1.00  0.00            
ATOM   2449  H   ILE   152      14.659   7.355  12.219  1.00  0.00            
ATOM   2450  CA  ILE   152      15.414   5.614  13.204  1.00  0.00            
ATOM   2451  HA  ILE   152      14.721   4.852  13.562  1.00  0.00            
ATOM   2452  CB  ILE   152      16.003   5.176  11.817  1.00  0.00            
ATOM   2453  HB  ILE   152      16.499   6.041  11.377  1.00  0.00            
ATOM   2454  CG2 ILE   152      16.990   4.034  11.933  1.00  0.00            
ATOM   2455 HG21 ILE   152      16.494   3.168  12.373  1.00  0.00            
ATOM   2456 HG22 ILE   152      17.363   3.774  10.943  1.00  0.00            
ATOM   2457 HG23 ILE   152      17.822   4.336  12.568  1.00  0.00            
ATOM   2458  CG1 ILE   152      14.894   4.710  10.827  1.00  0.00            
ATOM   2459 HG12 ILE   152      14.674   3.666  11.054  1.00  0.00            
ATOM   2460 HG13 ILE   152      14.009   5.316  11.021  1.00  0.00            
ATOM   2461  CD1 ILE   152      15.294   4.841   9.332  1.00  0.00            
ATOM   2462 HD11 ILE   152      16.178   4.235   9.137  1.00  0.00            
ATOM   2463 HD12 ILE   152      14.472   4.498   8.704  1.00  0.00            
ATOM   2464 HD13 ILE   152      15.512   5.884   9.104  1.00  0.00            
ATOM   2465  C   ILE   152      16.575   5.775  14.256  1.00  0.00            
ATOM   2466  O   ILE   152      16.766   4.901  15.143  1.00  0.00            
ATOM   2467  N   TYR   153      17.312   6.864  14.119  1.00  0.00            
ATOM   2468  H   TYR   153      17.109   7.519  13.377  1.00  0.00            
ATOM   2469  CA  TYR   153      18.425   7.142  14.991  1.00  0.00            
ATOM   2470  HA  TYR   153      19.179   6.359  14.919  1.00  0.00            
ATOM   2471  CB  TYR   153      19.064   8.485  14.560  1.00  0.00            
ATOM   2472  HB2 TYR   153      19.223   8.520  13.483  1.00  0.00            
ATOM   2473  HB3 TYR   153      18.340   9.248  14.844  1.00  0.00            
ATOM   2474  CG  TYR   153      20.388   8.744  15.280  1.00  0.00            
ATOM   2475  CD1 TYR   153      20.394   9.225  16.600  1.00  0.00            
ATOM   2476  HD1 TYR   153      19.439   9.448  17.077  1.00  0.00            
ATOM   2477  CE1 TYR   153      21.610   9.422  17.314  1.00  0.00            
ATOM   2478  HE1 TYR   153      21.596   9.776  18.344  1.00  0.00            
ATOM   2479  CZ  TYR   153      22.817   9.124  16.699  1.00  0.00            
ATOM   2480  OH  TYR   153      23.958   9.351  17.388  1.00  0.00            
ATOM   2481  HH  TYR   153      23.802   9.708  18.265  1.00  0.00            
ATOM   2482  CE2 TYR   153      22.871   8.637  15.391  1.00  0.00            
ATOM   2483  HE2 TYR   153      23.818   8.410  14.902  1.00  0.00            
ATOM   2484  CD2 TYR   153      21.614   8.434  14.677  1.00  0.00            
ATOM   2485  HD2 TYR   153      21.621   8.036  13.662  1.00  0.00            
ATOM   2486  C   TYR   153      17.921   7.212  16.440  1.00  0.00            
ATOM   2487  O   TYR   153      18.541   6.660  17.348  1.00  0.00            
ATOM   2488  N   ILE   154      16.798   7.913  16.635  1.00  0.00            
ATOM   2489  H   ILE   154      16.387   8.377  15.838  1.00  0.00            
ATOM   2490  CA  ILE   154      16.183   8.119  17.955  1.00  0.00            
ATOM   2491  HA  ILE   154      16.885   8.598  18.638  1.00  0.00            
ATOM   2492  CB  ILE   154      14.888   8.951  17.884  1.00  0.00            
ATOM   2493  HB  ILE   154      14.286   8.603  17.045  1.00  0.00            
ATOM   2494  CG2 ILE   154      14.077   8.798  19.202  1.00  0.00            
ATOM   2495 HG21 ILE   154      14.678   9.146  20.042  1.00  0.00            
ATOM   2496 HG22 ILE   154      13.164   9.391  19.139  1.00  0.00            
ATOM   2497 HG23 ILE   154      13.819   7.749  19.350  1.00  0.00            
ATOM   2498  CG1 ILE   154      15.239  10.399  17.592  1.00  0.00            
ATOM   2499 HG12 ILE   154      15.797  10.733  18.467  1.00  0.00            
ATOM   2500 HG13 ILE   154      15.906  10.357  16.731  1.00  0.00            
ATOM   2501  CD1 ILE   154      14.139  11.350  17.318  1.00  0.00            
ATOM   2502 HD11 ILE   154      13.473  11.394  18.179  1.00  0.00            
ATOM   2503 HD12 ILE   154      14.553  12.340  17.129  1.00  0.00            
ATOM   2504 HD13 ILE   154      13.581  11.018  16.443  1.00  0.00            
ATOM   2505  C   ILE   154      15.928   6.774  18.630  1.00  0.00            
ATOM   2506  O   ILE   154      16.336   6.584  19.776  1.00  0.00            
ATOM   2507  N   VAL   155      15.338   5.826  17.918  1.00  0.00            
ATOM   2508  H   VAL   155      14.990   6.020  16.990  1.00  0.00            
ATOM   2509  CA  VAL   155      15.035   4.575  18.499  1.00  0.00            
ATOM   2510  HA  VAL   155      14.761   4.616  19.553  1.00  0.00            
ATOM   2511  CB  VAL   155      13.885   3.901  17.714  1.00  0.00            
ATOM   2512  HB  VAL   155      14.178   3.871  16.665  1.00  0.00            
ATOM   2513  CG1 VAL   155      13.558   2.434  18.213  1.00  0.00            
ATOM   2514 HG11 VAL   155      13.264   2.463  19.262  1.00  0.00            
ATOM   2515 HG12 VAL   155      12.742   2.021  17.620  1.00  0.00            
ATOM   2516 HG13 VAL   155      14.441   1.806  18.101  1.00  0.00            
ATOM   2517  CG2 VAL   155      12.699   4.919  17.829  1.00  0.00            
ATOM   2518 HG21 VAL   155      12.992   5.871  17.389  1.00  0.00            
ATOM   2519 HG22 VAL   155      11.831   4.527  17.300  1.00  0.00            
ATOM   2520 HG23 VAL   155      12.447   5.067  18.880  1.00  0.00            
ATOM   2521  C   VAL   155      16.230   3.656  18.680  1.00  0.00            
ATOM   2522  O   VAL   155      16.327   2.970  19.694  1.00  0.00            
ATOM   2523  N   LEU   156      17.125   3.625  17.705  1.00  0.00            
ATOM   2524  H   LEU   156      16.989   4.112  16.830  1.00  0.00            
ATOM   2525  CA  LEU   156      18.359   2.828  17.879  1.00  0.00            
ATOM   2526  HA  LEU   156      18.115   1.778  18.039  1.00  0.00            
ATOM   2527  CB  LEU   156      19.201   2.944  16.638  1.00  0.00            
ATOM   2528  HB2 LEU   156      19.024   3.994  16.409  1.00  0.00            
ATOM   2529  HB3 LEU   156      20.267   2.781  16.795  1.00  0.00            
ATOM   2530  CG  LEU   156      18.720   2.077  15.469  1.00  0.00            
ATOM   2531  HG  LEU   156      17.698   2.361  15.213  1.00  0.00            
ATOM   2532  CD1 LEU   156      19.643   2.281  14.225  1.00  0.00            
ATOM   2533 HD11 LEU   156      20.665   1.998  14.480  1.00  0.00            
ATOM   2534 HD12 LEU   156      19.288   1.659  13.403  1.00  0.00            
ATOM   2535 HD13 LEU   156      19.622   3.328  13.924  1.00  0.00            
ATOM   2536  CD2 LEU   156      18.475   0.593  15.844  1.00  0.00            
ATOM   2537 HD21 LEU   156      17.714   0.535  16.622  1.00  0.00            
ATOM   2538 HD22 LEU   156      18.136   0.047  14.963  1.00  0.00            
ATOM   2539 HD23 LEU   156      19.403   0.153  16.210  1.00  0.00            
ATOM   2540  C   LEU   156      19.149   3.351  19.140  1.00  0.00            
ATOM   2541  O   LEU   156      19.659   2.547  19.943  1.00  0.00            
ATOM   2542  N   ASP   157      19.205   4.671  19.302  1.00  0.00            
ATOM   2543  H   ASP   157      18.934   5.268  18.533  1.00  0.00            
ATOM   2544  CA  ASP   157      19.758   5.290  20.488  1.00  0.00            
ATOM   2545  HA  ASP   157      20.802   5.004  20.619  1.00  0.00            
ATOM   2546  CB  ASP   157      19.683   6.843  20.333  1.00  0.00            
ATOM   2547  HB2 ASP   157      20.280   7.105  19.459  1.00  0.00            
ATOM   2548  HB3 ASP   157      18.645   7.128  20.162  1.00  0.00            
ATOM   2549  CG  ASP   157      20.211   7.572  21.535  1.00  0.00            
ATOM   2550  OD1 ASP   157      19.444   8.290  22.260  1.00  0.00            
ATOM   2551  OD2 ASP   157      21.428   7.447  21.756  1.00  0.00            
ATOM   2552  C   ASP   157      19.119   4.813  21.810  1.00  0.00            
ATOM   2553  O   ASP   157      19.827   4.348  22.755  1.00  0.00            
ATOM   2554  N   LEU   158      17.793   4.922  21.899  1.00  0.00            
ATOM   2555  H   LEU   158      17.249   5.334  21.155  1.00  0.00            
ATOM   2556  CA  LEU   158      17.079   4.373  23.061  1.00  0.00            
ATOM   2557  HA  LEU   158      17.292   4.985  23.938  1.00  0.00            
ATOM   2558  CB  LEU   158      15.579   4.357  22.834  1.00  0.00            
ATOM   2559  HB2 LEU   158      15.389   4.029  21.812  1.00  0.00            
ATOM   2560  HB3 LEU   158      15.210   3.606  23.531  1.00  0.00            
ATOM   2561  CG  LEU   158      14.861   5.679  23.085  1.00  0.00            
ATOM   2562  HG  LEU   158      15.452   6.490  22.658  1.00  0.00            
ATOM   2563  CD1 LEU   158      13.476   5.665  22.440  1.00  0.00            
ATOM   2564 HD11 LEU   158      12.885   4.855  22.867  1.00  0.00            
ATOM   2565 HD12 LEU   158      12.978   6.615  22.628  1.00  0.00            
ATOM   2566 HD13 LEU   158      13.577   5.515  21.365  1.00  0.00            
ATOM   2567  CD2 LEU   158      14.644   5.870  24.604  1.00  0.00            
ATOM   2568 HD21 LEU   158      15.608   5.880  25.111  1.00  0.00            
ATOM   2569 HD22 LEU   158      14.131   6.814  24.783  1.00  0.00            
ATOM   2570 HD23 LEU   158      14.039   5.049  24.991  1.00  0.00            
ATOM   2571  C   LEU   158      17.446   2.926  23.309  1.00  0.00            
ATOM   2572  O   LEU   158      17.724   2.516  24.458  1.00  0.00            
ATOM   2573  N   TRP   159      17.417   2.139  22.244  1.00  0.00            
ATOM   2574  H   TRP   159      17.255   2.499  21.315  1.00  0.00            
ATOM   2575  CA  TRP   159      17.630   0.720  22.402  1.00  0.00            
ATOM   2576  HA  TRP   159      16.882   0.286  23.066  1.00  0.00            
ATOM   2577  CB  TRP   159      17.506   0.082  21.069  1.00  0.00            
ATOM   2578  HB2 TRP   159      16.515   0.176  20.625  1.00  0.00            
ATOM   2579  HB3 TRP   159      18.234   0.592  20.439  1.00  0.00            
ATOM   2580  CG  TRP   159      17.857  -1.384  21.034  1.00  0.00            
ATOM   2581  CD1 TRP   159      17.282  -2.402  21.747  1.00  0.00            
ATOM   2582  HD1 TRP   159      16.525  -2.115  22.476  1.00  0.00            
ATOM   2583  NE1 TRP   159      17.810  -3.616  21.369  1.00  0.00            
ATOM   2584  HE1 TRP   159      17.547  -4.526  21.718  1.00  0.00            
ATOM   2585  CE2 TRP   159      18.746  -3.377  20.392  1.00  0.00            
ATOM   2586  CZ2 TRP   159      19.535  -4.274  19.676  1.00  0.00            
ATOM   2587  HZ2 TRP   159      19.468  -5.335  19.916  1.00  0.00            
ATOM   2588  CH2 TRP   159      20.350  -3.760  18.708  1.00  0.00            
ATOM   2589  HH2 TRP   159      20.996  -4.430  18.141  1.00  0.00            
ATOM   2590  CZ3 TRP   159      20.379  -2.369  18.420  1.00  0.00            
ATOM   2591  HZ3 TRP   159      21.009  -1.970  17.625  1.00  0.00            
ATOM   2592  CE3 TRP   159      19.603  -1.476  19.148  1.00  0.00            
ATOM   2593  HE3 TRP   159      19.605  -0.427  18.851  1.00  0.00            
ATOM   2594  CD2 TRP   159      18.786  -1.978  20.162  1.00  0.00            
ATOM   2595  C   TRP   159      19.067   0.463  22.985  1.00  0.00            
ATOM   2596  O   TRP   159      19.246  -0.363  23.892  1.00  0.00            
ATOM   2597  N   ARG   160      20.041   1.202  22.456  1.00  0.00            
ATOM   2598  H   ARG   160      19.828   1.858  21.718  1.00  0.00            
ATOM   2599  CA  ARG   160      21.444   0.996  22.818  1.00  0.00            
ATOM   2600  HA  ARG   160      21.659  -0.073  22.814  1.00  0.00            
ATOM   2601  CB  ARG   160      22.385   1.681  21.853  1.00  0.00            
ATOM   2602  HB2 ARG   160      22.016   2.688  21.654  1.00  0.00            
ATOM   2603  HB3 ARG   160      23.375   1.740  22.305  1.00  0.00            
ATOM   2604  CG  ARG   160      22.470   0.905  20.547  1.00  0.00            
ATOM   2605  HG2 ARG   160      22.818  -0.099  20.793  1.00  0.00            
ATOM   2606  HG3 ARG   160      21.460   0.849  20.141  1.00  0.00            
ATOM   2607  CD  ARG   160      23.405   1.530  19.507  1.00  0.00            
ATOM   2608  HD2 ARG   160      23.034   2.496  19.163  1.00  0.00            
ATOM   2609  HD3 ARG   160      24.417   1.647  19.897  1.00  0.00            
ATOM   2610  NE  ARG   160      23.446   0.611  18.367  1.00  0.00            
ATOM   2611  HE  ARG   160      23.525  -0.368  18.603  1.00  0.00            
ATOM   2612  CZ  ARG   160      23.375   0.953  17.080  1.00  0.00            
ATOM   2613  NH1 ARG   160      23.316   2.208  16.731  1.00  0.00            
ATOM   2614 HH11 ARG   160      23.324   2.927  17.440  1.00  0.00            
ATOM   2615 HH12 ARG   160      23.262   2.455  15.753  1.00  0.00            
ATOM   2616  NH2 ARG   160      23.379   0.006  16.136  1.00  0.00            
ATOM   2617 HH21 ARG   160      23.436  -0.967  16.400  1.00  0.00            
ATOM   2618 HH22 ARG   160      23.324   0.269  15.162  1.00  0.00            
ATOM   2619  C   ARG   160      21.669   1.412  24.252  1.00  0.00            
ATOM   2620  O   ARG   160      22.331   0.664  24.988  1.00  0.00            
ATOM   2621  N   ARG   161      21.115   2.561  24.641  1.00  0.00            
ATOM   2622  H   ARG   161      20.667   3.138  23.942  1.00  0.00            
ATOM   2623  CA  ARG   161      21.168   3.062  26.035  1.00  0.00            
ATOM   2624  HA  ARG   161      22.202   3.193  26.356  1.00  0.00            
ATOM   2625  CB  ARG   161      20.462   4.408  26.103  1.00  0.00            
ATOM   2626  HB2 ARG   161      19.538   4.306  25.534  1.00  0.00            
ATOM   2627  HB3 ARG   161      20.224   4.584  27.152  1.00  0.00            
ATOM   2628  CG  ARG   161      21.258   5.575  25.565  1.00  0.00            
ATOM   2629  HG2 ARG   161      21.990   5.856  26.323  1.00  0.00            
ATOM   2630  HG3 ARG   161      21.778   5.239  24.668  1.00  0.00            
ATOM   2631  CD  ARG   161      20.369   6.806  25.220  1.00  0.00            
ATOM   2632  HD2 ARG   161      21.029   7.649  25.014  1.00  0.00            
ATOM   2633  HD3 ARG   161      19.797   6.566  24.324  1.00  0.00            
ATOM   2634  NE  ARG   161      19.428   7.192  26.294  1.00  0.00            
ATOM   2635  HE  ARG   161      19.697   6.945  27.235  1.00  0.00            
ATOM   2636  CZ  ARG   161      18.260   7.827  26.107  1.00  0.00            
ATOM   2637  NH1 ARG   161      17.482   8.109  27.152  1.00  0.00            
ATOM   2638 HH11 ARG   161      17.773   7.844  28.082  1.00  0.00            
ATOM   2639 HH12 ARG   161      16.604   8.587  27.008  1.00  0.00            
ATOM   2640  NH2 ARG   161      17.848   8.185  24.880  1.00  0.00            
ATOM   2641 HH21 ARG   161      18.423   7.974  24.076  1.00  0.00            
ATOM   2642 HH22 ARG   161      16.965   8.662  24.765  1.00  0.00            
ATOM   2643  C   ARG   161      20.534   2.066  27.021  1.00  0.00            
ATOM   2644  O   ARG   161      21.067   1.773  28.117  1.00  0.00            
ATOM   2645  N   TRP   162      19.393   1.520  26.642  1.00  0.00            
ATOM   2646  H   TRP   162      18.926   1.797  25.790  1.00  0.00            
ATOM   2647  CA  TRP   162      18.781   0.536  27.453  1.00  0.00            
ATOM   2648  HA  TRP   162      18.636   0.945  28.453  1.00  0.00            
ATOM   2649  CB  TRP   162      17.405   0.083  26.897  1.00  0.00            
ATOM   2650  HB2 TRP   162      16.747   0.938  26.738  1.00  0.00            
ATOM   2651  HB3 TRP   162      17.519  -0.465  25.962  1.00  0.00            
ATOM   2652  CG  TRP   162      16.720  -0.802  27.815  1.00  0.00            
ATOM   2653  CD1 TRP   162      15.917  -0.421  28.890  1.00  0.00            
ATOM   2654  HD1 TRP   162      15.777   0.642  29.088  1.00  0.00            
ATOM   2655  NE1 TRP   162      15.441  -1.572  29.512  1.00  0.00            
ATOM   2656  HE1 TRP   162      14.829  -1.573  30.315  1.00  0.00            
ATOM   2657  CE2 TRP   162      15.922  -2.693  28.873  1.00  0.00            
ATOM   2658  CZ2 TRP   162      15.696  -4.060  29.158  1.00  0.00            
ATOM   2659  HZ2 TRP   162      15.030  -4.320  29.980  1.00  0.00            
ATOM   2660  CH2 TRP   162      16.342  -4.988  28.364  1.00  0.00            
ATOM   2661  HH2 TRP   162      16.207  -6.051  28.560  1.00  0.00            
ATOM   2662  CZ3 TRP   162      17.180  -4.586  27.294  1.00  0.00            
ATOM   2663  HZ3 TRP   162      17.705  -5.321  26.684  1.00  0.00            
ATOM   2664  CE3 TRP   162      17.356  -3.253  26.994  1.00  0.00            
ATOM   2665  HE3 TRP   162      17.979  -3.000  26.135  1.00  0.00            
ATOM   2666  CD2 TRP   162      16.727  -2.270  27.812  1.00  0.00            
ATOM   2667  C   TRP   162      19.684  -0.693  27.570  1.00  0.00            
ATOM   2668  O   TRP   162      19.891  -1.213  28.695  1.00  0.00            
ATOM   2669  N   LYS   163      20.208  -1.169  26.438  1.00  0.00            
ATOM   2670  H   LYS   163      20.035  -0.722  25.549  1.00  0.00            
ATOM   2671  CA  LYS   163      21.023  -2.425  26.454  1.00  0.00            
ATOM   2672  HA  LYS   163      20.437  -3.203  26.946  1.00  0.00            
ATOM   2673  CB  LYS   163      21.424  -2.923  25.056  1.00  0.00            
ATOM   2674  HB2 LYS   163      21.981  -2.101  24.606  1.00  0.00            
ATOM   2675  HB3 LYS   163      22.094  -3.764  25.230  1.00  0.00            
ATOM   2676  CG  LYS   163      20.304  -3.353  24.117  1.00  0.00            
ATOM   2677  HG2 LYS   163      19.536  -2.580  24.159  1.00  0.00            
ATOM   2678  HG3 LYS   163      20.725  -3.391  23.112  1.00  0.00            
ATOM   2679  CD  LYS   163      19.676  -4.726  24.466  1.00  0.00            
ATOM   2680  HD2 LYS   163      19.774  -4.843  25.544  1.00  0.00            
ATOM   2681  HD3 LYS   163      18.621  -4.656  24.203  1.00  0.00            
ATOM   2682  CE  LYS   163      20.286  -5.913  23.776  1.00  0.00            
ATOM   2683  HE2 LYS   163      20.384  -5.720  22.708  1.00  0.00            
ATOM   2684  HE3 LYS   163      21.267  -6.132  24.197  1.00  0.00            
ATOM   2685  NZ  LYS   163      19.346  -7.127  23.998  1.00  0.00            
ATOM   2686  HZ1 LYS   163      18.437  -6.925  23.608  1.00  0.00            
ATOM   2687  HZ2 LYS   163      19.733  -7.941  23.544  1.00  0.00            
ATOM   2688  HZ3 LYS   163      19.254  -7.306  24.988  1.00  0.00            
ATOM   2689  C   LYS   163      22.297  -2.231  27.294  1.00  0.00            
ATOM   2690  O   LYS   163      22.714  -3.189  27.958  1.00  0.00            
ATOM   2691  N   ALA   164      22.883  -1.029  27.269  1.00  0.00            
ATOM   2692  H   ALA   164      22.545  -0.332  26.620  1.00  0.00            
ATOM   2693  CA  ALA   164      24.029  -0.686  28.127  1.00  0.00            
ATOM   2694  HA  ALA   164      24.840  -1.380  27.906  1.00  0.00            
ATOM   2695  CB  ALA   164      24.523   0.744  27.869  1.00  0.00            
ATOM   2696  HB1 ALA   164      23.725   1.450  28.096  1.00  0.00            
ATOM   2697  HB2 ALA   164      25.383   0.952  28.505  1.00  0.00            
ATOM   2698  HB3 ALA   164      24.811   0.846  26.823  1.00  0.00            
ATOM   2699  C   ALA   164      23.679  -0.819  29.597  1.00  0.00            
ATOM   2700  O   ALA   164      24.535  -1.219  30.408  1.00  0.00            
ATOM   2701  N   ALA   165      22.433  -0.491  29.951  1.00  0.00            
ATOM   2702  H   ALA   165      21.771  -0.204  29.246  1.00  0.00            
ATOM   2703  CA  ALA   165      22.017  -0.446  31.352  1.00  0.00            
ATOM   2704  HA  ALA   165      22.891  -0.222  31.963  1.00  0.00            
ATOM   2705  CB  ALA   165      20.946   0.644  31.604  1.00  0.00            
ATOM   2706  HB1 ALA   165      20.061   0.429  31.006  1.00  0.00            
ATOM   2707  HB2 ALA   165      20.678   0.654  32.660  1.00  0.00            
ATOM   2708  HB3 ALA   165      21.347   1.619  31.322  1.00  0.00            
ATOM   2709  C   ALA   165      21.531  -1.807  31.770  1.00  0.00            
ATOM   2710  O   ALA   165      21.425  -2.097  32.955  1.00  0.00            
ATOM   2711  N   ASN   166      21.283  -2.668  30.787  1.00  0.00            
ATOM   2712  H   ASN   166      21.405  -2.380  29.826  1.00  0.00            
ATOM   2713  CA  ASN   166      20.765  -4.007  31.047  1.00  0.00            
ATOM   2714  HA  ASN   166      20.902  -4.271  32.096  1.00  0.00            
ATOM   2715  CB  ASN   166      19.239  -4.041  30.719  1.00  0.00            
ATOM   2716  HB2 ASN   166      19.090  -3.810  29.664  1.00  0.00            
ATOM   2717  HB3 ASN   166      18.879  -5.049  30.924  1.00  0.00            
ATOM   2718  CG  ASN   166      18.421  -3.049  31.559  1.00  0.00            
ATOM   2719  OD1 ASN   166      17.927  -3.418  32.615  1.00  0.00            
ATOM   2720  ND2 ASN   166      18.298  -1.796  31.110  1.00  0.00            
ATOM   2721 HD21 ASN   166      17.766  -1.122  31.642  1.00  0.00            
ATOM   2722 HD22 ASN   166      18.737  -1.528  30.241  1.00  0.00            
ATOM   2723  C   ASN   166      21.543  -5.104  30.230  1.00  0.00            
ATOM   2724  O   ASN   166      20.925  -5.804  29.445  1.00  0.00            
ATOM   2725  N   PRO   167      22.875  -5.237  30.427  1.00  0.00            
ATOM   2726  CD  PRO   167      23.711  -4.468  31.380  1.00  0.00            
ATOM   2727  HD2 PRO   167      23.150  -4.288  32.297  1.00  0.00            
ATOM   2728  HD3 PRO   167      23.993  -3.514  30.933  1.00  0.00            
ATOM   2729  CG  PRO   167      24.930  -5.399  31.601  1.00  0.00            
ATOM   2730  HG2 PRO   167      24.728  -6.072  32.435  1.00  0.00            
ATOM   2731  HG3 PRO   167      25.812  -4.799  31.825  1.00  0.00            
ATOM   2732  CB  PRO   167      25.110  -6.159  30.310  1.00  0.00            
ATOM   2733  HB2 PRO   167      25.434  -7.163  30.585  1.00  0.00            
ATOM   2734  HB3 PRO   167      25.827  -5.725  29.614  1.00  0.00            
ATOM   2735  CA  PRO   167      23.695  -6.220  29.650  1.00  0.00            
ATOM   2736  HA  PRO   167      23.679  -5.941  28.596  1.00  0.00            
ATOM   2737  C   PRO   167      23.135  -7.622  29.810  1.00  0.00            
ATOM   2738  O   PRO   167      22.811  -8.034  30.921  1.00  0.00            
ATOM   2739  N   GLY   168      23.004  -8.342  28.702  1.00  0.00            
ATOM   2740  H   GLY   168      23.306  -7.965  27.815  1.00  0.00            
ATOM   2741  CA  GLY   168      22.425  -9.694  28.724  1.00  0.00            
ATOM   2742  HA2 GLY   168      22.492 -10.088  27.710  1.00  0.00            
ATOM   2743  HA3 GLY   168      23.042 -10.297  29.389  1.00  0.00            
ATOM   2744  C   GLY   168      20.976  -9.768  29.190  1.00  0.00            
ATOM   2745  O   GLY   168      20.559 -10.760  29.788  1.00  0.00            
ATOM   2746  N   LYS   169      20.194  -8.721  28.940  1.00  0.00            
ATOM   2747  H   LYS   169      20.559  -7.806  28.718  1.00  0.00            
ATOM   2748  CA  LYS   169      18.760  -8.892  28.997  1.00  0.00            
ATOM   2749  HA  LYS   169      18.542  -9.857  29.455  1.00  0.00            
ATOM   2750  CB  LYS   169      18.057  -7.785  29.818  1.00  0.00            
ATOM   2751  HB2 LYS   169      18.478  -6.839  29.480  1.00  0.00            
ATOM   2752  HB3 LYS   169      17.002  -7.829  29.551  1.00  0.00            
ATOM   2753  CG  LYS   169      18.206  -7.895  31.363  1.00  0.00            
ATOM   2754  HG2 LYS   169      18.246  -8.947  31.647  1.00  0.00            
ATOM   2755  HG3 LYS   169      19.127  -7.400  31.672  1.00  0.00            
ATOM   2756  CD  LYS   169      16.995  -7.218  32.059  1.00  0.00            
ATOM   2757  HD2 LYS   169      16.863  -6.231  31.617  1.00  0.00            
ATOM   2758  HD3 LYS   169      16.112  -7.826  31.862  1.00  0.00            
ATOM   2759  CE  LYS   169      17.194  -7.074  33.604  1.00  0.00            
ATOM   2760  HE2 LYS   169      16.212  -6.988  34.069  1.00  0.00            
ATOM   2761  HE3 LYS   169      17.691  -7.973  33.971  1.00  0.00            
ATOM   2762  NZ  LYS   169      18.040  -5.840  33.961  1.00  0.00            
ATOM   2763  HZ1 LYS   169      17.580  -5.007  33.622  1.00  0.00            
ATOM   2764  HZ2 LYS   169      18.146  -5.782  34.964  1.00  0.00            
ATOM   2765  HZ3 LYS   169      18.950  -5.920  33.531  1.00  0.00            
ATOM   2766  C   LYS   169      18.338  -8.846  27.503  1.00  0.00            
ATOM   2767  O   LYS   169      18.927  -8.099  26.718  1.00  0.00            
ATOM   2768  N   VAL   170      17.337  -9.654  27.154  1.00  0.00            
ATOM   2769  H   VAL   170      17.025 -10.340  27.826  1.00  0.00            
ATOM   2770  CA  VAL   170      16.679  -9.623  25.819  1.00  0.00            
ATOM   2771  HA  VAL   170      17.426  -9.650  25.026  1.00  0.00            
ATOM   2772  CB  VAL   170      15.682 -10.831  25.613  1.00  0.00            
ATOM   2773  HB  VAL   170      15.300 -10.794  24.593  1.00  0.00            
ATOM   2774  CG1 VAL   170      16.392 -12.211  25.855  1.00  0.00            
ATOM   2775 HG11 VAL   170      16.774 -12.250  26.875  1.00  0.00            
ATOM   2776 HG12 VAL   170      15.677 -13.020  25.705  1.00  0.00            
ATOM   2777 HG13 VAL   170      17.219 -12.323  25.154  1.00  0.00            
ATOM   2778  CG2 VAL   170      14.491 -10.747  26.516  1.00  0.00            
ATOM   2779 HG21 VAL   170      13.947  -9.824  26.316  1.00  0.00            
ATOM   2780 HG22 VAL   170      13.837 -11.600  26.335  1.00  0.00            
ATOM   2781 HG23 VAL   170      14.821 -10.757  27.555  1.00  0.00            
ATOM   2782  C   VAL   170      15.913  -8.292  25.659  1.00  0.00            
ATOM   2783  O   VAL   170      15.468  -7.703  26.658  1.00  0.00            
ATOM   2784  N   THR   171      15.756  -7.838  24.414  1.00  0.00            
ATOM   2785  H   THR   171      16.027  -8.420  23.634  1.00  0.00            
ATOM   2786  CA  THR   171      15.159  -6.547  24.133  1.00  0.00            
ATOM   2787  HA  THR   171      15.724  -5.773  24.654  1.00  0.00            
ATOM   2788  CB  THR   171      15.246  -6.283  22.614  1.00  0.00            
ATOM   2789  HB  THR   171      14.726  -7.081  22.084  1.00  0.00            
ATOM   2790  CG2 THR   171      14.603  -4.937  22.269  1.00  0.00            
ATOM   2791 HG21 THR   171      15.124  -4.139  22.798  1.00  0.00            
ATOM   2792 HG22 THR   171      14.672  -4.766  21.195  1.00  0.00            
ATOM   2793 HG23 THR   171      13.555  -4.948  22.568  1.00  0.00            
ATOM   2794  OG1 THR   171      16.621  -6.214  22.227  1.00  0.00            
ATOM   2795  HG1 THR   171      16.680  -6.050  21.283  1.00  0.00            
ATOM   2796  C   THR   171      13.686  -6.667  24.553  1.00  0.00            
ATOM   2797  O   THR   171      13.033  -7.669  24.253  1.00  0.00            
ATOM   2798  N   PRO   172      13.160  -5.667  25.278  1.00  0.00            
ATOM   2799  CD  PRO   172      13.876  -4.535  25.918  1.00  0.00            
ATOM   2800  HD2 PRO   172      14.044  -3.740  25.191  1.00  0.00            
ATOM   2801  HD3 PRO   172      14.835  -4.875  26.312  1.00  0.00            
ATOM   2802  CG  PRO   172      12.898  -4.120  27.033  1.00  0.00            
ATOM   2803  HG2 PRO   172      13.017  -3.064  27.277  1.00  0.00            
ATOM   2804  HG3 PRO   172      13.059  -4.720  27.929  1.00  0.00            
ATOM   2805  CB  PRO   172      11.499  -4.407  26.418  1.00  0.00            
ATOM   2806  HB2 PRO   172      11.260  -3.592  25.736  1.00  0.00            
ATOM   2807  HB3 PRO   172      10.684  -4.537  27.129  1.00  0.00            
ATOM   2808  CA  PRO   172      11.716  -5.709  25.622  1.00  0.00            
ATOM   2809  HA  PRO   172      11.515  -6.596  26.222  1.00  0.00            
ATOM   2810  C   PRO   172      10.855  -5.757  24.315  1.00  0.00            
ATOM   2811  O   PRO   172      11.273  -5.247  23.288  1.00  0.00            
ATOM   2812  N   LEU   173       9.681  -6.373  24.388  1.00  0.00            
ATOM   2813  H   LEU   173       9.392  -6.794  25.260  1.00  0.00            
ATOM   2814  CA  LEU   173       8.861  -6.641  23.167  1.00  0.00            
ATOM   2815  HA  LEU   173       9.399  -7.285  22.472  1.00  0.00            
ATOM   2816  CB  LEU   173       7.560  -7.360  23.602  1.00  0.00            
ATOM   2817  HB2 LEU   173       7.806  -8.301  24.092  1.00  0.00            
ATOM   2818  HB3 LEU   173       7.029  -6.715  24.302  1.00  0.00            
ATOM   2819  CG  LEU   173       6.685  -7.631  22.406  1.00  0.00            
ATOM   2820  HG  LEU   173       6.538  -6.716  21.831  1.00  0.00            
ATOM   2821  CD1 LEU   173       7.438  -8.754  21.468  1.00  0.00            
ATOM   2822 HD11 LEU   173       7.584  -9.669  22.042  1.00  0.00            
ATOM   2823 HD12 LEU   173       6.823  -8.969  20.593  1.00  0.00            
ATOM   2824 HD13 LEU   173       8.406  -8.369  21.146  1.00  0.00            
ATOM   2825  CD2 LEU   173       5.451  -8.142  22.986  1.00  0.00            
ATOM   2826 HD21 LEU   173       5.021  -7.390  23.649  1.00  0.00            
ATOM   2827 HD22 LEU   173       4.742  -8.371  22.190  1.00  0.00            
ATOM   2828 HD23 LEU   173       5.663  -9.048  23.555  1.00  0.00            
ATOM   2829  C   LEU   173       8.604  -5.447  22.218  1.00  0.00            
ATOM   2830  O   LEU   173       8.885  -5.498  21.008  1.00  0.00            
ATOM   2831  N   VAL   174       8.084  -4.344  22.742  1.00  0.00            
ATOM   2832  H   VAL   174       7.976  -4.240  23.741  1.00  0.00            
ATOM   2833  CA  VAL   174       7.678  -3.214  21.868  1.00  0.00            
ATOM   2834  HA  VAL   174       7.086  -3.429  20.978  1.00  0.00            
ATOM   2835  CB  VAL   174       6.896  -2.140  22.754  1.00  0.00            
ATOM   2836  HB  VAL   174       7.475  -1.994  23.665  1.00  0.00            
ATOM   2837  CG1 VAL   174       6.683  -0.785  22.059  1.00  0.00            
ATOM   2838 HG11 VAL   174       6.103  -0.930  21.148  1.00  0.00            
ATOM   2839 HG12 VAL   174       6.145  -0.113  22.729  1.00  0.00            
ATOM   2840 HG13 VAL   174       7.650  -0.349  21.809  1.00  0.00            
ATOM   2841  CG2 VAL   174       5.589  -2.798  23.323  1.00  0.00            
ATOM   2842 HG21 VAL   174       5.853  -3.658  23.938  1.00  0.00            
ATOM   2843 HG22 VAL   174       5.051  -2.070  23.929  1.00  0.00            
ATOM   2844 HG23 VAL   174       4.956  -3.122  22.498  1.00  0.00            
ATOM   2845  C   VAL   174       8.923  -2.545  21.276  1.00  0.00            
ATOM   2846  O   VAL   174       8.987  -2.113  20.116  1.00  0.00            
ATOM   2847  N   THR   175       9.944  -2.430  22.101  1.00  0.00            
ATOM   2848  H   THR   175       9.863  -2.601  23.093  1.00  0.00            
ATOM   2849  CA  THR   175      11.185  -1.945  21.599  1.00  0.00            
ATOM   2850  HA  THR   175      11.066  -1.018  21.037  1.00  0.00            
ATOM   2851  CB  THR   175      12.131  -1.692  22.755  1.00  0.00            
ATOM   2852  HB  THR   175      12.312  -2.625  23.289  1.00  0.00            
ATOM   2853  CG2 THR   175      13.498  -1.130  22.199  1.00  0.00            
ATOM   2854 HG21 THR   175      13.317  -0.197  21.665  1.00  0.00            
ATOM   2855 HG22 THR   175      14.180  -0.948  23.029  1.00  0.00            
ATOM   2856 HG23 THR   175      13.940  -1.857  21.519  1.00  0.00            
ATOM   2857  OG1 THR   175      11.456  -0.765  23.634  1.00  0.00            
ATOM   2858  HG1 THR   175      12.017  -0.572  24.388  1.00  0.00            
ATOM   2859  C   THR   175      11.838  -2.864  20.541  1.00  0.00            
ATOM   2860  O   THR   175      12.437  -2.366  19.594  1.00  0.00            
ATOM   2861  N   TYR   176      11.657  -4.175  20.684  1.00  0.00            
ATOM   2862  H   TYR   176      11.126  -4.542  21.461  1.00  0.00            
ATOM   2863  CA  TYR   176      12.206  -5.137  19.689  1.00  0.00            
ATOM   2864  HA  TYR   176      13.283  -5.009  19.588  1.00  0.00            
ATOM   2865  CB  TYR   176      11.930  -6.538  20.154  1.00  0.00            
ATOM   2866  HB2 TYR   176      12.532  -6.659  21.055  1.00  0.00            
ATOM   2867  HB3 TYR   176      10.881  -6.713  20.392  1.00  0.00            
ATOM   2868  CG  TYR   176      12.388  -7.546  19.094  1.00  0.00            
ATOM   2869  CD1 TYR   176      13.773  -7.934  18.996  1.00  0.00            
ATOM   2870  HD1 TYR   176      14.494  -7.515  19.698  1.00  0.00            
ATOM   2871  CE1 TYR   176      14.217  -8.879  17.967  1.00  0.00            
ATOM   2872  HE1 TYR   176      15.250  -9.226  17.936  1.00  0.00            
ATOM   2873  CZ  TYR   176      13.291  -9.344  17.018  1.00  0.00            
ATOM   2874  OH  TYR   176      13.672 -10.226  15.994  1.00  0.00            
ATOM   2875  HH  TYR   176      14.603 -10.458  16.028  1.00  0.00            
ATOM   2876  CE2 TYR   176      11.949  -8.919  17.079  1.00  0.00            
ATOM   2877  HE2 TYR   176      11.257  -9.272  16.313  1.00  0.00            
ATOM   2878  CD2 TYR   176      11.487  -8.044  18.114  1.00  0.00            
ATOM   2879  HD2 TYR   176      10.436  -7.755  18.154  1.00  0.00            
ATOM   2880  C   TYR   176      11.467  -4.878  18.341  1.00  0.00            
ATOM   2881  O   TYR   176      12.054  -4.763  17.286  1.00  0.00            
ATOM   2882  N   MET   177      10.144  -4.819  18.436  1.00  0.00            
ATOM   2883  H   MET   177       9.698  -5.080  19.304  1.00  0.00            
ATOM   2884  CA  MET   177       9.270  -4.424  17.275  1.00  0.00            
ATOM   2885  HA  MET   177       9.286  -5.204  16.513  1.00  0.00            
ATOM   2886  CB  MET   177       7.830  -4.232  17.745  1.00  0.00            
ATOM   2887  HB2 MET   177       7.828  -3.678  18.684  1.00  0.00            
ATOM   2888  HB3 MET   177       7.275  -3.673  16.992  1.00  0.00            
ATOM   2889  CG  MET   177       7.174  -5.589  17.956  1.00  0.00            
ATOM   2890  HG2 MET   177       7.025  -6.102  17.005  1.00  0.00            
ATOM   2891  HG3 MET   177       7.776  -6.215  18.615  1.00  0.00            
ATOM   2892  SD  MET   177       5.562  -5.286  18.729  1.00  0.00            
ATOM   2893  CE  MET   177       5.029  -7.019  18.924  1.00  0.00            
ATOM   2894  HE1 MET   177       5.743  -7.551  19.553  1.00  0.00            
ATOM   2895  HE2 MET   177       4.043  -7.046  19.389  1.00  0.00            
ATOM   2896  HE3 MET   177       4.981  -7.497  17.945  1.00  0.00            
ATOM   2897  C   MET   177       9.744  -3.186  16.606  1.00  0.00            
ATOM   2898  O   MET   177       9.909  -3.179  15.376  1.00  0.00            
ATOM   2899  N   ALA   178       9.923  -2.111  17.365  1.00  0.00            
ATOM   2900  H   ALA   178       9.836  -2.167  18.370  1.00  0.00            
ATOM   2901  CA  ALA   178      10.277  -0.848  16.782  1.00  0.00            
ATOM   2902  HA  ALA   178       9.548  -0.614  16.007  1.00  0.00            
ATOM   2903  CB  ALA   178      10.247   0.241  17.812  1.00  0.00            
ATOM   2904  HB1 ALA   178      10.978   0.025  18.591  1.00  0.00            
ATOM   2905  HB2 ALA   178      10.490   1.193  17.341  1.00  0.00            
ATOM   2906  HB3 ALA   178       9.252   0.297  18.253  1.00  0.00            
ATOM   2907  C   ALA   178      11.679  -0.810  16.200  1.00  0.00            
ATOM   2908  O   ALA   178      11.942  -0.117  15.208  1.00  0.00            
ATOM   2909  N   VAL   179      12.609  -1.466  16.891  1.00  0.00            
ATOM   2910  H   VAL   179      12.457  -1.749  17.849  1.00  0.00            
ATOM   2911  CA  VAL   179      13.963  -1.606  16.328  1.00  0.00            
ATOM   2912  HA  VAL   179      14.307  -0.606  16.066  1.00  0.00            
ATOM   2913  CB  VAL   179      14.976  -2.234  17.350  1.00  0.00            
ATOM   2914  HB  VAL   179      14.570  -3.154  17.770  1.00  0.00            
ATOM   2915  CG1 VAL   179      16.294  -2.551  16.579  1.00  0.00            
ATOM   2916 HG11 VAL   179      16.702  -1.631  16.159  1.00  0.00            
ATOM   2917 HG12 VAL   179      17.020  -2.990  17.264  1.00  0.00            
ATOM   2918 HG13 VAL   179      16.084  -3.255  15.774  1.00  0.00            
ATOM   2919  CG2 VAL   179      15.277  -1.199  18.444  1.00  0.00            
ATOM   2920 HG21 VAL   179      14.352  -0.932  18.956  1.00  0.00            
ATOM   2921 HG22 VAL   179      15.980  -1.622  19.162  1.00  0.00            
ATOM   2922 HG23 VAL   179      15.711  -0.308  17.992  1.00  0.00            
ATOM   2923  C   VAL   179      13.987  -2.325  14.948  1.00  0.00            
ATOM   2924  O   VAL   179      14.471  -1.740  13.994  1.00  0.00            
ATOM   2925  N   VAL   180      13.458  -3.543  14.852  1.00  0.00            
ATOM   2926  H   VAL   180      13.225  -4.046  15.696  1.00  0.00            
ATOM   2927  CA  VAL   180      13.412  -4.271  13.568  1.00  0.00            
ATOM   2928  HA  VAL   180      14.367  -4.246  13.043  1.00  0.00            
ATOM   2929  CB  VAL   180      12.946  -5.763  13.690  1.00  0.00            
ATOM   2930  HB  VAL   180      12.913  -6.200  12.693  1.00  0.00            
ATOM   2931  CG1 VAL   180      13.974  -6.627  14.632  1.00  0.00            
ATOM   2932 HG11 VAL   180      14.008  -6.190  15.630  1.00  0.00            
ATOM   2933 HG12 VAL   180      13.627  -7.658  14.699  1.00  0.00            
ATOM   2934 HG13 VAL   180      14.973  -6.608  14.193  1.00  0.00            
ATOM   2935  CG2 VAL   180      11.531  -5.967  14.165  1.00  0.00            
ATOM   2936 HG21 VAL   180      10.842  -5.487  13.470  1.00  0.00            
ATOM   2937 HG22 VAL   180      11.314  -7.034  14.213  1.00  0.00            
ATOM   2938 HG23 VAL   180      11.413  -5.528  15.155  1.00  0.00            
ATOM   2939  C   VAL   180      12.617  -3.404  12.511  1.00  0.00            
ATOM   2940  O   VAL   180      12.953  -3.331  11.368  1.00  0.00            
ATOM   2941  N   PHE   181      11.570  -2.734  12.976  1.00  0.00            
ATOM   2942  H   PHE   181      11.386  -2.686  13.968  1.00  0.00            
ATOM   2943  CA  PHE   181      10.698  -1.947  12.057  1.00  0.00            
ATOM   2944  HA  PHE   181      10.252  -2.579  11.289  1.00  0.00            
ATOM   2945  CB  PHE   181       9.557  -1.336  12.923  1.00  0.00            
ATOM   2946  HB2 PHE   181       8.801  -2.066  13.212  1.00  0.00            
ATOM   2947  HB3 PHE   181      10.024  -0.924  13.818  1.00  0.00            
ATOM   2948  CG  PHE   181       8.807  -0.169  12.239  1.00  0.00            
ATOM   2949  CD1 PHE   181       7.721  -0.440  11.367  1.00  0.00            
ATOM   2950  HD1 PHE   181       7.500  -1.481  11.130  1.00  0.00            
ATOM   2951  CE1 PHE   181       6.942   0.583  10.817  1.00  0.00            
ATOM   2952  HE1 PHE   181       6.094   0.326  10.183  1.00  0.00            
ATOM   2953  CZ  PHE   181       7.240   1.907  11.071  1.00  0.00            
ATOM   2954  HZ  PHE   181       6.690   2.730  10.615  1.00  0.00            
ATOM   2955  CE2 PHE   181       8.388   2.197  12.031  1.00  0.00            
ATOM   2956  HE2 PHE   181       8.626   3.220  12.325  1.00  0.00            
ATOM   2957  CD2 PHE   181       9.139   1.132  12.536  1.00  0.00            
ATOM   2958  HD2 PHE   181      10.000   1.327  13.175  1.00  0.00            
ATOM   2959  C   PHE   181      11.506  -0.775  11.494  1.00  0.00            
ATOM   2960  O   PHE   181      11.481  -0.493  10.306  1.00  0.00            
ATOM   2961  N   TRP   182      12.189  -0.024  12.336  1.00  0.00            
ATOM   2962  H   TRP   182      12.244  -0.218  13.326  1.00  0.00            
ATOM   2963  CA  TRP   182      12.905   1.124  11.821  1.00  0.00            
ATOM   2964  HA  TRP   182      12.249   1.704  11.172  1.00  0.00            
ATOM   2965  CB  TRP   182      13.385   2.025  12.966  1.00  0.00            
ATOM   2966  HB2 TRP   182      13.812   1.447  13.785  1.00  0.00            
ATOM   2967  HB3 TRP   182      14.129   2.729  12.592  1.00  0.00            
ATOM   2968  CG  TRP   182      12.271   2.850  13.555  1.00  0.00            
ATOM   2969  CD1 TRP   182      11.817   2.782  14.852  1.00  0.00            
ATOM   2970  HD1 TRP   182      12.275   2.042  15.508  1.00  0.00            
ATOM   2971  NE1 TRP   182      10.832   3.719  15.042  1.00  0.00            
ATOM   2972  HE1 TRP   182      10.331   3.871  15.906  1.00  0.00            
ATOM   2973  CE2 TRP   182      10.608   4.395  13.850  1.00  0.00            
ATOM   2974  CZ2 TRP   182       9.682   5.392  13.547  1.00  0.00            
ATOM   2975  HZ2 TRP   182       9.019   5.718  14.350  1.00  0.00            
ATOM   2976  CH2 TRP   182       9.653   5.921  12.232  1.00  0.00            
ATOM   2977  HH2 TRP   182       8.939   6.705  11.980  1.00  0.00            
ATOM   2978  CZ3 TRP   182      10.529   5.454  11.238  1.00  0.00            
ATOM   2979  HZ3 TRP   182      10.554   5.867  10.229  1.00  0.00            
ATOM   2980  CE3 TRP   182      11.458   4.357  11.560  1.00  0.00            
ATOM   2981  HE3 TRP   182      12.060   3.939  10.754  1.00  0.00            
ATOM   2982  CD2 TRP   182      11.500   3.866  12.890  1.00  0.00            
ATOM   2983  C   TRP   182      14.183   0.736  10.995  1.00  0.00            
ATOM   2984  O   TRP   182      14.594   1.473  10.066  1.00  0.00            
ATOM   2985  N   LEU   183      14.782  -0.401  11.344  1.00  0.00            
ATOM   2986  H   LEU   183      14.494  -0.930  12.155  1.00  0.00            
ATOM   2987  CA  LEU   183      15.923  -0.908  10.542  1.00  0.00            
ATOM   2988  HA  LEU   183      16.642  -0.107  10.370  1.00  0.00            
ATOM   2989  CB  LEU   183      16.615  -2.024  11.275  1.00  0.00            
ATOM   2990  HB2 LEU   183      15.807  -2.674  11.610  1.00  0.00            
ATOM   2991  HB3 LEU   183      17.237  -2.558  10.557  1.00  0.00            
ATOM   2992  CG  LEU   183      17.480  -1.600  12.497  1.00  0.00            
ATOM   2993  HG  LEU   183      16.864  -1.106  13.248  1.00  0.00            
ATOM   2994  CD1 LEU   183      18.106  -2.909  13.112  1.00  0.00            
ATOM   2995 HD11 LEU   183      18.723  -3.404  12.362  1.00  0.00            
ATOM   2996 HD12 LEU   183      18.720  -2.648  13.973  1.00  0.00            
ATOM   2997 HD13 LEU   183      17.307  -3.581  13.426  1.00  0.00            
ATOM   2998  CD2 LEU   183      18.551  -0.611  12.065  1.00  0.00            
ATOM   2999 HD21 LEU   183      18.078   0.274  11.640  1.00  0.00            
ATOM   3000 HD22 LEU   183      19.150  -0.323  12.930  1.00  0.00            
ATOM   3001 HD23 LEU   183      19.194  -1.074  11.317  1.00  0.00            
ATOM   3002  C   LEU   183      15.374  -1.407   9.179  1.00  0.00            
ATOM   3003  O   LEU   183      15.986  -1.198   8.147  1.00  0.00            
ATOM   3004  N   MET   184      14.218  -2.071   9.200  1.00  0.00            
ATOM   3005  H   MET   184      13.786  -2.344  10.072  1.00  0.00            
ATOM   3006  CA  MET   184      13.572  -2.476   7.945  1.00  0.00            
ATOM   3007  HA  MET   184      14.270  -3.119   7.409  1.00  0.00            
ATOM   3008  CB  MET   184      12.232  -3.235   8.118  1.00  0.00            
ATOM   3009  HB2 MET   184      12.402  -4.164   8.661  1.00  0.00            
ATOM   3010  HB3 MET   184      11.527  -2.615   8.673  1.00  0.00            
ATOM   3011  CG  MET   184      11.650  -3.553   6.725  1.00  0.00            
ATOM   3012  HG2 MET   184      12.473  -3.705   6.027  1.00  0.00            
ATOM   3013  HG3 MET   184      11.058  -4.465   6.791  1.00  0.00            
ATOM   3014  SD  MET   184      10.572  -2.168   6.109  1.00  0.00            
ATOM   3015  CE  MET   184       9.196  -2.203   7.347  1.00  0.00            
ATOM   3016  HE1 MET   184       9.599  -2.027   8.345  1.00  0.00            
ATOM   3017  HE2 MET   184       8.470  -1.426   7.107  1.00  0.00            
ATOM   3018  HE3 MET   184       8.708  -3.177   7.320  1.00  0.00            
ATOM   3019  C   MET   184      13.346  -1.235   7.101  1.00  0.00            
ATOM   3020  O   MET   184      13.680  -1.244   5.898  1.00  0.00            
ATOM   3021  N   TRP   185      12.806  -0.174   7.711  1.00  0.00            
ATOM   3022  H   TRP   185      12.412  -0.312   8.630  1.00  0.00            
ATOM   3023  CA  TRP   185      12.543   1.110   7.019  1.00  0.00            
ATOM   3024  HA  TRP   185      12.027   0.890   6.084  1.00  0.00            
ATOM   3025  CB  TRP   185      11.690   2.093   7.831  1.00  0.00            
ATOM   3026  HB2 TRP   185      10.724   1.688   8.130  1.00  0.00            
ATOM   3027  HB3 TRP   185      12.264   2.358   8.720  1.00  0.00            
ATOM   3028  CG  TRP   185      11.407   3.391   7.092  1.00  0.00            
ATOM   3029  CD1 TRP   185      11.731   4.670   7.486  1.00  0.00            
ATOM   3030  HD1 TRP   185      12.205   4.787   8.461  1.00  0.00            
ATOM   3031  NE1 TRP   185      11.363   5.568   6.504  1.00  0.00            
ATOM   3032  HE1 TRP   185      11.579   6.555   6.524  1.00  0.00            
ATOM   3033  CE2 TRP   185      10.762   4.905   5.465  1.00  0.00            
ATOM   3034  CZ2 TRP   185      10.259   5.426   4.223  1.00  0.00            
ATOM   3035  HZ2 TRP   185      10.288   6.499   4.032  1.00  0.00            
ATOM   3036  CH2 TRP   185       9.759   4.496   3.330  1.00  0.00            
ATOM   3037  HH2 TRP   185       9.340   4.862   2.393  1.00  0.00            
ATOM   3038  CZ3 TRP   185       9.768   3.087   3.583  1.00  0.00            
ATOM   3039  HZ3 TRP   185       9.417   2.370   2.841  1.00  0.00            
ATOM   3040  CE3 TRP   185      10.242   2.582   4.832  1.00  0.00            
ATOM   3041  HE3 TRP   185      10.120   1.523   5.060  1.00  0.00            
ATOM   3042  CD2 TRP   185      10.799   3.523   5.760  1.00  0.00            
ATOM   3043  C   TRP   185      13.748   1.733   6.449  1.00  0.00            
ATOM   3044  O   TRP   185      13.758   2.282   5.324  1.00  0.00            
ATOM   3045  N   PHE   186      14.841   1.676   7.206  1.00  0.00            
ATOM   3046  H   PHE   186      14.850   1.342   8.160  1.00  0.00            
ATOM   3047  CA  PHE   186      16.073   2.224   6.655  1.00  0.00            
ATOM   3048  HA  PHE   186      15.898   3.265   6.385  1.00  0.00            
ATOM   3049  CB  PHE   186      17.252   2.163   7.636  1.00  0.00            
ATOM   3050  HB2 PHE   186      17.078   2.665   8.587  1.00  0.00            
ATOM   3051  HB3 PHE   186      17.501   1.117   7.818  1.00  0.00            
ATOM   3052  CG  PHE   186      18.485   2.803   7.026  1.00  0.00            
ATOM   3053  CD1 PHE   186      19.497   1.996   6.484  1.00  0.00            
ATOM   3054  HD1 PHE   186      19.398   0.913   6.563  1.00  0.00            
ATOM   3055  CE1 PHE   186      20.653   2.570   5.830  1.00  0.00            
ATOM   3056  HE1 PHE   186      21.427   1.964   5.360  1.00  0.00            
ATOM   3057  CZ  PHE   186      20.752   3.960   5.816  1.00  0.00            
ATOM   3058  HZ  PHE   186      21.649   4.422   5.406  1.00  0.00            
ATOM   3059  CE2 PHE   186      19.688   4.783   6.334  1.00  0.00            
ATOM   3060  HE2 PHE   186      19.753   5.869   6.254  1.00  0.00            
ATOM   3061  CD2 PHE   186      18.560   4.184   6.946  1.00  0.00            
ATOM   3062  HD2 PHE   186      17.762   4.808   7.348  1.00  0.00            
ATOM   3063  C   PHE   186      16.456   1.538   5.332  1.00  0.00            
ATOM   3064  O   PHE   186      16.698   2.210   4.401  1.00  0.00            
ATOM   3065  N   LEU   187      16.461   0.209   5.280  1.00  0.00            
ATOM   3066  H   LEU   187      16.134  -0.324   6.074  1.00  0.00            
ATOM   3067  CA  LEU   187      16.867  -0.521   4.071  1.00  0.00            
ATOM   3068  HA  LEU   187      17.870  -0.204   3.786  1.00  0.00            
ATOM   3069  CB  LEU   187      16.876  -2.023   4.284  1.00  0.00            
ATOM   3070  HB2 LEU   187      15.878  -2.193   4.688  1.00  0.00            
ATOM   3071  HB3 LEU   187      16.972  -2.533   3.325  1.00  0.00            
ATOM   3072  CG  LEU   187      17.920  -2.571   5.257  1.00  0.00            
ATOM   3073  HG  LEU   187      17.799  -2.107   6.237  1.00  0.00            
ATOM   3074  CD1 LEU   187      17.717  -4.073   5.380  1.00  0.00            
ATOM   3075 HD11 LEU   187      17.839  -4.538   4.401  1.00  0.00            
ATOM   3076 HD12 LEU   187      18.453  -4.485   6.071  1.00  0.00            
ATOM   3077 HD13 LEU   187      16.714  -4.276   5.755  1.00  0.00            
ATOM   3078  CD2 LEU   187      19.332  -2.123   4.744  1.00  0.00            
ATOM   3079 HD21 LEU   187      19.379  -1.034   4.712  1.00  0.00            
ATOM   3080 HD22 LEU   187      20.100  -2.498   5.419  1.00  0.00            
ATOM   3081 HD23 LEU   187      19.500  -2.523   3.744  1.00  0.00            
ATOM   3082  C   LEU   187      15.823  -0.262   2.928  1.00  0.00            
ATOM   3083  O   LEU   187      16.165  -0.102   1.768  1.00  0.00            
ATOM   3084  N   ALA   188      14.551  -0.257   3.301  1.00  0.00            
ATOM   3085  H   ALA   188      14.319  -0.488   4.257  1.00  0.00            
ATOM   3086  CA  ALA   188      13.447   0.064   2.368  1.00  0.00            
ATOM   3087  HA  ALA   188      13.397  -0.666   1.560  1.00  0.00            
ATOM   3088  CB  ALA   188      12.103  -0.004   3.191  1.00  0.00            
ATOM   3089  HB1 ALA   188      12.133   0.727   3.999  1.00  0.00            
ATOM   3090  HB2 ALA   188      11.262   0.216   2.534  1.00  0.00            
ATOM   3091  HB3 ALA   188      11.983  -1.003   3.611  1.00  0.00            
ATOM   3092  C   ALA   188      13.587   1.447   1.743  1.00  0.00            
ATOM   3093  O   ALA   188      13.445   1.609   0.520  1.00  0.00            
ATOM   3094  N   SER   189      13.860   2.463   2.556  1.00  0.00            
ATOM   3095  H   SER   189      14.043   2.288   3.534  1.00  0.00            
ATOM   3096  CA  SER   189      13.867   3.847   2.086  1.00  0.00            
ATOM   3097  HA  SER   189      12.914   4.057   1.600  1.00  0.00            
ATOM   3098  CB  SER   189      14.065   4.836   3.204  1.00  0.00            
ATOM   3099  HB2 SER   189      13.839   5.826   2.807  1.00  0.00            
ATOM   3100  HB3 SER   189      13.350   4.589   3.990  1.00  0.00            
ATOM   3101  OG  SER   189      15.389   4.830   3.746  1.00  0.00            
ATOM   3102  HG  SER   189      15.450   5.479   4.451  1.00  0.00            
ATOM   3103  C   SER   189      14.945   4.211   1.013  1.00  0.00            
ATOM   3104  O   SER   189      14.875   5.264   0.350  1.00  0.00            
ATOM   3105  N   LEU   190      15.935   3.340   0.889  1.00  0.00            
ATOM   3106  H   LEU   190      15.951   2.495   1.441  1.00  0.00            
ATOM   3107  CA  LEU   190      17.084   3.620   0.002  1.00  0.00            
ATOM   3108  HA  LEU   190      17.512   4.592   0.245  1.00  0.00            
ATOM   3109  CB  LEU   190      18.185   2.531   0.182  1.00  0.00            
ATOM   3110  HB2 LEU   190      17.620   1.600   0.121  1.00  0.00            
ATOM   3111  HB3 LEU   190      18.954   2.539  -0.591  1.00  0.00            
ATOM   3112  CG  LEU   190      18.869   2.642   1.609  1.00  0.00            
ATOM   3113  HG  LEU   190      18.110   2.539   2.384  1.00  0.00            
ATOM   3114  CD1 LEU   190      19.898   1.545   1.763  1.00  0.00            
ATOM   3115 HD11 LEU   190      20.658   1.648   0.988  1.00  0.00            
ATOM   3116 HD12 LEU   190      20.367   1.622   2.744  1.00  0.00            
ATOM   3117 HD13 LEU   190      19.412   0.574   1.669  1.00  0.00            
ATOM   3118  CD2 LEU   190      19.428   4.066   1.873  1.00  0.00            
ATOM   3119 HD21 LEU   190      18.616   4.790   1.827  1.00  0.00            
ATOM   3120 HD22 LEU   190      19.888   4.099   2.861  1.00  0.00            
ATOM   3121 HD23 LEU   190      20.176   4.309   1.118  1.00  0.00            
ATOM   3122  C   LEU   190      16.627   3.719  -1.484  1.00  0.00            
ATOM   3123  O   LEU   190      17.150   4.484  -2.217  1.00  0.00            
ATOM   3124  N   GLY   191      15.653   2.920  -1.896  1.00  0.00            
ATOM   3125  H   GLY   191      15.196   2.266  -1.276  1.00  0.00            
ATOM   3126  CA  GLY   191      15.201   2.977  -3.327  1.00  0.00            
ATOM   3127  HA2 GLY   191      16.018   2.674  -3.982  1.00  0.00            
ATOM   3128  HA3 GLY   191      14.354   2.306  -3.471  1.00  0.00            
ATOM   3129  C   GLY   191      14.776   4.403  -3.689  1.00  0.00            
ATOM   3130  O   GLY   191      15.237   5.014  -4.673  1.00  0.00            
ATOM   3131  N   LEU   192      13.883   4.975  -2.892  1.00  0.00            
ATOM   3132  H   LEU   192      13.488   4.486  -2.100  1.00  0.00            
ATOM   3133  CA  LEU   192      13.390   6.291  -3.194  1.00  0.00            
ATOM   3134  HA  LEU   192      13.119   6.369  -4.247  1.00  0.00            
ATOM   3135  CB  LEU   192      12.134   6.554  -2.342  1.00  0.00            
ATOM   3136  HB2 LEU   192      11.392   5.803  -2.611  1.00  0.00            
ATOM   3137  HB3 LEU   192      12.437   6.410  -1.306  1.00  0.00            
ATOM   3138  CG  LEU   192      11.533   7.941  -2.505  1.00  0.00            
ATOM   3139  HG  LEU   192      12.301   8.702  -2.375  1.00  0.00            
ATOM   3140  CD1 LEU   192      10.930   8.043  -3.967  1.00  0.00            
ATOM   3141 HD11 LEU   192      10.161   7.282  -4.097  1.00  0.00            
ATOM   3142 HD12 LEU   192      10.491   9.030  -4.111  1.00  0.00            
ATOM   3143 HD13 LEU   192      11.722   7.888  -4.699  1.00  0.00            
ATOM   3144  CD2 LEU   192      10.346   8.065  -1.370  1.00  0.00            
ATOM   3145 HD21 LEU   192      10.778   7.940  -0.377  1.00  0.00            
ATOM   3146 HD22 LEU   192       9.877   9.046  -1.440  1.00  0.00            
ATOM   3147 HD23 LEU   192       9.597   7.291  -1.540  1.00  0.00            
ATOM   3148  C   LEU   192      14.417   7.408  -2.995  1.00  0.00            
ATOM   3149  O   LEU   192      14.456   8.476  -3.701  1.00  0.00            
ATOM   3150  N   VAL   193      15.252   7.214  -1.979  1.00  0.00            
ATOM   3151  H   VAL   193      15.127   6.469  -1.308  1.00  0.00            
ATOM   3152  CA  VAL   193      16.298   8.148  -1.761  1.00  0.00            
ATOM   3153  HA  VAL   193      15.794   9.110  -1.672  1.00  0.00            
ATOM   3154  CB  VAL   193      17.059   7.861  -0.436  1.00  0.00            
ATOM   3155  HB  VAL   193      17.411   6.829  -0.411  1.00  0.00            
ATOM   3156  CG1 VAL   193      18.215   8.774  -0.393  1.00  0.00            
ATOM   3157 HG11 VAL   193      17.864   9.806  -0.417  1.00  0.00            
ATOM   3158 HG12 VAL   193      18.778   8.604   0.525  1.00  0.00            
ATOM   3159 HG13 VAL   193      18.858   8.588  -1.253  1.00  0.00            
ATOM   3160  CG2 VAL   193      16.135   8.259   0.726  1.00  0.00            
ATOM   3161 HG21 VAL   193      15.219   7.672   0.680  1.00  0.00            
ATOM   3162 HG22 VAL   193      16.640   8.071   1.674  1.00  0.00            
ATOM   3163 HG23 VAL   193      15.891   9.319   0.650  1.00  0.00            
ATOM   3164  C   VAL   193      17.217   8.117  -3.032  1.00  0.00            
ATOM   3165  O   VAL   193      17.518   9.138  -3.567  1.00  0.00            
ATOM   3166  N   LEU   194      17.587   6.934  -3.502  1.00  0.00            
ATOM   3167  H   LEU   194      17.361   6.074  -3.021  1.00  0.00            
ATOM   3168  CA  LEU   194      18.438   6.858  -4.726  1.00  0.00            
ATOM   3169  HA  LEU   194      19.350   7.435  -4.574  1.00  0.00            
ATOM   3170  CB  LEU   194      18.821   5.408  -5.033  1.00  0.00            
ATOM   3171  HB2 LEU   194      17.874   4.870  -5.009  1.00  0.00            
ATOM   3172  HB3 LEU   194      19.225   5.387  -6.046  1.00  0.00            
ATOM   3173  CG  LEU   194      19.813   4.736  -4.075  1.00  0.00            
ATOM   3174  HG  LEU   194      19.546   4.984  -3.048  1.00  0.00            
ATOM   3175  CD1 LEU   194      19.768   3.208  -4.262  1.00  0.00            
ATOM   3176 HD11 LEU   194      20.036   2.959  -5.289  1.00  0.00            
ATOM   3177 HD12 LEU   194      20.474   2.736  -3.579  1.00  0.00            
ATOM   3178 HD13 LEU   194      18.762   2.844  -4.052  1.00  0.00            
ATOM   3179  CD2 LEU   194      21.243   5.340  -4.397  1.00  0.00            
ATOM   3180 HD21 LEU   194      21.225   6.419  -4.241  1.00  0.00            
ATOM   3181 HD22 LEU   194      21.985   4.890  -3.737  1.00  0.00            
ATOM   3182 HD23 LEU   194      21.503   5.127  -5.433  1.00  0.00            
ATOM   3183  C   LEU   194      17.702   7.529  -5.927  1.00  0.00            
ATOM   3184  O   LEU   194      18.282   8.342  -6.709  1.00  0.00            
ATOM   3185  N   GLU   195      16.408   7.203  -6.066  1.00  0.00            
ATOM   3186  H   GLU   195      15.931   6.653  -5.367  1.00  0.00            
ATOM   3187  CA  GLU   195      15.648   7.668  -7.213  1.00  0.00            
ATOM   3188  HA  GLU   195      16.142   7.315  -8.119  1.00  0.00            
ATOM   3189  CB  GLU   195      14.181   7.165  -7.222  1.00  0.00            
ATOM   3190  HB2 GLU   195      14.173   6.085  -7.366  1.00  0.00            
ATOM   3191  HB3 GLU   195      13.711   7.408  -6.270  1.00  0.00            
ATOM   3192  CG  GLU   195      13.376   7.864  -8.405  1.00  0.00            
ATOM   3193  HG2 GLU   195      13.532   8.934  -8.261  1.00  0.00            
ATOM   3194  HG3 GLU   195      13.774   7.566  -9.374  1.00  0.00            
ATOM   3195  CD  GLU   195      11.836   7.548  -8.351  1.00  0.00            
ATOM   3196  OE1 GLU   195      11.116   7.754  -9.376  1.00  0.00            
ATOM   3197  OE2 GLU   195      11.400   7.170  -7.255  1.00  0.00            
ATOM   3198  C   GLU   195      15.616   9.152  -7.127  1.00  0.00            
ATOM   3199  O   GLU   195      15.774   9.829  -8.117  1.00  0.00            
ATOM   3200  N   ALA   196      15.443   9.688  -5.938  1.00  0.00            
ATOM   3201  H   ALA   196      15.394   9.143  -5.089  1.00  0.00            
ATOM   3202  CA  ALA   196      15.286  11.159  -5.839  1.00  0.00            
ATOM   3203  HA  ALA   196      14.579  11.484  -6.602  1.00  0.00            
ATOM   3204  CB  ALA   196      14.745  11.528  -4.503  1.00  0.00            
ATOM   3205  HB1 ALA   196      15.447  11.217  -3.729  1.00  0.00            
ATOM   3206  HB2 ALA   196      14.605  12.608  -4.454  1.00  0.00            
ATOM   3207  HB3 ALA   196      13.788  11.029  -4.348  1.00  0.00            
ATOM   3208  C   ALA   196      16.611  11.915  -6.051  1.00  0.00            
ATOM   3209  O   ALA   196      16.655  12.960  -6.713  1.00  0.00            
ATOM   3210  N   VAL   197      17.671  11.417  -5.428  1.00  0.00            
ATOM   3211  H   VAL   197      17.618  10.577  -4.868  1.00  0.00            
ATOM   3212  CA  VAL   197      18.935  12.111  -5.502  1.00  0.00            
ATOM   3213  HA  VAL   197      18.792  13.186  -5.389  1.00  0.00            
ATOM   3214  CB  VAL   197      19.948  11.613  -4.382  1.00  0.00            
ATOM   3215  HB  VAL   197      19.960  10.523  -4.369  1.00  0.00            
ATOM   3216  CG1 VAL   197      21.420  12.160  -4.690  1.00  0.00            
ATOM   3217 HG11 VAL   197      21.408  13.250  -4.702  1.00  0.00            
ATOM   3218 HG12 VAL   197      22.106  11.813  -3.917  1.00  0.00            
ATOM   3219 HG13 VAL   197      21.750  11.789  -5.660  1.00  0.00            
ATOM   3220  CG2 VAL   197      19.474  12.092  -2.991  1.00  0.00            
ATOM   3221 HG21 VAL   197      18.483  11.686  -2.785  1.00  0.00            
ATOM   3222 HG22 VAL   197      20.173  11.747  -2.229  1.00  0.00            
ATOM   3223 HG23 VAL   197      19.430  13.181  -2.977  1.00  0.00            
ATOM   3224  C   VAL   197      19.562  11.921  -6.891  1.00  0.00            
ATOM   3225  O   VAL   197      20.141  12.830  -7.417  1.00  0.00            
ATOM   3226  N   LEU   198      19.469  10.705  -7.436  1.00  0.00            
ATOM   3227  H   LEU   198      18.934   9.977  -6.984  1.00  0.00            
ATOM   3228  CA  LEU   198      20.192  10.376  -8.651  1.00  0.00            
ATOM   3229  HA  LEU   198      21.151  10.895  -8.654  1.00  0.00            
ATOM   3230  CB  LEU   198      20.452   8.865  -8.758  1.00  0.00            
ATOM   3231  HB2 LEU   198      19.448   8.476  -8.588  1.00  0.00            
ATOM   3232  HB3 LEU   198      20.751   8.661  -9.786  1.00  0.00            
ATOM   3233  CG  LEU   198      21.432   8.184  -7.796  1.00  0.00            
ATOM   3234  HG  LEU   198      21.028   8.232  -6.785  1.00  0.00            
ATOM   3235  CD1 LEU   198      21.643   6.698  -8.201  1.00  0.00            
ATOM   3236 HD11 LEU   198      22.047   6.649  -9.212  1.00  0.00            
ATOM   3237 HD12 LEU   198      22.341   6.227  -7.509  1.00  0.00            
ATOM   3238 HD13 LEU   198      20.689   6.172  -8.166  1.00  0.00            
ATOM   3239  CD2 LEU   198      22.750   8.930  -7.721  1.00  0.00            
ATOM   3240 HD21 LEU   198      22.573   9.947  -7.369  1.00  0.00            
ATOM   3241 HD22 LEU   198      23.419   8.418  -7.030  1.00  0.00            
ATOM   3242 HD23 LEU   198      23.206   8.963  -8.710  1.00  0.00            
ATOM   3243  C   LEU   198      19.430  10.877  -9.881  1.00  0.00            
ATOM   3244  O   LEU   198      20.014  11.134 -10.934  1.00  0.00            
ATOM   3245  N   PHE   199      18.112  11.034  -9.767  1.00  0.00            
ATOM   3246  H   PHE   199      17.611  10.928  -8.897  1.00  0.00            
ATOM   3247  CA  PHE   199      17.341  11.309 -10.986  1.00  0.00            
ATOM   3248  HA  PHE   199      18.003  11.635 -11.789  1.00  0.00            
ATOM   3249  CB  PHE   199      16.640  10.056 -11.421  1.00  0.00            
ATOM   3250  HB2 PHE   199      15.956   9.691 -10.654  1.00  0.00            
ATOM   3251  HB3 PHE   199      16.085  10.253 -12.339  1.00  0.00            
ATOM   3252  CG  PHE   199      17.574   8.942 -11.721  1.00  0.00            
ATOM   3253  CD1 PHE   199      18.404   9.007 -12.880  1.00  0.00            
ATOM   3254  HD1 PHE   199      18.338   9.870 -13.544  1.00  0.00            
ATOM   3255  CE1 PHE   199      19.294   7.978 -13.165  1.00  0.00            
ATOM   3256  HE1 PHE   199      19.927   8.025 -14.050  1.00  0.00            
ATOM   3257  CZ  PHE   199      19.372   6.895 -12.322  1.00  0.00            
ATOM   3258  HZ  PHE   199      20.075   6.091 -12.545  1.00  0.00            
ATOM   3259  CE2 PHE   199      18.552   6.818 -11.173  1.00  0.00            
ATOM   3260  HE2 PHE   199      18.608   5.946 -10.521  1.00  0.00            
ATOM   3261  CD2 PHE   199      17.667   7.861 -10.873  1.00  0.00            
ATOM   3262  HD2 PHE   199      17.057   7.815  -9.972  1.00  0.00            
ATOM   3263  C   PHE   199      16.360  12.392 -10.861  1.00  0.00            
ATOM   3264  O   PHE   199      16.443  13.388 -11.543  1.00  0.00            
ATOM   3265  N   LEU   200      15.404  12.232  -9.964  1.00  0.00            
ATOM   3266  H   LEU   200      15.377  11.441  -9.337  1.00  0.00            
ATOM   3267  CA  LEU   200      14.290  13.207  -9.913  1.00  0.00            
ATOM   3268  HA  LEU   200      13.864  13.301 -10.912  1.00  0.00            
ATOM   3269  CB  LEU   200      13.144  12.780  -8.917  1.00  0.00            
ATOM   3270  HB2 LEU   200      13.526  12.747  -7.896  1.00  0.00            
ATOM   3271  HB3 LEU   200      12.392  13.565  -8.997  1.00  0.00            
ATOM   3272  CG  LEU   200      12.516  11.437  -9.269  1.00  0.00            
ATOM   3273  HG  LEU   200      13.279  10.672  -9.423  1.00  0.00            
ATOM   3274  CD1 LEU   200      11.635  11.050  -8.059  1.00  0.00            
ATOM   3275 HD11 LEU   200      10.873  11.813  -7.905  1.00  0.00            
ATOM   3276 HD12 LEU   200      11.154  10.090  -8.250  1.00  0.00            
ATOM   3277 HD13 LEU   200      12.256  10.973  -7.167  1.00  0.00            
ATOM   3278  CD2 LEU   200      11.606  11.611 -10.503  1.00  0.00            
ATOM   3279 HD21 LEU   200      12.199  11.969 -11.345  1.00  0.00            
ATOM   3280 HD22 LEU   200      11.154  10.653 -10.760  1.00  0.00            
ATOM   3281 HD23 LEU   200      10.822  12.333 -10.278  1.00  0.00            
ATOM   3282  C   LEU   200      14.670  14.570  -9.556  1.00  0.00            
ATOM   3283  O   LEU   200      14.112  15.577 -10.050  1.00  0.00            
ATOM   3284  N   LEU   201      15.568  14.678  -8.587  1.00  0.00            
ATOM   3285  H   LEU   201      15.867  13.894  -8.027  1.00  0.00            
ATOM   3286  CA  LEU   201      15.982  16.025  -8.177  1.00  0.00            
ATOM   3287  HA  LEU   201      15.111  16.679  -8.153  1.00  0.00            
ATOM   3288  CB  LEU   201      16.640  16.013  -6.754  1.00  0.00            
ATOM   3289  HB2 LEU   201      17.409  15.241  -6.728  1.00  0.00            
ATOM   3290  HB3 LEU   201      17.103  16.991  -6.621  1.00  0.00            
ATOM   3291  CG  LEU   201      15.608  15.763  -5.598  1.00  0.00            
ATOM   3292  HG  LEU   201      14.950  14.947  -5.897  1.00  0.00            
ATOM   3293  CD1 LEU   201      16.293  15.407  -4.307  1.00  0.00            
ATOM   3294 HD11 LEU   201      16.951  16.222  -4.007  1.00  0.00            
ATOM   3295 HD12 LEU   201      15.545  15.241  -3.532  1.00  0.00            
ATOM   3296 HD13 LEU   201      16.880  14.498  -4.444  1.00  0.00            
ATOM   3297  CD2 LEU   201      14.832  17.098  -5.396  1.00  0.00            
ATOM   3298 HD21 LEU   201      14.321  17.366  -6.321  1.00  0.00            
ATOM   3299 HD22 LEU   201      14.098  16.976  -4.599  1.00  0.00            
ATOM   3300 HD23 LEU   201      15.532  17.889  -5.127  1.00  0.00            
ATOM   3301  C   LEU   201      16.852  16.792  -9.247  1.00  0.00            
ATOM   3302  O   LEU   201      16.580  17.912  -9.553  1.00  0.00            
ATOM   3303  N   PRO   202      17.883  16.162  -9.780  1.00  0.00            
ATOM   3304  CD  PRO   202      18.411  14.849  -9.401  1.00  0.00            
ATOM   3305  HD2 PRO   202      17.821  14.050  -9.850  1.00  0.00            
ATOM   3306  HD3 PRO   202      18.414  14.731  -8.317  1.00  0.00            
ATOM   3307  CG  PRO   202      19.827  14.934  -9.984  1.00  0.00            
ATOM   3308  HG2 PRO   202      20.165  13.935 -10.261  1.00  0.00            
ATOM   3309  HG3 PRO   202      20.502  15.351  -9.237  1.00  0.00            
ATOM   3310  CB  PRO   202      19.737  15.811 -11.155  1.00  0.00            
ATOM   3311  HB2 PRO   202      19.370  15.175 -11.961  1.00  0.00            
ATOM   3312  HB3 PRO   202      20.658  16.300 -11.470  1.00  0.00            
ATOM   3313  CA  PRO   202      18.699  16.845 -10.806  1.00  0.00            
ATOM   3314  HA  PRO   202      19.112  17.767 -10.399  1.00  0.00            
ATOM   3315  C   PRO   202      17.797  17.177 -12.020  1.00  0.00            
ATOM   3316  O   PRO   202      17.808  18.264 -12.579  1.00  0.00            
ATOM   3317  N   TRP   203      16.951  16.219 -12.376  1.00  0.00            
ATOM   3318  H   TRP   203      17.053  15.277 -12.025  1.00  0.00            
ATOM   3319  CA  TRP   203      15.951  16.466 -13.430  1.00  0.00            
ATOM   3320  HA  TRP   203      16.424  16.789 -14.357  1.00  0.00            
ATOM   3321  CB  TRP   203      15.213  15.134 -13.691  1.00  0.00            
ATOM   3322  HB2 TRP   203      15.916  14.316 -13.850  1.00  0.00            
ATOM   3323  HB3 TRP   203      14.657  14.960 -12.770  1.00  0.00            
ATOM   3324  CG  TRP   203      14.220  15.071 -14.810  1.00  0.00            
ATOM   3325  CD1 TRP   203      14.406  15.365 -16.142  1.00  0.00            
ATOM   3326  HD1 TRP   203      15.382  15.747 -16.445  1.00  0.00            
ATOM   3327  NE1 TRP   203      13.216  15.088 -16.854  1.00  0.00            
ATOM   3328  HE1 TRP   203      13.044  15.278 -17.831  1.00  0.00            
ATOM   3329  CE2 TRP   203      12.297  14.576 -15.965  1.00  0.00            
ATOM   3330  CZ2 TRP   203      10.959  14.160 -16.169  1.00  0.00            
ATOM   3331  HZ2 TRP   203      10.553  14.184 -17.181  1.00  0.00            
ATOM   3332  CH2 TRP   203      10.255  13.750 -15.075  1.00  0.00            
ATOM   3333  HH2 TRP   203       9.219  13.441 -15.211  1.00  0.00            
ATOM   3334  CZ3 TRP   203      10.814  13.712 -13.783  1.00  0.00            
ATOM   3335  HZ3 TRP   203      10.239  13.369 -12.924  1.00  0.00            
ATOM   3336  CE3 TRP   203      12.141  14.118 -13.569  1.00  0.00            
ATOM   3337  HE3 TRP   203      12.549  14.051 -12.560  1.00  0.00            
ATOM   3338  CD2 TRP   203      12.893  14.578 -14.673  1.00  0.00            
ATOM   3339  C   TRP   203      15.004  17.663 -13.168  1.00  0.00            
ATOM   3340  O   TRP   203      14.865  18.508 -14.017  1.00  0.00            
ATOM   3341  N   SER   204      14.350  17.754 -12.005  1.00  0.00            
ATOM   3342  H   SER   204      14.513  17.095 -11.258  1.00  0.00            
ATOM   3343  CA  SER   204      13.352  18.836 -11.786  1.00  0.00            
ATOM   3344  HA  SER   204      12.714  18.902 -12.668  1.00  0.00            
ATOM   3345  CB  SER   204      12.451  18.594 -10.537  1.00  0.00            
ATOM   3346  HB2 SER   204      11.879  19.494 -10.312  1.00  0.00            
ATOM   3347  HB3 SER   204      11.767  17.767 -10.728  1.00  0.00            
ATOM   3348  OG  SER   204      13.286  18.273  -9.428  1.00  0.00            
ATOM   3349  HG  SER   204      12.742  18.122  -8.651  1.00  0.00            
ATOM   3350  C   SER   204      13.995  20.181 -11.585  1.00  0.00            
ATOM   3351  O   SER   204      13.343  21.239 -11.764  1.00  0.00            
ATOM   3352  N   PHE   205      15.248  20.145 -11.150  1.00  0.00            
ATOM   3353  H   PHE   205      15.656  19.279 -10.827  1.00  0.00            
ATOM   3354  CA  PHE   205      16.067  21.373 -11.081  1.00  0.00            
ATOM   3355  HA  PHE   205      15.477  22.190 -10.666  1.00  0.00            
ATOM   3356  CB  PHE   205      17.292  21.145 -10.181  1.00  0.00            
ATOM   3357  HB2 PHE   205      17.816  20.225 -10.441  1.00  0.00            
ATOM   3358  HB3 PHE   205      17.974  21.991 -10.278  1.00  0.00            
ATOM   3359  CG  PHE   205      16.944  21.044  -8.745  1.00  0.00            
ATOM   3360  CD1 PHE   205      17.538  20.091  -7.936  1.00  0.00            
ATOM   3361  HD1 PHE   205      18.266  19.398  -8.359  1.00  0.00            
ATOM   3362  CE1 PHE   205      17.216  20.017  -6.607  1.00  0.00            
ATOM   3363  HE1 PHE   205      17.678  19.277  -5.953  1.00  0.00            
ATOM   3364  CZ  PHE   205      16.288  20.901  -6.099  1.00  0.00            
ATOM   3365  HZ  PHE   205      16.000  20.826  -5.051  1.00  0.00            
ATOM   3366  CE2 PHE   205      15.732  21.863  -6.891  1.00  0.00            
ATOM   3367  HE2 PHE   205      15.037  22.580  -6.455  1.00  0.00            
ATOM   3368  CD2 PHE   205      16.034  21.930  -8.197  1.00  0.00            
ATOM   3369  HD2 PHE   205      15.562  22.684  -8.828  1.00  0.00            
ATOM   3370  C   PHE   205      16.545  21.857 -12.418  1.00  0.00            
ATOM   3371  O   PHE   205      16.897  23.032 -12.539  1.00  0.00            
ATOM   3372  N   GLY   206      16.578  20.984 -13.423  1.00  0.00            
ATOM   3373  H   GLY   206      16.255  20.035 -13.299  1.00  0.00            
ATOM   3374  CA  GLY   206      17.093  21.387 -14.762  1.00  0.00            
ATOM   3375  HA2 GLY   206      16.413  20.969 -15.504  1.00  0.00            
ATOM   3376  HA3 GLY   206      17.051  22.476 -14.805  1.00  0.00            
ATOM   3377  C   GLY   206      18.510  20.933 -15.079  1.00  0.00            
ATOM   3378  O   GLY   206      19.064  21.263 -16.109  1.00  0.00            
ATOM   3379  N   LEU   207      19.088  20.132 -14.196  1.00  0.00            
ATOM   3380  H   LEU   207      18.595  19.861 -13.358  1.00  0.00            
ATOM   3381  CA  LEU   207      20.450  19.704 -14.354  1.00  0.00            
ATOM   3382  HA  LEU   207      21.076  20.527 -14.702  1.00  0.00            
ATOM   3383  CB  LEU   207      20.972  19.236 -13.002  1.00  0.00            
ATOM   3384  HB2 LEU   207      19.975  19.307 -12.566  1.00  0.00            
ATOM   3385  HB3 LEU   207      21.281  18.191 -13.035  1.00  0.00            
ATOM   3386  CG  LEU   207      21.965  20.037 -12.142  1.00  0.00            
ATOM   3387  HG  LEU   207      22.868  19.428 -12.104  1.00  0.00            
ATOM   3388  CD1 LEU   207      22.329  21.476 -12.611  1.00  0.00            
ATOM   3389 HD11 LEU   207      21.426  22.085 -12.649  1.00  0.00            
ATOM   3390 HD12 LEU   207      23.037  21.919 -11.909  1.00  0.00            
ATOM   3391 HD13 LEU   207      22.778  21.432 -13.602  1.00  0.00            
ATOM   3392  CD2 LEU   207      21.642  19.934 -10.672  1.00  0.00            
ATOM   3393 HD21 LEU   207      21.685  18.889 -10.363  1.00  0.00            
ATOM   3394 HD22 LEU   207      22.366  20.512 -10.099  1.00  0.00            
ATOM   3395 HD23 LEU   207      20.640  20.324 -10.492  1.00  0.00            
ATOM   3396  C   LEU   207      20.675  18.615 -15.424  1.00  0.00            
ATOM   3397  O   LEU   207      21.734  18.583 -16.067  1.00  0.00            
ATOM   3398  N   VAL   208      19.708  17.720 -15.592  1.00  0.00            
ATOM   3399  H   VAL   208      18.905  17.735 -14.980  1.00  0.00            
ATOM   3400  CA  VAL   208      19.783  16.682 -16.603  1.00  0.00            
ATOM   3401  HA  VAL   208      20.586  16.864 -17.318  1.00  0.00            
ATOM   3402  CB  VAL   208      19.962  15.249 -16.006  1.00  0.00            
ATOM   3403  HB  VAL   208      20.030  14.541 -16.831  1.00  0.00            
ATOM   3404  CG1 VAL   208      21.239  15.144 -15.125  1.00  0.00            
ATOM   3405 HG11 VAL   208      21.171  15.852 -14.298  1.00  0.00            
ATOM   3406 HG12 VAL   208      21.326  14.133 -14.729  1.00  0.00            
ATOM   3407 HG13 VAL   208      22.117  15.374 -15.729  1.00  0.00            
ATOM   3408  CG2 VAL   208      18.693  14.789 -15.198  1.00  0.00            
ATOM   3409 HG21 VAL   208      17.826  14.778 -15.858  1.00  0.00            
ATOM   3410 HG22 VAL   208      18.859  13.788 -14.800  1.00  0.00            
ATOM   3411 HG23 VAL   208      18.515  15.482 -14.376  1.00  0.00            
ATOM   3412  C   VAL   208      18.481  16.777 -17.429  1.00  0.00            
ATOM   3413  O   VAL   208      17.395  17.013 -16.859  1.00  0.00            
ATOM   3414  N   GLU   209      18.584  16.581 -18.740  1.00  0.00            
ATOM   3415  H   GLU   209      19.499  16.464 -19.152  1.00  0.00            
ATOM   3416  CA  GLU   209      17.416  16.664 -19.641  1.00  0.00            
ATOM   3417  HA  GLU   209      16.870  17.593 -19.471  1.00  0.00            
ATOM   3418  CB  GLU   209      17.899  16.639 -21.110  1.00  0.00            
ATOM   3419  HB2 GLU   209      18.643  15.847 -21.201  1.00  0.00            
ATOM   3420  HB3 GLU   209      17.041  16.404 -21.738  1.00  0.00            
ATOM   3421  CG  GLU   209      18.512  17.967 -21.558  1.00  0.00            
ATOM   3422  HG2 GLU   209      19.527  18.052 -21.169  1.00  0.00            
ATOM   3423  HG3 GLU   209      18.542  17.941 -22.647  1.00  0.00            
ATOM   3424  CD  GLU   209      17.684  19.177 -21.097  1.00  0.00            
ATOM   3425  OE1 GLU   209      16.426  19.118 -21.140  1.00  0.00            
ATOM   3426  OE2 GLU   209      18.288  20.176 -20.654  1.00  0.00            
ATOM   3427  C   GLU   209      16.293  15.609 -19.411  1.00  0.00            
ATOM   3428  O   GLU   209      15.093  15.950 -19.409  1.00  0.00            
ATOM   3429  N   GLY   210      16.672  14.352 -19.220  1.00  0.00            
ATOM   3430  H   GLY   210      17.647  14.088 -19.201  1.00  0.00            
ATOM   3431  CA  GLY   210      15.674  13.316 -19.032  1.00  0.00            
ATOM   3432  HA2 GLY   210      14.720  13.817 -18.863  1.00  0.00            
ATOM   3433  HA3 GLY   210      15.624  12.746 -19.961  1.00  0.00            
ATOM   3434  C   GLY   210      15.939  12.371 -17.894  1.00  0.00            
ATOM   3435  O   GLY   210      17.048  12.437 -17.247  1.00  0.00            
ATOM   3436  N   VAL   211      14.966  11.489 -17.633  1.00  0.00            
ATOM   3437  H   VAL   211      14.051  11.636 -18.035  1.00  0.00            
ATOM   3438  CA  VAL   211      15.144  10.381 -16.720  1.00  0.00            
ATOM   3439  HA  VAL   211      16.197  10.218 -16.488  1.00  0.00            
ATOM   3440  CB  VAL   211      14.354  10.622 -15.358  1.00  0.00            
ATOM   3441  HB  VAL   211      13.380  11.041 -15.611  1.00  0.00            
ATOM   3442  CG1 VAL   211      14.166   9.371 -14.560  1.00  0.00            
ATOM   3443 HG11 VAL   211      15.140   8.952 -14.307  1.00  0.00            
ATOM   3444 HG12 VAL   211      13.622   9.601 -13.644  1.00  0.00            
ATOM   3445 HG13 VAL   211      13.601   8.647 -15.146  1.00  0.00            
ATOM   3446  CG2 VAL   211      15.110  11.655 -14.560  1.00  0.00            
ATOM   3447 HG21 VAL   211      15.171  12.582 -15.129  1.00  0.00            
ATOM   3448 HG22 VAL   211      14.591  11.841 -13.620  1.00  0.00            
ATOM   3449 HG23 VAL   211      16.116  11.290 -14.353  1.00  0.00            
ATOM   3450  C   VAL   211      14.724   9.123 -17.427  1.00  0.00            
ATOM   3451  O   VAL   211      13.807   9.148 -18.278  1.00  0.00            
ATOM   3452  N   ASP   212      15.390   8.026 -17.124  1.00  0.00            
ATOM   3453  H   ASP   212      16.216   8.090 -16.546  1.00  0.00            
ATOM   3454  CA  ASP   212      15.005   6.714 -17.639  1.00  0.00            
ATOM   3455  HA  ASP   212      14.677   6.782 -18.676  1.00  0.00            
ATOM   3456  CB  ASP   212      16.231   5.802 -17.573  1.00  0.00            
ATOM   3457  HB2 ASP   212      16.948   6.272 -18.246  1.00  0.00            
ATOM   3458  HB3 ASP   212      16.643   5.775 -16.564  1.00  0.00            
ATOM   3459  CG  ASP   212      15.955   4.411 -18.034  1.00  0.00            
ATOM   3460  OD1 ASP   212      15.023   3.762 -17.509  1.00  0.00            
ATOM   3461  OD2 ASP   212      16.742   3.935 -18.881  1.00  0.00            
ATOM   3462  C   ASP   212      13.824   6.155 -16.818  1.00  0.00            
ATOM   3463  O   ASP   212      13.964   5.922 -15.608  1.00  0.00            
ATOM   3464  N   PRO   213      12.642   5.987 -17.452  1.00  0.00            
ATOM   3465  CD  PRO   213      12.314   6.202 -18.898  1.00  0.00            
ATOM   3466  HD2 PRO   213      12.387   5.262 -19.444  1.00  0.00            
ATOM   3467  HD3 PRO   213      13.000   6.930 -19.334  1.00  0.00            
ATOM   3468  CG  PRO   213      10.892   6.723 -18.820  1.00  0.00            
ATOM   3469  HG2 PRO   213      10.379   6.598 -19.774  1.00  0.00            
ATOM   3470  HG3 PRO   213      10.877   7.774 -18.535  1.00  0.00            
ATOM   3471  CB  PRO   213      10.274   5.869 -17.751  1.00  0.00            
ATOM   3472  HB2 PRO   213      10.013   4.895 -18.165  1.00  0.00            
ATOM   3473  HB3 PRO   213       9.393   6.317 -17.293  1.00  0.00            
ATOM   3474  CA  PRO   213      11.420   5.704 -16.670  1.00  0.00            
ATOM   3475  HA  PRO   213      11.344   6.455 -15.882  1.00  0.00            
ATOM   3476  C   PRO   213      11.436   4.340 -16.058  1.00  0.00            
ATOM   3477  O   PRO   213      10.803   4.119 -14.974  1.00  0.00            
ATOM   3478  N   LEU   214      12.169   3.407 -16.667  1.00  0.00            
ATOM   3479  H   LEU   214      12.594   3.579 -17.567  1.00  0.00            
ATOM   3480  CA  LEU   214      12.230   2.067 -16.126  1.00  0.00            
ATOM   3481  HA  LEU   214      11.239   1.804 -15.756  1.00  0.00            
ATOM   3482  CB  LEU   214      12.662   1.024 -17.130  1.00  0.00            
ATOM   3483  HB2 LEU   214      11.897   1.033 -17.906  1.00  0.00            
ATOM   3484  HB3 LEU   214      13.620   1.311 -17.562  1.00  0.00            
ATOM   3485  CG  LEU   214      12.773  -0.399 -16.531  1.00  0.00            
ATOM   3486  HG  LEU   214      13.501  -0.382 -15.720  1.00  0.00            
ATOM   3487  CD1 LEU   214      11.382  -0.884 -15.978  1.00  0.00            
ATOM   3488 HD11 LEU   214      10.654  -0.901 -16.789  1.00  0.00            
ATOM   3489 HD12 LEU   214      11.485  -1.886 -15.563  1.00  0.00            
ATOM   3490 HD13 LEU   214      11.042  -0.201 -15.199  1.00  0.00            
ATOM   3491  CD2 LEU   214      13.303  -1.403 -17.581  1.00  0.00            
ATOM   3492 HD21 LEU   214      14.290  -1.089 -17.919  1.00  0.00            
ATOM   3493 HD22 LEU   214      13.372  -2.394 -17.133  1.00  0.00            
ATOM   3494 HD23 LEU   214      12.621  -1.435 -18.430  1.00  0.00            
ATOM   3495  C   LEU   214      13.105   2.044 -14.817  1.00  0.00            
ATOM   3496  O   LEU   214      12.681   1.489 -13.799  1.00  0.00            
ATOM   3497  N   VAL   215      14.294   2.645 -14.874  1.00  0.00            
ATOM   3498  H   VAL   215      14.671   2.980 -15.749  1.00  0.00            
ATOM   3499  CA  VAL   215      15.150   2.742 -13.649  1.00  0.00            
ATOM   3500  HA  VAL   215      15.308   1.721 -13.301  1.00  0.00            
ATOM   3501  CB  VAL   215      16.566   3.418 -13.895  1.00  0.00            
ATOM   3502  HB  VAL   215      17.000   2.992 -14.800  1.00  0.00            
ATOM   3503  CG1 VAL   215      16.442   4.905 -14.053  1.00  0.00            
ATOM   3504 HG11 VAL   215      16.008   5.333 -13.150  1.00  0.00            
ATOM   3505 HG12 VAL   215      17.429   5.337 -14.221  1.00  0.00            
ATOM   3506 HG13 VAL   215      15.799   5.129 -14.904  1.00  0.00            
ATOM   3507  CG2 VAL   215      17.473   3.164 -12.665  1.00  0.00            
ATOM   3508 HG21 VAL   215      17.601   2.091 -12.522  1.00  0.00            
ATOM   3509 HG22 VAL   215      18.446   3.626 -12.829  1.00  0.00            
ATOM   3510 HG23 VAL   215      17.012   3.596 -11.777  1.00  0.00            
ATOM   3511  C   VAL   215      14.369   3.491 -12.533  1.00  0.00            
ATOM   3512  O   VAL   215      14.405   3.083 -11.394  1.00  0.00            
ATOM   3513  N   ALA   216      13.706   4.589 -12.886  1.00  0.00            
ATOM   3514  H   ALA   216      13.738   4.909 -13.845  1.00  0.00            
ATOM   3515  CA  ALA   216      13.002   5.407 -11.910  1.00  0.00            
ATOM   3516  HA  ALA   216      13.713   5.701 -11.137  1.00  0.00            
ATOM   3517  CB  ALA   216      12.425   6.678 -12.558  1.00  0.00            
ATOM   3518  HB1 ALA   216      11.705   6.399 -13.328  1.00  0.00            
ATOM   3519  HB2 ALA   216      11.928   7.281 -11.797  1.00  0.00            
ATOM   3520  HB3 ALA   216      13.233   7.256 -13.008  1.00  0.00            
ATOM   3521  C   ALA   216      11.896   4.573 -11.211  1.00  0.00            
ATOM   3522  O   ALA   216      11.803   4.581  -9.974  1.00  0.00            
ATOM   3523  N   ARG   217      11.093   3.841 -11.988  1.00  0.00            
ATOM   3524  H   ARG   217      11.155   3.879 -12.996  1.00  0.00            
ATOM   3525  CA  ARG   217      10.058   2.949 -11.373  1.00  0.00            
ATOM   3526  HA  ARG   217       9.425   3.530 -10.703  1.00  0.00            
ATOM   3527  CB  ARG   217       9.155   2.302 -12.480  1.00  0.00            
ATOM   3528  HB2 ARG   217       9.806   1.897 -13.254  1.00  0.00            
ATOM   3529  HB3 ARG   217       8.587   1.491 -12.023  1.00  0.00            
ATOM   3530  CG  ARG   217       8.216   3.285 -13.086  1.00  0.00            
ATOM   3531  HG2 ARG   217       7.448   3.538 -12.355  1.00  0.00            
ATOM   3532  HG3 ARG   217       8.770   4.184 -13.356  1.00  0.00            
ATOM   3533  CD  ARG   217       7.530   2.671 -14.389  1.00  0.00            
ATOM   3534  HD2 ARG   217       6.780   3.363 -14.771  1.00  0.00            
ATOM   3535  HD3 ARG   217       8.286   2.494 -15.155  1.00  0.00            
ATOM   3536  NE  ARG   217       6.870   1.386 -14.068  1.00  0.00            
ATOM   3537  HE  ARG   217       7.402   0.535 -14.173  1.00  0.00            
ATOM   3538  CZ  ARG   217       5.626   1.307 -13.572  1.00  0.00            
ATOM   3539  NH1 ARG   217       4.929   2.421 -13.440  1.00  0.00            
ATOM   3540 HH11 ARG   217       5.339   3.304 -13.711  1.00  0.00            
ATOM   3541 HH12 ARG   217       3.990   2.386 -13.069  1.00  0.00            
ATOM   3542  NH2 ARG   217       5.068   0.131 -13.290  1.00  0.00            
ATOM   3543 HH21 ARG   217       5.586  -0.722 -13.450  1.00  0.00            
ATOM   3544 HH22 ARG   217       4.130   0.097 -12.918  1.00  0.00            
ATOM   3545  C   ARG   217      10.668   1.813 -10.549  1.00  0.00            
ATOM   3546  O   ARG   217      10.138   1.406  -9.564  1.00  0.00            
ATOM   3547  N   THR   218      11.800   1.263 -10.980  1.00  0.00            
ATOM   3548  H   THR   218      12.227   1.554 -11.848  1.00  0.00            
ATOM   3549  CA  THR   218      12.401   0.160 -10.255  1.00  0.00            
ATOM   3550  HA  THR   218      11.632  -0.592 -10.081  1.00  0.00            
ATOM   3551  CB  THR   218      13.581  -0.504 -11.101  1.00  0.00            
ATOM   3552  HB  THR   218      14.385   0.224 -11.207  1.00  0.00            
ATOM   3553  CG2 THR   218      14.121  -1.768 -10.404  1.00  0.00            
ATOM   3554 HG21 THR   218      13.318  -2.497 -10.298  1.00  0.00            
ATOM   3555 HG22 THR   218      14.924  -2.199 -11.002  1.00  0.00            
ATOM   3556 HG23 THR   218      14.505  -1.505  -9.419  1.00  0.00            
ATOM   3557  OG1 THR   218      13.055  -0.900 -12.390  1.00  0.00            
ATOM   3558  HG1 THR   218      13.753  -1.302 -12.912  1.00  0.00            
ATOM   3559  C   THR   218      12.900   0.583  -8.884  1.00  0.00            
ATOM   3560  O   THR   218      12.772  -0.167  -7.893  1.00  0.00            
ATOM   3561  N   LEU   219      13.457   1.778  -8.840  1.00  0.00            
ATOM   3562  H   LEU   219      13.376   2.425  -9.611  1.00  0.00            
ATOM   3563  CA  LEU   219      14.060   2.248  -7.608  1.00  0.00            
ATOM   3564  HA  LEU   219      14.717   1.481  -7.197  1.00  0.00            
ATOM   3565  CB  LEU   219      14.858   3.462  -7.866  1.00  0.00            
ATOM   3566  HB2 LEU   219      14.273   4.120  -8.509  1.00  0.00            
ATOM   3567  HB3 LEU   219      15.005   3.939  -6.897  1.00  0.00            
ATOM   3568  CG  LEU   219      16.277   3.183  -8.542  1.00  0.00            
ATOM   3569  HG  LEU   219      16.177   2.648  -9.487  1.00  0.00            
ATOM   3570  CD1 LEU   219      16.845   4.525  -8.792  1.00  0.00            
ATOM   3571 HD11 LEU   219      16.946   5.059  -7.847  1.00  0.00            
ATOM   3572 HD12 LEU   219      17.825   4.424  -9.257  1.00  0.00            
ATOM   3573 HD13 LEU   219      16.184   5.082  -9.455  1.00  0.00            
ATOM   3574  CD2 LEU   219      17.178   2.356  -7.503  1.00  0.00            
ATOM   3575 HD21 LEU   219      16.686   1.413  -7.264  1.00  0.00            
ATOM   3576 HD22 LEU   219      18.153   2.155  -7.946  1.00  0.00            
ATOM   3577 HD23 LEU   219      17.307   2.939  -6.590  1.00  0.00            
ATOM   3578  C   LEU   219      12.821   2.704  -6.795  1.00  0.00            
ATOM   3579  O   LEU   219      12.830   2.617  -5.591  1.00  0.00            
ATOM   3580  N   PHE   220      11.805   3.214  -7.468  1.00  0.00            
ATOM   3581  H   PHE   220      11.863   3.431  -8.453  1.00  0.00            
ATOM   3582  CA  PHE   220      10.535   3.613  -6.710  1.00  0.00            
ATOM   3583  HA  PHE   220      10.772   4.324  -5.920  1.00  0.00            
ATOM   3584  CB  PHE   220       9.548   4.273  -7.685  1.00  0.00            
ATOM   3585  HB2 PHE   220      10.067   5.183  -7.984  1.00  0.00            
ATOM   3586  HB3 PHE   220       9.226   3.729  -8.574  1.00  0.00            
ATOM   3587  CG  PHE   220       8.328   4.696  -6.988  1.00  0.00            
ATOM   3588  CD1 PHE   220       8.275   5.977  -6.416  1.00  0.00            
ATOM   3589  HD1 PHE   220       9.147   6.622  -6.527  1.00  0.00            
ATOM   3590  CE1 PHE   220       7.075   6.465  -5.672  1.00  0.00            
ATOM   3591  HE1 PHE   220       6.983   7.482  -5.293  1.00  0.00            
ATOM   3592  CZ  PHE   220       6.052   5.558  -5.472  1.00  0.00            
ATOM   3593  HZ  PHE   220       5.194   5.859  -4.872  1.00  0.00            
ATOM   3594  CE2 PHE   220       6.106   4.209  -6.049  1.00  0.00            
ATOM   3595  HE2 PHE   220       5.241   3.548  -5.978  1.00  0.00            
ATOM   3596  CD2 PHE   220       7.325   3.750  -6.722  1.00  0.00            
ATOM   3597  HD2 PHE   220       7.433   2.701  -7.000  1.00  0.00            
ATOM   3598  C   PHE   220       9.919   2.447  -5.968  1.00  0.00            
ATOM   3599  O   PHE   220       9.633   2.518  -4.794  1.00  0.00            
ATOM   3600  N   TRP   221       9.721   1.336  -6.649  1.00  0.00            
ATOM   3601  H   TRP   221       9.898   1.290  -7.642  1.00  0.00            
ATOM   3602  CA  TRP   221       9.117   0.229  -6.028  1.00  0.00            
ATOM   3603  HA  TRP   221       8.315   0.542  -5.359  1.00  0.00            
ATOM   3604  CB  TRP   221       8.528  -0.640  -7.117  1.00  0.00            
ATOM   3605  HB2 TRP   221       9.218  -0.696  -7.959  1.00  0.00            
ATOM   3606  HB3 TRP   221       8.251  -1.648  -6.807  1.00  0.00            
ATOM   3607  CG  TRP   221       7.264   0.018  -7.636  1.00  0.00            
ATOM   3608  CD1 TRP   221       6.977   0.478  -8.925  1.00  0.00            
ATOM   3609  HD1 TRP   221       7.719   0.307  -9.704  1.00  0.00            
ATOM   3610  NE1 TRP   221       5.702   1.101  -8.923  1.00  0.00            
ATOM   3611  HE1 TRP   221       5.304   1.615  -9.696  1.00  0.00            
ATOM   3612  CE2 TRP   221       5.140   0.977  -7.672  1.00  0.00            
ATOM   3613  CZ2 TRP   221       3.871   1.437  -7.171  1.00  0.00            
ATOM   3614  HZ2 TRP   221       3.210   1.957  -7.865  1.00  0.00            
ATOM   3615  CH2 TRP   221       3.561   1.192  -5.842  1.00  0.00            
ATOM   3616  HH2 TRP   221       2.578   1.469  -5.461  1.00  0.00            
ATOM   3617  CZ3 TRP   221       4.506   0.581  -4.950  1.00  0.00            
ATOM   3618  HZ3 TRP   221       4.311   0.447  -3.886  1.00  0.00            
ATOM   3619  CE3 TRP   221       5.813   0.105  -5.488  1.00  0.00            
ATOM   3620  HE3 TRP   221       6.453  -0.484  -4.830  1.00  0.00            
ATOM   3621  CD2 TRP   221       6.119   0.348  -6.819  1.00  0.00            
ATOM   3622  C   TRP   221       9.996  -0.581  -5.050  1.00  0.00            
ATOM   3623  O   TRP   221       9.485  -1.396  -4.288  1.00  0.00            
ATOM   3624  N   TRP   222      11.321  -0.388  -5.128  1.00  0.00            
ATOM   3625  H   TRP   222      11.731   0.150  -5.878  1.00  0.00            
ATOM   3626  CA  TRP   222      12.252  -0.945  -4.034  1.00  0.00            
ATOM   3627  HA  TRP   222      12.319  -2.033  -4.083  1.00  0.00            
ATOM   3628  CB  TRP   222      13.635  -0.362  -4.285  1.00  0.00            
ATOM   3629  HB2 TRP   222      14.006  -0.946  -5.127  1.00  0.00            
ATOM   3630  HB3 TRP   222      13.601   0.692  -4.560  1.00  0.00            
ATOM   3631  CG  TRP   222      14.682  -0.492  -3.163  1.00  0.00            
ATOM   3632  CD1 TRP   222      14.503  -0.475  -1.800  1.00  0.00            
ATOM   3633  HD1 TRP   222      13.475  -0.410  -1.442  1.00  0.00            
ATOM   3634  NE1 TRP   222      15.753  -0.549  -1.139  1.00  0.00            
ATOM   3635  HE1 TRP   222      15.898  -0.560  -0.140  1.00  0.00            
ATOM   3636  CE2 TRP   222      16.741  -0.573  -2.086  1.00  0.00            
ATOM   3637  CZ2 TRP   222      18.154  -0.602  -1.918  1.00  0.00            
ATOM   3638  HZ2 TRP   222      18.564  -0.611  -0.908  1.00  0.00            
ATOM   3639  CH2 TRP   222      18.928  -0.617  -3.071  1.00  0.00            
ATOM   3640  HH2 TRP   222      20.013  -0.674  -2.983  1.00  0.00            
ATOM   3641  CZ3 TRP   222      18.341  -0.559  -4.370  1.00  0.00            
ATOM   3642  HZ3 TRP   222      18.956  -0.546  -5.270  1.00  0.00            
ATOM   3643  CE3 TRP   222      16.904  -0.516  -4.529  1.00  0.00            
ATOM   3644  HE3 TRP   222      16.489  -0.441  -5.535  1.00  0.00            
ATOM   3645  CD2 TRP   222      16.111  -0.535  -3.378  1.00  0.00            
ATOM   3646  C   TRP   222      11.685  -0.429  -2.674  1.00  0.00            
ATOM   3647  O   TRP   222      11.412  -1.210  -1.749  1.00  0.00            
ATOM   3648  N   THR   223      11.434   0.869  -2.628  1.00  0.00            
ATOM   3649  H   THR   223      11.678   1.445  -3.421  1.00  0.00            
ATOM   3650  CA  THR   223      10.765   1.504  -1.488  1.00  0.00            
ATOM   3651  HA  THR   223      11.135   1.116  -0.540  1.00  0.00            
ATOM   3652  CB  THR   223      10.985   2.976  -1.517  1.00  0.00            
ATOM   3653  HB  THR   223      10.615   3.388  -2.455  1.00  0.00            
ATOM   3654  CG2 THR   223      10.225   3.606  -0.349  1.00  0.00            
ATOM   3655 HG21 THR   223      10.595   3.194   0.590  1.00  0.00            
ATOM   3656 HG22 THR   223      10.377   4.686  -0.357  1.00  0.00            
ATOM   3657 HG23 THR   223       9.161   3.388  -0.446  1.00  0.00            
ATOM   3658  OG1 THR   223      12.416   3.233  -1.438  1.00  0.00            
ATOM   3659  HG1 THR   223      12.572   4.180  -1.456  1.00  0.00            
ATOM   3660  C   THR   223       9.241   1.374  -1.428  1.00  0.00            
ATOM   3661  O   THR   223       8.669   1.240  -0.324  1.00  0.00            
ATOM   3662  N   GLY   224       8.577   1.436  -2.585  1.00  0.00            
ATOM   3663  H   GLY   224       9.074   1.486  -3.464  1.00  0.00            
ATOM   3664  CA  GLY   224       7.096   1.432  -2.615  1.00  0.00            
ATOM   3665  HA2 GLY   224       6.780   2.309  -2.050  1.00  0.00            
ATOM   3666  HA3 GLY   224       6.814   1.553  -3.660  1.00  0.00            
ATOM   3667  C   GLY   224       6.410   0.226  -2.063  1.00  0.00            
ATOM   3668  O   GLY   224       5.225   0.319  -1.614  1.00  0.00            
ATOM   3669  N   HIX   225       7.043  -0.952  -2.103  1.00  0.00            
ATOM   3670  H   HIX   225       7.806  -1.154  -2.733  1.00  0.00            
ATOM   3671  CA  HIX   225       6.465  -2.044  -1.355  1.00  0.00            
ATOM   3672  HA  HIX   225       5.390  -1.888  -1.437  1.00  0.00            
ATOM   3673  CB  HIX   225       6.784  -3.533  -1.725  1.00  0.00            
ATOM   3674  HB2 HIX   225       6.790  -3.991  -2.713  1.00  0.00            
ATOM   3675  HB3 HIX   225       7.792  -3.549  -1.312  1.00  0.00            
ATOM   3676  CG  HIX   225       5.966  -4.395  -0.867  1.00  0.00            
ATOM   3677  ND1 HIX   225       4.598  -4.591  -1.094  1.00  0.00            
ATOM   3678  CE1 HIX   225       4.056  -5.127  -0.013  1.00  0.00            
ATOM   3679  HE1 HIX   225       2.991  -5.355   0.023  1.00  0.00            
ATOM   3680  NE2 HIX   225       5.008  -5.291   0.885  1.00  0.00            
ATOM   3681  CD2 HIX   225       6.213  -4.840   0.395  1.00  0.00            
ATOM   3682  HD2 HIX   225       7.108  -4.892   1.014  1.00  0.00            
ATOM   3683  C   HIX   225       6.637  -1.920   0.174  1.00  0.00            
ATOM   3684  O   HIX   225       5.600  -1.912   0.916  1.00  0.00            
ATOM   3685  N   PRO   226       7.887  -1.841   0.664  1.00  0.00            
ATOM   3686  CD  PRO   226       9.186  -2.082  -0.044  1.00  0.00            
ATOM   3687  HD2 PRO   226       9.162  -1.637  -1.038  1.00  0.00            
ATOM   3688  HD3 PRO   226       9.376  -3.152  -0.129  1.00  0.00            
ATOM   3689  CG  PRO   226      10.149  -1.407   0.859  1.00  0.00            
ATOM   3690  HG2 PRO   226      10.125  -0.328   0.711  1.00  0.00            
ATOM   3691  HG3 PRO   226      11.160  -1.775   0.688  1.00  0.00            
ATOM   3692  CB  PRO   226       9.636  -1.807   2.313  1.00  0.00            
ATOM   3693  HB2 PRO   226       9.910  -1.057   3.057  1.00  0.00            
ATOM   3694  HB3 PRO   226       9.987  -2.786   2.639  1.00  0.00            
ATOM   3695  CA  PRO   226       8.086  -1.830   2.131  1.00  0.00            
ATOM   3696  HA  PRO   226       7.667  -2.753   2.530  1.00  0.00            
ATOM   3697  C   PRO   226       7.419  -0.623   2.821  1.00  0.00            
ATOM   3698  O   PRO   226       7.130  -0.750   4.011  1.00  0.00            
ATOM   3699  N   ILE   227       7.173   0.476   2.107  1.00  0.00            
ATOM   3700  H   ILE   227       7.531   0.542   1.165  1.00  0.00            
ATOM   3701  CA  ILE   227       6.526   1.673   2.700  1.00  0.00            
ATOM   3702  HA  ILE   227       7.020   1.964   3.627  1.00  0.00            
ATOM   3703  CB  ILE   227       6.495   2.863   1.743  1.00  0.00            
ATOM   3704  HB  ILE   227       7.471   2.943   1.265  1.00  0.00            
ATOM   3705  CG2 ILE   227       5.327   2.692   0.588  1.00  0.00            
ATOM   3706 HG21 ILE   227       4.351   2.612   1.066  1.00  0.00            
ATOM   3707 HG22 ILE   227       5.339   3.559  -0.072  1.00  0.00            
ATOM   3708 HG23 ILE   227       5.520   1.790   0.006  1.00  0.00            
ATOM   3709  CG1 ILE   227       6.305   4.241   2.472  1.00  0.00            
ATOM   3710 HG12 ILE   227       5.307   4.203   2.910  1.00  0.00            
ATOM   3711 HG13 ILE   227       7.050   4.253   3.268  1.00  0.00            
ATOM   3712  CD1 ILE   227       6.446   5.540   1.606  1.00  0.00            
ATOM   3713 HD11 ILE   227       5.701   5.529   0.810  1.00  0.00            
ATOM   3714 HD12 ILE   227       6.291   6.416   2.236  1.00  0.00            
ATOM   3715 HD13 ILE   227       7.444   5.579   1.169  1.00  0.00            
ATOM   3716  C   ILE   227       5.137   1.199   3.219  1.00  0.00            
ATOM   3717  O   ILE   227       4.629   1.739   4.217  1.00  0.00            
ATOM   3718  N   VAL   228       4.516   0.239   2.543  1.00  0.00            
ATOM   3719  H   VAL   228       4.885  -0.149   1.687  1.00  0.00            
ATOM   3720  CA  VAL   228       3.138  -0.190   2.990  1.00  0.00            
ATOM   3721  HA  VAL   228       2.576   0.680   3.333  1.00  0.00            
ATOM   3722  CB  VAL   228       2.277  -0.962   1.981  1.00  0.00            
ATOM   3723  HB  VAL   228       1.250  -1.046   2.335  1.00  0.00            
ATOM   3724  CG1 VAL   228       2.302  -0.147   0.624  1.00  0.00            
ATOM   3725 HG11 VAL   228       3.328  -0.064   0.268  1.00  0.00            
ATOM   3726 HG12 VAL   228       1.699  -0.665  -0.123  1.00  0.00            
ATOM   3727 HG13 VAL   228       1.893   0.849   0.791  1.00  0.00            
ATOM   3728  CG2 VAL   228       2.736  -2.522   1.769  1.00  0.00            
ATOM   3729 HG21 VAL   228       2.672  -3.053   2.718  1.00  0.00            
ATOM   3730 HG22 VAL   228       2.079  -2.999   1.041  1.00  0.00            
ATOM   3731 HG23 VAL   228       3.763  -2.552   1.405  1.00  0.00            
ATOM   3732  C   VAL   228       3.278  -0.975   4.301  1.00  0.00            
ATOM   3733  O   VAL   228       2.409  -0.884   5.122  1.00  0.00            
ATOM   3734  N   TYX   229       4.379  -1.728   4.470  1.00  0.00            
ATOM   3735  H   TYX   229       4.955  -1.966   3.675  1.00  0.00            
ATOM   3736  CA  TYX   229       4.661  -2.369   5.744  1.00  0.00            
ATOM   3737  HA  TYX   229       3.735  -2.746   6.180  1.00  0.00            
ATOM   3738  CB  TYX   229       5.666  -3.592   5.546  1.00  0.00            
ATOM   3739  HB2 TYX   229       6.686  -3.382   5.224  1.00  0.00            
ATOM   3740  HB3 TYX   229       5.680  -3.987   6.561  1.00  0.00            
ATOM   3741  CG  TYX   229       5.039  -4.620   4.609  1.00  0.00            
ATOM   3742  CD1 TYX   229       4.054  -5.454   5.030  1.00  0.00            
ATOM   3743  HD1 TYX   229       3.755  -5.391   6.076  1.00  0.00            
ATOM   3744  CE1 TYX   229       3.424  -6.373   4.172  1.00  0.00            
ATOM   3745  HE1 TYX   229       2.698  -7.104   4.528  1.00  0.00            
ATOM   3746  CZ  TYX   229       3.737  -6.304   2.814  1.00  0.00            
ATOM   3747  OH  TYX   229       3.156  -7.110   1.890  1.00  0.00            
ATOM   3748  CE2 TYX   229       4.673  -5.425   2.392  1.00  0.00            
ATOM   3749  CD2 TYX   229       5.300  -4.561   3.219  1.00  0.00            
ATOM   3750  HD2 TYX   229       5.999  -3.829   2.815  1.00  0.00            
ATOM   3751  C   TYX   229       5.106  -1.382   6.838  1.00  0.00            
ATOM   3752  O   TYX   229       4.843  -1.615   8.016  1.00  0.00            
ATOM   3753  N   PHE   230       5.801  -0.336   6.441  1.00  0.00            
ATOM   3754  H   PHE   230       6.145  -0.329   5.492  1.00  0.00            
ATOM   3755  CA  PHE   230       6.065   0.781   7.253  1.00  0.00            
ATOM   3756  HA  PHE   230       6.647   0.509   8.134  1.00  0.00            
ATOM   3757  CB  PHE   230       6.868   1.735   6.426  1.00  0.00            
ATOM   3758  HB2 PHE   230       7.856   1.318   6.232  1.00  0.00            
ATOM   3759  HB3 PHE   230       6.356   1.909   5.480  1.00  0.00            
ATOM   3760  CG  PHE   230       7.091   3.115   7.067  1.00  0.00            
ATOM   3761  CD1 PHE   230       6.423   4.250   6.556  1.00  0.00            
ATOM   3762  HD1 PHE   230       5.731   4.149   5.720  1.00  0.00            
ATOM   3763  CE1 PHE   230       6.648   5.481   7.116  1.00  0.00            
ATOM   3764  HE1 PHE   230       6.174   6.364   6.688  1.00  0.00            
ATOM   3765  CZ  PHE   230       7.496   5.608   8.251  1.00  0.00            
ATOM   3766  HZ  PHE   230       7.648   6.586   8.708  1.00  0.00            
ATOM   3767  CE2 PHE   230       8.123   4.504   8.769  1.00  0.00            
ATOM   3768  HE2 PHE   230       8.758   4.597   9.650  1.00  0.00            
ATOM   3769  CD2 PHE   230       7.946   3.264   8.168  1.00  0.00            
ATOM   3770  HD2 PHE   230       8.477   2.392   8.550  1.00  0.00            
ATOM   3771  C   PHE   230       4.713   1.450   7.672  1.00  0.00            
ATOM   3772  O   PHE   230       4.588   1.833   8.832  1.00  0.00            
ATOM   3773  N   TRP   231       3.715   1.492   6.791  1.00  0.00            
ATOM   3774  H   TRP   231       3.790   1.173   5.835  1.00  0.00            
ATOM   3775  CA  TRP   231       2.370   2.050   7.270  1.00  0.00            
ATOM   3776  HA  TRP   231       2.516   3.028   7.728  1.00  0.00            
ATOM   3777  CB  TRP   231       1.407   2.201   6.089  1.00  0.00            
ATOM   3778  HB2 TRP   231       1.308   1.206   5.654  1.00  0.00            
ATOM   3779  HB3 TRP   231       0.422   2.572   6.375  1.00  0.00            
ATOM   3780  CG  TRP   231       1.892   3.079   5.023  1.00  0.00            
ATOM   3781  CD1 TRP   231       2.788   4.124   5.126  1.00  0.00            
ATOM   3782  HD1 TRP   231       3.212   4.332   6.108  1.00  0.00            
ATOM   3783  NE1 TRP   231       2.956   4.705   3.883  1.00  0.00            
ATOM   3784  HE1 TRP   231       3.570   5.476   3.664  1.00  0.00            
ATOM   3785  CE2 TRP   231       2.146   4.064   2.995  1.00  0.00            
ATOM   3786  CZ2 TRP   231       1.972   4.289   1.625  1.00  0.00            
ATOM   3787  HZ2 TRP   231       2.565   5.053   1.123  1.00  0.00            
ATOM   3788  CH2 TRP   231       1.023   3.494   0.985  1.00  0.00            
ATOM   3789  HH2 TRP   231       0.815   3.655  -0.073  1.00  0.00            
ATOM   3790  CZ3 TRP   231       0.342   2.511   1.653  1.00  0.00            
ATOM   3791  HZ3 TRP   231      -0.358   1.873   1.112  1.00  0.00            
ATOM   3792  CE3 TRP   231       0.505   2.293   2.985  1.00  0.00            
ATOM   3793  HE3 TRP   231      -0.097   1.520   3.463  1.00  0.00            
ATOM   3794  CD2 TRP   231       1.445   3.070   3.681  1.00  0.00            
ATOM   3795  C   TRP   231       1.764   1.091   8.277  1.00  0.00            
ATOM   3796  O   TRP   231       1.102   1.504   9.231  1.00  0.00            
ATOM   3797  N   LEU   232       1.928  -0.202   8.022  1.00  0.00            
ATOM   3798  H   LEU   232       2.630  -0.499   7.358  1.00  0.00            
ATOM   3799  CA  LEU   232       1.102  -1.240   8.683  1.00  0.00            
ATOM   3800  HA  LEU   232       0.062  -0.921   8.753  1.00  0.00            
ATOM   3801  CB  LEU   232       1.165  -2.502   7.852  1.00  0.00            
ATOM   3802  HB2 LEU   232       0.637  -2.320   6.915  1.00  0.00            
ATOM   3803  HB3 LEU   232       2.213  -2.716   7.642  1.00  0.00            
ATOM   3804  CG  LEU   232       0.528  -3.712   8.575  1.00  0.00            
ATOM   3805  HG  LEU   232       0.965  -3.801   9.570  1.00  0.00            
ATOM   3806  CD1 LEU   232      -1.020  -3.518   8.701  1.00  0.00            
ATOM   3807 HD11 LEU   232      -1.457  -3.428   7.707  1.00  0.00            
ATOM   3808 HD12 LEU   232      -1.454  -4.377   9.213  1.00  0.00            
ATOM   3809 HD13 LEU   232      -1.228  -2.612   9.272  1.00  0.00            
ATOM   3810  CD2 LEU   232       0.782  -5.090   7.789  1.00  0.00            
ATOM   3811 HD21 LEU   232       1.854  -5.270   7.707  1.00  0.00            
ATOM   3812 HD22 LEU   232       0.317  -5.911   8.334  1.00  0.00            
ATOM   3813 HD23 LEU   232       0.348  -5.025   6.791  1.00  0.00            
ATOM   3814  C   LEU   232       1.652  -1.499  10.089  1.00  0.00            
ATOM   3815  O   LEU   232       0.868  -1.748  11.038  1.00  0.00            
ATOM   3816  N   LEU   233       2.997  -1.534  10.220  1.00  0.00            
ATOM   3817  H   LEU   233       3.588  -1.422   9.409  1.00  0.00            
ATOM   3818  CA  LEU   233       3.595  -2.098  11.453  1.00  0.00            
ATOM   3819  HA  LEU   233       3.023  -2.974  11.759  1.00  0.00            
ATOM   3820  CB  LEU   233       5.085  -2.524  11.234  1.00  0.00            
ATOM   3821  HB2 LEU   233       5.364  -1.908  10.379  1.00  0.00            
ATOM   3822  HB3 LEU   233       5.743  -2.299  12.073  1.00  0.00            
ATOM   3823  CG  LEU   233       5.222  -4.021  10.858  1.00  0.00            
ATOM   3824  HG  LEU   233       4.977  -4.577  11.763  1.00  0.00            
ATOM   3825  CD1 LEU   233       4.361  -4.518   9.711  1.00  0.00            
ATOM   3826 HD11 LEU   233       4.606  -3.962   8.805  1.00  0.00            
ATOM   3827 HD12 LEU   233       4.550  -5.579   9.547  1.00  0.00            
ATOM   3828 HD13 LEU   233       3.310  -4.369   9.954  1.00  0.00            
ATOM   3829  CD2 LEU   233       6.723  -4.376  10.640  1.00  0.00            
ATOM   3830 HD21 LEU   233       7.279  -4.183  11.558  1.00  0.00            
ATOM   3831 HD22 LEU   233       6.813  -5.430  10.377  1.00  0.00            
ATOM   3832 HD23 LEU   233       7.128  -3.764   9.834  1.00  0.00            
ATOM   3833  C   LEU   233       3.289  -1.332  12.800  1.00  0.00            
ATOM   3834  O   LEU   233       3.220  -1.934  13.862  1.00  0.00            
ATOM   3835  N   PRO   234       3.123  -0.010  12.737  1.00  0.00            
ATOM   3836  CD  PRO   234       3.251   0.861  11.545  1.00  0.00            
ATOM   3837  HD2 PRO   234       2.304   0.909  11.008  1.00  0.00            
ATOM   3838  HD3 PRO   234       4.026   0.481  10.880  1.00  0.00            
ATOM   3839  CG  PRO   234       3.642   2.225  12.195  1.00  0.00            
ATOM   3840  HG2 PRO   234       3.463   3.083  11.546  1.00  0.00            
ATOM   3841  HG3 PRO   234       4.669   2.253  12.558  1.00  0.00            
ATOM   3842  CB  PRO   234       2.597   2.187  13.423  1.00  0.00            
ATOM   3843  HB2 PRO   234       1.606   2.380  13.015  1.00  0.00            
ATOM   3844  HB3 PRO   234       2.789   2.873  14.249  1.00  0.00            
ATOM   3845  CA  PRO   234       2.687   0.727  13.921  1.00  0.00            
ATOM   3846  HA  PRO   234       3.400   0.552  14.727  1.00  0.00            
ATOM   3847  C   PRO   234       1.316   0.276  14.357  1.00  0.00            
ATOM   3848  O   PRO   234       1.079   0.121  15.569  1.00  0.00            
ATOM   3849  N   ALA   235       0.427   0.038  13.401  1.00  0.00            
ATOM   3850  H   ALA   235       0.633   0.170  12.421  1.00  0.00            
ATOM   3851  CA  ALA   235      -0.916  -0.501  13.777  1.00  0.00            
ATOM   3852  HA  ALA   235      -1.458   0.099  14.508  1.00  0.00            
ATOM   3853  CB  ALA   235      -1.803  -0.645  12.492  1.00  0.00            
ATOM   3854  HB1 ALA   235      -1.278  -1.251  11.754  1.00  0.00            
ATOM   3855  HB2 ALA   235      -2.746  -1.126  12.752  1.00  0.00            
ATOM   3856  HB3 ALA   235      -2.002   0.342  12.075  1.00  0.00            
ATOM   3857  C   ALA   235      -0.689  -1.910  14.376  1.00  0.00            
ATOM   3858  O   ALA   235      -1.313  -2.260  15.375  1.00  0.00            
ATOM   3859  N   TYR   236       0.196  -2.705  13.778  1.00  0.00            
ATOM   3860  H   TYR   236       0.623  -2.461  12.896  1.00  0.00            
ATOM   3861  CA  TYR   236       0.480  -4.048  14.352  1.00  0.00            
ATOM   3862  HA  TYR   236      -0.469  -4.565  14.506  1.00  0.00            
ATOM   3863  CB  TYR   236       1.392  -4.939  13.428  1.00  0.00            
ATOM   3864  HB2 TYR   236       2.218  -4.371  13.000  1.00  0.00            
ATOM   3865  HB3 TYR   236       1.777  -5.632  14.176  1.00  0.00            
ATOM   3866  CG  TYR   236       0.690  -5.720  12.327  1.00  0.00            
ATOM   3867  CD1 TYR   236       1.407  -6.614  11.506  1.00  0.00            
ATOM   3868  HD1 TYR   236       2.490  -6.660  11.621  1.00  0.00            
ATOM   3869  CE1 TYR   236       0.773  -7.423  10.573  1.00  0.00            
ATOM   3870  HE1 TYR   236       1.325  -8.137   9.962  1.00  0.00            
ATOM   3871  CZ  TYR   236      -0.578  -7.336  10.464  1.00  0.00            
ATOM   3872  OH  TYR   236      -1.201  -8.066   9.544  1.00  0.00            
ATOM   3873  HH  TYR   236      -0.601  -8.607   9.025  1.00  0.00            
ATOM   3874  CE2 TYR   236      -1.333  -6.455  11.279  1.00  0.00            
ATOM   3875  HE2 TYR   236      -2.413  -6.376  11.163  1.00  0.00            
ATOM   3876  CD2 TYR   236      -0.689  -5.699  12.222  1.00  0.00            
ATOM   3877  HD2 TYR   236      -1.264  -5.070  12.902  1.00  0.00            
ATOM   3878  C   TYR   236       1.081  -3.944  15.765  1.00  0.00            
ATOM   3879  O   TYR   236       0.713  -4.727  16.619  1.00  0.00            
ATOM   3880  N   ALA   237       1.983  -2.994  16.016  1.00  0.00            
ATOM   3881  H   ALA   237       2.332  -2.363  15.309  1.00  0.00            
ATOM   3882  CA  ALA   237       2.548  -2.910  17.358  1.00  0.00            
ATOM   3883  HA  ALA   237       3.025  -3.857  17.614  1.00  0.00            
ATOM   3884  CB  ALA   237       3.578  -1.823  17.423  1.00  0.00            
ATOM   3885  HB1 ALA   237       3.114  -0.868  17.177  1.00  0.00            
ATOM   3886  HB2 ALA   237       3.995  -1.776  18.428  1.00  0.00            
ATOM   3887  HB3 ALA   237       4.374  -2.033  16.709  1.00  0.00            
ATOM   3888  C   ALA   237       1.407  -2.682  18.399  1.00  0.00            
ATOM   3889  O   ALA   237       1.397  -3.262  19.483  1.00  0.00            
ATOM   3890  N   ILE   238       0.447  -1.832  18.041  1.00  0.00            
ATOM   3891  H   ILE   238       0.469  -1.370  17.143  1.00  0.00            
ATOM   3892  CA  ILE   238      -0.711  -1.592  18.924  1.00  0.00            
ATOM   3893  HA  ILE   238      -0.361  -1.260  19.902  1.00  0.00            
ATOM   3894  CB  ILE   238      -1.584  -0.467  18.275  1.00  0.00            
ATOM   3895  HB  ILE   238      -1.728  -0.734  17.228  1.00  0.00            
ATOM   3896  CG2 ILE   238      -3.000  -0.270  18.969  1.00  0.00            
ATOM   3897 HG21 ILE   238      -2.858  -0.003  20.017  1.00  0.00            
ATOM   3898 HG22 ILE   238      -3.545   0.527  18.463  1.00  0.00            
ATOM   3899 HG23 ILE   238      -3.570  -1.197  18.905  1.00  0.00            
ATOM   3900  CG1 ILE   238      -0.770   0.845  18.436  1.00  0.00            
ATOM   3901 HG12 ILE   238      -0.822   1.161  19.478  1.00  0.00            
ATOM   3902 HG13 ILE   238       0.267   0.645  18.169  1.00  0.00            
ATOM   3903  CD1 ILE   238      -1.347   2.004  17.498  1.00  0.00            
ATOM   3904 HD11 ILE   238      -2.385   2.206  17.765  1.00  0.00            
ATOM   3905 HD12 ILE   238      -0.756   2.910  17.634  1.00  0.00            
ATOM   3906 HD13 ILE   238      -1.295   1.690  16.457  1.00  0.00            
ATOM   3907  C   ILE   238      -1.562  -2.821  19.021  1.00  0.00            
ATOM   3908  O   ILE   238      -1.977  -3.204  20.102  1.00  0.00            
ATOM   3909  N   ILE   239      -1.835  -3.417  17.884  1.00  0.00            
ATOM   3910  H   ILE   239      -1.570  -3.002  17.002  1.00  0.00            
ATOM   3911  CA  ILE   239      -2.702  -4.657  17.861  1.00  0.00            
ATOM   3912  HA  ILE   239      -3.649  -4.440  18.356  1.00  0.00            
ATOM   3913  CB  ILE   239      -2.968  -5.042  16.388  1.00  0.00            
ATOM   3914  HB  ILE   239      -2.031  -5.009  15.832  1.00  0.00            
ATOM   3915  CG2 ILE   239      -3.575  -6.507  16.315  1.00  0.00            
ATOM   3916 HG21 ILE   239      -4.512  -6.540  16.871  1.00  0.00            
ATOM   3917 HG22 ILE   239      -3.760  -6.772  15.275  1.00  0.00            
ATOM   3918 HG23 ILE   239      -2.870  -7.214  16.750  1.00  0.00            
ATOM   3919  CG1 ILE   239      -4.007  -4.008  15.839  1.00  0.00            
ATOM   3920 HG12 ILE   239      -4.973  -4.274  16.270  1.00  0.00            
ATOM   3921 HG13 ILE   239      -3.702  -3.029  16.210  1.00  0.00            
ATOM   3922  CD1 ILE   239      -4.127  -3.960  14.293  1.00  0.00            
ATOM   3923 HD11 ILE   239      -4.433  -4.937  13.921  1.00  0.00            
ATOM   3924 HD12 ILE   239      -4.871  -3.214  14.009  1.00  0.00            
ATOM   3925 HD13 ILE   239      -3.162  -3.692  13.862  1.00  0.00            
ATOM   3926  C   ILE   239      -2.116  -5.821  18.730  1.00  0.00            
ATOM   3927  O   ILE   239      -2.858  -6.531  19.396  1.00  0.00            
ATOM   3928  N   TYR   240      -0.796  -5.990  18.699  1.00  0.00            
ATOM   3929  H   TYR   240      -0.203  -5.395  18.137  1.00  0.00            
ATOM   3930  CA  TYR   240      -0.154  -7.032  19.535  1.00  0.00            
ATOM   3931  HA  TYR   240      -0.712  -7.966  19.465  1.00  0.00            
ATOM   3932  CB  TYR   240       1.263  -7.277  19.053  1.00  0.00            
ATOM   3933  HB2 TYR   240       1.673  -6.323  18.721  1.00  0.00            
ATOM   3934  HB3 TYR   240       1.837  -7.641  19.905  1.00  0.00            
ATOM   3935  CG  TYR   240       1.344  -8.289  17.916  1.00  0.00            
ATOM   3936  CD1 TYR   240       1.720  -7.869  16.621  1.00  0.00            
ATOM   3937  HD1 TYR   240       1.933  -6.816  16.436  1.00  0.00            
ATOM   3938  CE1 TYR   240       1.819  -8.804  15.570  1.00  0.00            
ATOM   3939  HE1 TYR   240       2.059  -8.467  14.562  1.00  0.00            
ATOM   3940  CZ  TYR   240       1.562 -10.198  15.820  1.00  0.00            
ATOM   3941  OH  TYR   240       1.705 -11.121  14.821  1.00  0.00            
ATOM   3942  HH  TYR   240       1.982 -10.731  13.988  1.00  0.00            
ATOM   3943  CE2 TYR   240       1.202 -10.644  17.094  1.00  0.00            
ATOM   3944  HE2 TYR   240       1.033 -11.698  17.316  1.00  0.00            
ATOM   3945  CD2 TYR   240       1.056  -9.659  18.130  1.00  0.00            
ATOM   3946  HD2 TYR   240       0.713  -9.957  19.121  1.00  0.00            
ATOM   3947  C   TYR   240       0.009  -6.694  21.018  1.00  0.00            
ATOM   3948  O   TYR   240      -0.150  -7.573  21.878  1.00  0.00            
ATOM   3949  N   THR   241       0.358  -5.439  21.306  1.00  0.00            
ATOM   3950  H   THR   241       0.316  -4.715  20.604  1.00  0.00            
ATOM   3951  CA  THR   241       0.891  -5.104  22.605  1.00  0.00            
ATOM   3952  HA  THR   241       0.994  -6.018  23.190  1.00  0.00            
ATOM   3953  CB  THR   241       2.281  -4.388  22.548  1.00  0.00            
ATOM   3954  HB  THR   241       2.723  -4.353  23.544  1.00  0.00            
ATOM   3955  CG2 THR   241       3.210  -5.190  21.599  1.00  0.00            
ATOM   3956 HG21 THR   241       2.769  -5.225  20.603  1.00  0.00            
ATOM   3957 HG22 THR   241       4.185  -4.703  21.548  1.00  0.00            
ATOM   3958 HG23 THR   241       3.330  -6.205  21.979  1.00  0.00            
ATOM   3959  OG1 THR   241       2.119  -3.032  22.068  1.00  0.00            
ATOM   3960  HG1 THR   241       2.976  -2.600  22.035  1.00  0.00            
ATOM   3961  C   THR   241      -0.051  -4.257  23.425  1.00  0.00            
ATOM   3962  O   THR   241       0.206  -4.103  24.624  1.00  0.00            
ATOM   3963  N   ILE   242      -1.090  -3.735  22.779  1.00  0.00            
ATOM   3964  H   ILE   242      -1.115  -3.828  21.773  1.00  0.00            
ATOM   3965  CA  ILE   242      -2.117  -2.870  23.437  1.00  0.00            
ATOM   3966  HA  ILE   242      -1.982  -2.902  24.518  1.00  0.00            
ATOM   3967  CB  ILE   242      -2.046  -1.425  22.958  1.00  0.00            
ATOM   3968  HB  ILE   242      -1.916  -1.426  21.876  1.00  0.00            
ATOM   3969  CG2 ILE   242      -3.403  -0.601  23.343  1.00  0.00            
ATOM   3970 HG21 ILE   242      -3.534  -0.600  24.425  1.00  0.00            
ATOM   3971 HG22 ILE   242      -3.318   0.426  22.987  1.00  0.00            
ATOM   3972 HG23 ILE   242      -4.264  -1.079  22.874  1.00  0.00            
ATOM   3973  CG1 ILE   242      -0.800  -0.818  23.628  1.00  0.00            
ATOM   3974 HG12 ILE   242      -1.037  -0.715  24.686  1.00  0.00            
ATOM   3975 HG13 ILE   242       0.002  -1.546  23.505  1.00  0.00            
ATOM   3976  CD1 ILE   242      -0.361   0.497  23.088  1.00  0.00            
ATOM   3977 HD11 ILE   242      -1.163   1.226  23.211  1.00  0.00            
ATOM   3978 HD12 ILE   242       0.523   0.835  23.629  1.00  0.00            
ATOM   3979 HD13 ILE   242      -0.123   0.394  22.030  1.00  0.00            
ATOM   3980  C   ILE   242      -3.513  -3.461  23.334  1.00  0.00            
ATOM   3981  O   ILE   242      -4.167  -3.561  24.331  1.00  0.00            
ATOM   3982  N   LEU   243      -3.958  -3.800  22.134  1.00  0.00            
ATOM   3983  H   LEU   243      -3.421  -3.571  21.310  1.00  0.00            
ATOM   3984  CA  LEU   243      -5.313  -4.332  21.956  1.00  0.00            
ATOM   3985  HA  LEU   243      -6.036  -3.590  22.293  1.00  0.00            
ATOM   3986  CB  LEU   243      -5.609  -4.676  20.459  1.00  0.00            
ATOM   3987  HB2 LEU   243      -5.485  -3.724  19.942  1.00  0.00            
ATOM   3988  HB3 LEU   243      -4.814  -5.359  20.159  1.00  0.00            
ATOM   3989  CG  LEU   243      -6.968  -5.283  20.092  1.00  0.00            
ATOM   3990  HG  LEU   243      -7.143  -6.147  20.734  1.00  0.00            
ATOM   3991  CD1 LEU   243      -8.117  -4.264  20.275  1.00  0.00            
ATOM   3992 HD11 LEU   243      -7.943  -3.401  19.634  1.00  0.00            
ATOM   3993 HD12 LEU   243      -9.064  -4.732  20.006  1.00  0.00            
ATOM   3994 HD13 LEU   243      -8.155  -3.942  21.316  1.00  0.00            
ATOM   3995  CD2 LEU   243      -6.860  -5.720  18.640  1.00  0.00            
ATOM   3996 HD21 LEU   243      -6.062  -6.456  18.540  1.00  0.00            
ATOM   3997 HD22 LEU   243      -7.803  -6.162  18.323  1.00  0.00            
ATOM   3998 HD23 LEU   243      -6.636  -4.855  18.016  1.00  0.00            
ATOM   3999  C   LEU   243      -5.702  -5.473  22.861  1.00  0.00            
ATOM   4000  O   LEU   243      -6.858  -5.513  23.322  1.00  0.00            
ATOM   4001  N   PRO   244      -4.798  -6.429  23.124  1.00  0.00            
ATOM   4002  CD  PRO   244      -3.448  -6.682  22.608  1.00  0.00            
ATOM   4003  HD2 PRO   244      -2.690  -6.259  23.267  1.00  0.00            
ATOM   4004  HD3 PRO   244      -3.328  -6.271  21.606  1.00  0.00            
ATOM   4005  CG  PRO   244      -3.447  -8.301  22.617  1.00  0.00            
ATOM   4006  HG2 PRO   244      -2.449  -8.728  22.515  1.00  0.00            
ATOM   4007  HG3 PRO   244      -4.105  -8.731  21.863  1.00  0.00            
ATOM   4008  CB  PRO   244      -3.988  -8.515  23.970  1.00  0.00            
ATOM   4009  HB2 PRO   244      -3.275  -8.204  24.736  1.00  0.00            
ATOM   4010  HB3 PRO   244      -4.309  -9.538  24.168  1.00  0.00            
ATOM   4011  CA  PRO   244      -5.230  -7.551  23.974  1.00  0.00            
ATOM   4012  HA  PRO   244      -6.069  -8.049  23.488  1.00  0.00            
ATOM   4013  C   PRO   244      -5.654  -7.073  25.351  1.00  0.00            
ATOM   4014  O   PRO   244      -6.633  -7.624  25.899  1.00  0.00            
ATOM   4015  N   LYS   245      -4.991  -6.027  25.877  1.00  0.00            
ATOM   4016  H   LYS   245      -4.189  -5.638  25.403  1.00  0.00            
ATOM   4017  CA  LYS   245      -5.407  -5.419  27.195  1.00  0.00            
ATOM   4018  HA  LYS   245      -5.498  -6.209  27.940  1.00  0.00            
ATOM   4019  CB  LYS   245      -4.349  -4.354  27.710  1.00  0.00            
ATOM   4020  HB2 LYS   245      -3.393  -4.867  27.819  1.00  0.00            
ATOM   4021  HB3 LYS   245      -4.262  -3.582  26.945  1.00  0.00            
ATOM   4022  CG  LYS   245      -4.756  -3.677  29.110  1.00  0.00            
ATOM   4023  HG2 LYS   245      -5.442  -2.860  28.886  1.00  0.00            
ATOM   4024  HG3 LYS   245      -5.275  -4.436  29.697  1.00  0.00            
ATOM   4025  CD  LYS   245      -3.598  -3.153  29.888  1.00  0.00            
ATOM   4026  HD2 LYS   245      -2.864  -3.957  29.929  1.00  0.00            
ATOM   4027  HD3 LYS   245      -3.192  -2.319  29.316  1.00  0.00            
ATOM   4028  CE  LYS   245      -3.924  -2.685  31.311  1.00  0.00            
ATOM   4029  HE2 LYS   245      -3.025  -2.810  31.915  1.00  0.00            
ATOM   4030  HE3 LYS   245      -4.183  -1.628  31.261  1.00  0.00            
ATOM   4031  NZ  LYS   245      -5.054  -3.449  31.935  1.00  0.00            
ATOM   4032  HZ1 LYS   245      -4.813  -4.428  31.982  1.00  0.00            
ATOM   4033  HZ2 LYS   245      -5.223  -3.098  32.867  1.00  0.00            
ATOM   4034  HZ3 LYS   245      -5.888  -3.333  31.376  1.00  0.00            
ATOM   4035  C   LYS   245      -6.764  -4.752  27.002  1.00  0.00            
ATOM   4036  O   LYS   245      -7.664  -4.906  27.811  1.00  0.00            
ATOM   4037  N   GLN   246      -6.920  -3.973  25.927  1.00  0.00            
ATOM   4038  H   GLN   246      -6.181  -3.821  25.257  1.00  0.00            
ATOM   4039  CA  GLN   246      -8.216  -3.302  25.704  1.00  0.00            
ATOM   4040  HA  GLN   246      -8.447  -2.669  26.562  1.00  0.00            
ATOM   4041  CB  GLN   246      -8.184  -2.428  24.444  1.00  0.00            
ATOM   4042  HB2 GLN   246      -8.182  -3.086  23.575  1.00  0.00            
ATOM   4043  HB3 GLN   246      -9.085  -1.816  24.433  1.00  0.00            
ATOM   4044  CG  GLN   246      -6.948  -1.520  24.400  1.00  0.00            
ATOM   4045  HG2 GLN   246      -6.285  -1.830  25.208  1.00  0.00            
ATOM   4046  HG3 GLN   246      -6.446  -1.661  23.443  1.00  0.00            
ATOM   4047  CD  GLN   246      -7.252  -0.097  24.563  1.00  0.00            
ATOM   4048  OE1 GLN   246      -8.114   0.278  25.383  1.00  0.00            
ATOM   4049  NE2 GLN   246      -6.563   0.755  23.774  1.00  0.00            
ATOM   4050 HE21 GLN   246      -6.730   1.748  23.842  1.00  0.00            
ATOM   4051 HE22 GLN   246      -5.883   0.395  23.120  1.00  0.00            
ATOM   4052  C   GLN   246      -9.377  -4.320  25.533  1.00  0.00            
ATOM   4053  O   GLN   246     -10.514  -4.041  25.864  1.00  0.00            
ATOM   4054  N   ALA   247      -9.053  -5.489  25.005  1.00  0.00            
ATOM   4055  H   ALA   247      -8.092  -5.668  24.749  1.00  0.00            
ATOM   4056  CA  ALA   247     -10.052  -6.556  24.770  1.00  0.00            
ATOM   4057  HA  ALA   247     -10.975  -6.157  24.347  1.00  0.00            
ATOM   4058  CB  ALA   247      -9.475  -7.558  23.808  1.00  0.00            
ATOM   4059  HB1 ALA   247      -8.556  -7.973  24.222  1.00  0.00            
ATOM   4060  HB2 ALA   247     -10.194  -8.362  23.644  1.00  0.00            
ATOM   4061  HB3 ALA   247      -9.257  -7.068  22.859  1.00  0.00            
ATOM   4062  C   ALA   247     -10.399  -7.248  26.069  1.00  0.00            
ATOM   4063  O   ALA   247     -11.372  -8.002  26.107  1.00  0.00            
ATOM   4064  N   GLY   248      -9.577  -7.053  27.101  1.00  0.00            
ATOM   4065  H   GLY   248      -8.794  -6.425  26.988  1.00  0.00            
ATOM   4066  CA  GLY   248      -9.758  -7.707  28.393  1.00  0.00            
ATOM   4067  HA2 GLY   248      -9.424  -7.006  29.158  1.00  0.00            
ATOM   4068  HA3 GLY   248     -10.824  -7.895  28.512  1.00  0.00            
ATOM   4069  C   GLY   248      -8.990  -9.039  28.561  1.00  0.00            
ATOM   4070  O   GLY   248      -9.324  -9.832  29.416  1.00  0.00            
ATOM   4071  N   GLY   249      -7.952  -9.251  27.757  1.00  0.00            
ATOM   4072  H   GLY   249      -7.736  -8.581  27.033  1.00  0.00            
ATOM   4073  CA  GLY   249      -7.096 -10.442  27.885  1.00  0.00            
ATOM   4074  HA2 GLY   249      -7.343 -10.945  28.820  1.00  0.00            
ATOM   4075  HA3 GLY   249      -7.305 -11.108  27.048  1.00  0.00            
ATOM   4076  C   GLY   249      -5.609 -10.096  27.884  1.00  0.00            
ATOM   4077  O   GLY   249      -5.165  -9.084  28.514  1.00  0.00            
ATOM   4078  N   LYS   250      -4.822 -10.935  27.223  1.00  0.00            
ATOM   4079  H   LYS   250      -5.239 -11.649  26.645  1.00  0.00            
ATOM   4080  CA  LYS   250      -3.361 -10.803  27.222  1.00  0.00            
ATOM   4081  HA  LYS   250      -3.069  -9.801  27.537  1.00  0.00            
ATOM   4082  CB  LYS   250      -2.753 -11.836  28.218  1.00  0.00            
ATOM   4083  HB2 LYS   250      -3.134 -12.821  27.949  1.00  0.00            
ATOM   4084  HB3 LYS   250      -1.670 -11.819  28.094  1.00  0.00            
ATOM   4085  CG  LYS   250      -3.116 -11.525  29.730  1.00  0.00            
ATOM   4086  HG2 LYS   250      -2.922 -10.470  29.922  1.00  0.00            
ATOM   4087  HG3 LYS   250      -4.174 -11.733  29.881  1.00  0.00            
ATOM   4088  CD  LYS   250      -2.297 -12.366  30.677  1.00  0.00            
ATOM   4089  HD2 LYS   250      -2.412 -13.421  30.431  1.00  0.00            
ATOM   4090  HD3 LYS   250      -1.246 -12.090  30.605  1.00  0.00            
ATOM   4091  CE  LYS   250      -2.801 -12.114  32.125  1.00  0.00            
ATOM   4092  HE2 LYS   250      -2.731 -11.052  32.360  1.00  0.00            
ATOM   4093  HE3 LYS   250      -3.838 -12.438  32.216  1.00  0.00            
ATOM   4094  NZ  LYS   250      -1.966 -12.877  33.060  1.00  0.00            
ATOM   4095  HZ1 LYS   250      -1.006 -12.577  32.976  1.00  0.00            
ATOM   4096  HZ2 LYS   250      -2.287 -12.718  34.004  1.00  0.00            
ATOM   4097  HZ3 LYS   250      -2.031 -13.861  32.843  1.00  0.00            
ATOM   4098  C   LYS   250      -2.847 -11.180  25.861  1.00  0.00            
ATOM   4099  O   LYS   250      -3.549 -11.782  25.111  1.00  0.00            
ATOM   4100  N   LEU   251      -1.607 -10.821  25.550  1.00  0.00            
ATOM   4101  H   LEU   251      -1.037 -10.312  26.212  1.00  0.00            
ATOM   4102  CA  LEU   251      -0.995 -11.236  24.272  1.00  0.00            
ATOM   4103  HA  LEU   251      -1.657 -11.024  23.433  1.00  0.00            
ATOM   4104  CB  LEU   251       0.293 -10.437  24.091  1.00  0.00            
ATOM   4105  HB2 LEU   251      -0.101  -9.449  23.853  1.00  0.00            
ATOM   4106  HB3 LEU   251       0.936 -10.368  24.968  1.00  0.00            
ATOM   4107  CG  LEU   251       1.108 -10.965  22.896  1.00  0.00            
ATOM   4108  HG  LEU   251       1.524 -11.938  23.160  1.00  0.00            
ATOM   4109  CD1 LEU   251       0.196 -11.113  21.610  1.00  0.00            
ATOM   4110 HD11 LEU   251      -0.220 -10.140  21.345  1.00  0.00            
ATOM   4111 HD12 LEU   251       0.796 -11.488  20.780  1.00  0.00            
ATOM   4112 HD13 LEU   251      -0.615 -11.811  21.816  1.00  0.00            
ATOM   4113  CD2 LEU   251       2.344 -10.193  22.671  1.00  0.00            
ATOM   4114 HD21 LEU   251       2.975 -10.248  23.558  1.00  0.00            
ATOM   4115 HD22 LEU   251       2.881 -10.607  21.818  1.00  0.00            
ATOM   4116 HD23 LEU   251       2.092  -9.152  22.470  1.00  0.00            
ATOM   4117  C   LEU   251      -0.637 -12.742  24.506  1.00  0.00            
ATOM   4118  O   LEU   251       0.007 -13.059  25.551  1.00  0.00            
ATOM   4119  N   VAL   252      -1.070 -13.644  23.624  1.00  0.00            
ATOM   4120  H   VAL   252      -1.598 -13.369  22.807  1.00  0.00            
ATOM   4121  CA  VAL   252      -0.900 -15.122  23.904  1.00  0.00            
ATOM   4122  HA  VAL   252      -0.844 -15.346  24.969  1.00  0.00            
ATOM   4123  CB  VAL   252      -1.934 -16.056  23.260  1.00  0.00            
ATOM   4124  HB  VAL   252      -1.638 -17.086  23.456  1.00  0.00            
ATOM   4125  CG1 VAL   252      -3.351 -15.810  23.828  1.00  0.00            
ATOM   4126 HG11 VAL   252      -3.647 -14.780  23.632  1.00  0.00            
ATOM   4127 HG12 VAL   252      -4.057 -16.489  23.349  1.00  0.00            
ATOM   4128 HG13 VAL   252      -3.348 -15.989  24.903  1.00  0.00            
ATOM   4129  CG2 VAL   252      -1.902 -16.020  21.700  1.00  0.00            
ATOM   4130 HG21 VAL   252      -0.917 -16.326  21.349  1.00  0.00            
ATOM   4131 HG22 VAL   252      -2.657 -16.701  21.305  1.00  0.00            
ATOM   4132 HG23 VAL   252      -2.112 -15.008  21.355  1.00  0.00            
ATOM   4133  C   VAL   252       0.458 -15.646  23.574  1.00  0.00            
ATOM   4134  O   VAL   252       0.751 -16.798  23.964  1.00  0.00            
ATOM   4135  N   SER   253       1.279 -14.856  22.872  1.00  0.00            
ATOM   4136  H   SER   253       0.948 -13.985  22.485  1.00  0.00            
ATOM   4137  CA  SER   253       2.666 -15.264  22.588  1.00  0.00            
ATOM   4138  HA  SER   253       3.100 -15.712  23.483  1.00  0.00            
ATOM   4139  CB  SER   253       2.726 -16.289  21.448  1.00  0.00            
ATOM   4140  HB2 SER   253       2.209 -17.210  21.716  1.00  0.00            
ATOM   4141  HB3 SER   253       2.296 -15.886  20.531  1.00  0.00            
ATOM   4142  OG  SER   253       4.116 -16.565  21.241  1.00  0.00            
ATOM   4143  HG  SER   253       4.212 -17.205  20.532  1.00  0.00            
ATOM   4144  C   SER   253       3.610 -14.128  22.242  1.00  0.00            
ATOM   4145  O   SER   253       3.491 -13.494  21.176  1.00  0.00            
ATOM   4146  N   ASP   254       4.566 -13.861  23.119  1.00  0.00            
ATOM   4147  H   ASP   254       4.533 -14.274  24.039  1.00  0.00            
ATOM   4148  CA  ASP   254       5.566 -12.826  22.858  1.00  0.00            
ATOM   4149  HA  ASP   254       5.083 -11.953  22.419  1.00  0.00            
ATOM   4150  CB  ASP   254       6.273 -12.393  24.176  1.00  0.00            
ATOM   4151  HB2 ASP   254       5.650 -11.649  24.671  1.00  0.00            
ATOM   4152  HB3 ASP   254       6.321 -13.292  24.790  1.00  0.00            
ATOM   4153  CG  ASP   254       7.715 -11.818  23.979  1.00  0.00            
ATOM   4154  OD1 ASP   254       8.046 -10.708  24.478  1.00  0.00            
ATOM   4155  OD2 ASP   254       8.567 -12.469  23.350  1.00  0.00            
ATOM   4156  C   ASP   254       6.532 -13.273  21.687  1.00  0.00            
ATOM   4157  O   ASP   254       6.791 -12.501  20.749  1.00  0.00            
ATOM   4158  N   PRO   255       7.054 -14.511  21.747  1.00  0.00            
ATOM   4159  CD  PRO   255       7.061 -15.442  22.908  1.00  0.00            
ATOM   4160  HD2 PRO   255       6.112 -15.975  22.957  1.00  0.00            
ATOM   4161  HD3 PRO   255       7.209 -14.880  23.829  1.00  0.00            
ATOM   4162  CG  PRO   255       8.274 -16.394  22.584  1.00  0.00            
ATOM   4163  HG2 PRO   255       8.127 -17.378  23.028  1.00  0.00            
ATOM   4164  HG3 PRO   255       9.211 -15.970  22.946  1.00  0.00            
ATOM   4165  CB  PRO   255       8.262 -16.462  21.063  1.00  0.00            
ATOM   4166  HB2 PRO   255       7.497 -17.146  20.696  1.00  0.00            
ATOM   4167  HB3 PRO   255       9.230 -16.742  20.645  1.00  0.00            
ATOM   4168  CA  PRO   255       7.905 -14.988  20.650  1.00  0.00            
ATOM   4169  HA  PRO   255       8.787 -14.349  20.624  1.00  0.00            
ATOM   4170  C   PRO   255       7.221 -14.969  19.279  1.00  0.00            
ATOM   4171  O   PRO   255       7.863 -14.604  18.341  1.00  0.00            
ATOM   4172  N   MET   256       5.960 -15.389  19.184  1.00  0.00            
ATOM   4173  H   MET   256       5.486 -15.776  19.988  1.00  0.00            
ATOM   4174  CA  MET   256       5.238 -15.374  17.876  1.00  0.00            
ATOM   4175  HA  MET   256       5.870 -15.864  17.135  1.00  0.00            
ATOM   4176  CB  MET   256       3.904 -16.073  17.907  1.00  0.00            
ATOM   4177  HB2 MET   256       3.336 -15.594  18.705  1.00  0.00            
ATOM   4178  HB3 MET   256       3.433 -15.856  16.947  1.00  0.00            
ATOM   4179  CG  MET   256       3.926 -17.590  18.134  1.00  0.00            
ATOM   4180  HG2 MET   256       4.289 -17.815  19.137  1.00  0.00            
ATOM   4181  HG3 MET   256       2.927 -18.004  18.008  1.00  0.00            
ATOM   4182  SD  MET   256       5.062 -18.355  16.892  1.00  0.00            
ATOM   4183  CE  MET   256       3.961 -18.432  15.530  1.00  0.00            
ATOM   4184  HE1 MET   256       3.626 -17.426  15.276  1.00  0.00            
ATOM   4185  HE2 MET   256       4.472 -18.871  14.673  1.00  0.00            
ATOM   4186  HE3 MET   256       3.099 -19.046  15.792  1.00  0.00            
ATOM   4187  C   MET   256       5.037 -13.901  17.368  1.00  0.00            
ATOM   4188  O   MET   256       5.004 -13.644  16.139  1.00  0.00            
ATOM   4189  N   ALA   257       4.890 -12.962  18.305  1.00  0.00            
ATOM   4190  H   ALA   257       4.826 -13.222  19.279  1.00  0.00            
ATOM   4191  CA  ALA   257       4.783 -11.527  17.953  1.00  0.00            
ATOM   4192  HA  ALA   257       4.075 -11.368  17.139  1.00  0.00            
ATOM   4193  CB  ALA   257       4.349 -10.678  19.153  1.00  0.00            
ATOM   4194  HB1 ALA   257       5.053 -10.819  19.973  1.00  0.00            
ATOM   4195  HB2 ALA   257       4.330  -9.626  18.866  1.00  0.00            
ATOM   4196  HB3 ALA   257       3.353 -10.984  19.474  1.00  0.00            
ATOM   4197  C   ALA   257       6.178 -11.085  17.440  1.00  0.00            
ATOM   4198  O   ALA   257       6.304 -10.409  16.406  1.00  0.00            
ATOM   4199  N   ARG   258       7.242 -11.463  18.139  1.00  0.00            
ATOM   4200  H   ARG   258       7.174 -12.043  18.963  1.00  0.00            
ATOM   4201  CA  ARG   258       8.599 -11.045  17.678  1.00  0.00            
ATOM   4202  HA  ARG   258       8.624  -9.958  17.603  1.00  0.00            
ATOM   4203  CB  ARG   258       9.712 -11.497  18.635  1.00  0.00            
ATOM   4204  HB2 ARG   258       9.659 -12.584  18.675  1.00  0.00            
ATOM   4205  HB3 ARG   258      10.653 -11.197  18.175  1.00  0.00            
ATOM   4206  CG  ARG   258       9.637 -10.948  20.008  1.00  0.00            
ATOM   4207  HG2 ARG   258       9.749  -9.865  19.959  1.00  0.00            
ATOM   4208  HG3 ARG   258       8.661 -11.193  20.429  1.00  0.00            
ATOM   4209  CD  ARG   258      10.717 -11.524  20.880  1.00  0.00            
ATOM   4210  HD2 ARG   258      10.651 -12.611  20.929  1.00  0.00            
ATOM   4211  HD3 ARG   258      11.708 -11.235  20.528  1.00  0.00            
ATOM   4212  NE  ARG   258      10.524 -10.985  22.218  1.00  0.00            
ATOM   4213  HE  ARG   258       9.723 -11.350  22.714  1.00  0.00            
ATOM   4214  CZ  ARG   258      11.266 -10.053  22.811  1.00  0.00            
ATOM   4215  NH1 ARG   258      12.381  -9.511  22.279  1.00  0.00            
ATOM   4216 HH11 ARG   258      12.701  -9.812  21.369  1.00  0.00            
ATOM   4217 HH12 ARG   258      12.891  -8.806  22.792  1.00  0.00            
ATOM   4218  NH2 ARG   258      10.879  -9.677  24.032  1.00  0.00            
ATOM   4219 HH21 ARG   258      10.063 -10.099  24.452  1.00  0.00            
ATOM   4220 HH22 ARG   258      11.404  -8.973  24.530  1.00  0.00            
ATOM   4221  C   ARG   258       8.909 -11.684  16.312  1.00  0.00            
ATOM   4222  O   ARG   258       9.543 -11.054  15.465  1.00  0.00            
ATOM   4223  N   LEU   259       8.488 -12.940  16.129  1.00  0.00            
ATOM   4224  H   LEU   259       7.924 -13.408  16.824  1.00  0.00            
ATOM   4225  CA  LEU   259       8.831 -13.675  14.898  1.00  0.00            
ATOM   4226  HA  LEU   259       9.912 -13.684  14.759  1.00  0.00            
ATOM   4227  CB  LEU   259       8.338 -15.123  14.991  1.00  0.00            
ATOM   4228  HB2 LEU   259       8.866 -15.540  15.849  1.00  0.00            
ATOM   4229  HB3 LEU   259       7.264 -15.142  15.180  1.00  0.00            
ATOM   4230  CG  LEU   259       8.655 -15.970  13.728  1.00  0.00            
ATOM   4231  HG  LEU   259       8.039 -15.611  12.903  1.00  0.00            
ATOM   4232  CD1 LEU   259      10.127 -15.860  13.347  1.00  0.00            
ATOM   4233 HD11 LEU   259      10.744 -16.220  14.170  1.00  0.00            
ATOM   4234 HD12 LEU   259      10.320 -16.462  12.459  1.00  0.00            
ATOM   4235 HD13 LEU   259      10.372 -14.818  13.138  1.00  0.00            
ATOM   4236  CD2 LEU   259       8.268 -17.401  13.939  1.00  0.00            
ATOM   4237 HD21 LEU   259       7.200 -17.462  14.145  1.00  0.00            
ATOM   4238 HD22 LEU   259       8.499 -17.977  13.042  1.00  0.00            
ATOM   4239 HD23 LEU   259       8.824 -17.807  14.784  1.00  0.00            
ATOM   4240  C   LEU   259       8.146 -12.985  13.658  1.00  0.00            
ATOM   4241  O   LEU   259       8.739 -12.817  12.614  1.00  0.00            
ATOM   4242  N   ALA   260       6.873 -12.638  13.792  1.00  0.00            
ATOM   4243  H   ALA   260       6.291 -12.996  14.534  1.00  0.00            
ATOM   4244  CA  ALA   260       6.235 -11.855  12.719  1.00  0.00            
ATOM   4245  HA  ALA   260       6.267 -12.517  11.854  1.00  0.00            
ATOM   4246  CB  ALA   260       4.707 -11.538  13.065  1.00  0.00            
ATOM   4247  HB1 ALA   260       4.660 -10.869  13.924  1.00  0.00            
ATOM   4248  HB2 ALA   260       4.231 -11.061  12.208  1.00  0.00            
ATOM   4249  HB3 ALA   260       4.186 -12.466  13.299  1.00  0.00            
ATOM   4250  C   ALA   260       7.031 -10.609  12.331  1.00  0.00            
ATOM   4251  O   ALA   260       7.251 -10.353  11.143  1.00  0.00            
ATOM   4252  N   PHE   261       7.468  -9.826  13.303  1.00  0.00            
ATOM   4253  H   PHE   261       7.248 -10.031  14.268  1.00  0.00            
ATOM   4254  CA  PHE   261       8.226  -8.610  13.007  1.00  0.00            
ATOM   4255  HA  PHE   261       7.688  -8.023  12.262  1.00  0.00            
ATOM   4256  CB  PHE   261       8.422  -7.754  14.253  1.00  0.00            
ATOM   4257  HB2 PHE   261       8.437  -8.412  15.122  1.00  0.00            
ATOM   4258  HB3 PHE   261       9.336  -7.159  14.233  1.00  0.00            
ATOM   4259  CG  PHE   261       7.264  -6.773  14.465  1.00  0.00            
ATOM   4260  CD1 PHE   261       6.009  -7.248  14.815  1.00  0.00            
ATOM   4261  HD1 PHE   261       5.828  -8.313  14.956  1.00  0.00            
ATOM   4262  CE1 PHE   261       4.918  -6.289  14.996  1.00  0.00            
ATOM   4263  HE1 PHE   261       3.930  -6.624  15.309  1.00  0.00            
ATOM   4264  CZ  PHE   261       5.161  -4.888  14.755  1.00  0.00            
ATOM   4265  HZ  PHE   261       4.321  -4.199  14.858  1.00  0.00            
ATOM   4266  CE2 PHE   261       6.440  -4.396  14.395  1.00  0.00            
ATOM   4267  HE2 PHE   261       6.652  -3.337  14.245  1.00  0.00            
ATOM   4268  CD2 PHE   261       7.489  -5.370  14.227  1.00  0.00            
ATOM   4269  HD2 PHE   261       8.482  -5.052  13.911  1.00  0.00            
ATOM   4270  C   PHE   261       9.601  -8.898  12.384  1.00  0.00            
ATOM   4271  O   PHE   261      10.123  -8.126  11.529  1.00  0.00            
ATOM   4272  N   LEU   262      10.211  -9.986  12.839  1.00  0.00            
ATOM   4273  H   LEU   262       9.821 -10.583  13.554  1.00  0.00            
ATOM   4274  CA  LEU   262      11.523 -10.342  12.272  1.00  0.00            
ATOM   4275  HA  LEU   262      12.192  -9.483  12.314  1.00  0.00            
ATOM   4276  CB  LEU   262      12.145 -11.479  13.059  1.00  0.00            
ATOM   4277  HB2 LEU   262      12.370 -11.166  14.078  1.00  0.00            
ATOM   4278  HB3 LEU   262      11.395 -12.269  13.079  1.00  0.00            
ATOM   4279  CG  LEU   262      13.427 -12.005  12.389  1.00  0.00            
ATOM   4280  HG  LEU   262      13.164 -12.489  11.448  1.00  0.00            
ATOM   4281  CD1 LEU   262      14.376 -10.879  12.123  1.00  0.00            
ATOM   4282 HD11 LEU   262      14.640 -10.396  13.063  1.00  0.00            
ATOM   4283 HD12 LEU   262      15.278 -11.267  11.649  1.00  0.00            
ATOM   4284 HD13 LEU   262      13.903 -10.152  11.462  1.00  0.00            
ATOM   4285  CD2 LEU   262      14.042 -12.962  13.487  1.00  0.00            
ATOM   4286 HD21 LEU   262      13.333 -13.758  13.714  1.00  0.00            
ATOM   4287 HD22 LEU   262      14.968 -13.398  13.113  1.00  0.00            
ATOM   4288 HD23 LEU   262      14.249 -12.391  14.392  1.00  0.00            
ATOM   4289  C   LEU   262      11.184 -10.764  10.803  1.00  0.00            
ATOM   4290  O   LEU   262      11.869 -10.391   9.929  1.00  0.00            
ATOM   4291  N   LEU   263      10.146 -11.556  10.575  1.00  0.00            
ATOM   4292  H   LEU   263       9.658 -12.042  11.314  1.00  0.00            
ATOM   4293  CA  LEU   263       9.812 -11.903   9.157  1.00  0.00            
ATOM   4294  HA  LEU   263      10.692 -12.336   8.682  1.00  0.00            
ATOM   4295  CB  LEU   263       8.685 -12.886   9.067  1.00  0.00            
ATOM   4296  HB2 LEU   263       7.817 -12.489   9.593  1.00  0.00            
ATOM   4297  HB3 LEU   263       8.440 -13.021   8.013  1.00  0.00            
ATOM   4298  CG  LEU   263       9.088 -14.272   9.693  1.00  0.00            
ATOM   4299  HG  LEU   263       9.404 -14.170  10.731  1.00  0.00            
ATOM   4300  CD1 LEU   263       7.878 -15.076   9.634  1.00  0.00            
ATOM   4301 HD11 LEU   263       7.561 -15.180   8.596  1.00  0.00            
ATOM   4302 HD12 LEU   263       8.075 -16.062  10.053  1.00  0.00            
ATOM   4303 HD13 LEU   263       7.090 -14.589  10.207  1.00  0.00            
ATOM   4304  CD2 LEU   263      10.190 -14.924   8.896  1.00  0.00            
ATOM   4305 HD21 LEU   263      11.066 -14.275   8.890  1.00  0.00            
ATOM   4306 HD22 LEU   263      10.450 -15.880   9.350  1.00  0.00            
ATOM   4307 HD23 LEU   263       9.851 -15.087   7.874  1.00  0.00            
ATOM   4308  C   LEU   263       9.584 -10.668   8.224  1.00  0.00            
ATOM   4309  O   LEU   263       9.997 -10.685   7.023  1.00  0.00            
ATOM   4310  N   PHE   264       8.906  -9.632   8.753  1.00  0.00            
ATOM   4311  H   PHE   264       8.363  -9.804   9.588  1.00  0.00            
ATOM   4312  CA  PHE   264       8.772  -8.308   8.083  1.00  0.00            
ATOM   4313  HA  PHE   264       8.431  -8.464   7.058  1.00  0.00            
ATOM   4314  CB  PHE   264       7.732  -7.356   8.825  1.00  0.00            
ATOM   4315  HB2 PHE   264       7.898  -7.183   9.889  1.00  0.00            
ATOM   4316  HB3 PHE   264       7.831  -6.414   8.285  1.00  0.00            
ATOM   4317  CG  PHE   264       6.329  -7.780   8.680  1.00  0.00            
ATOM   4318  CD1 PHE   264       5.566  -8.040   9.796  1.00  0.00            
ATOM   4319  HD1 PHE   264       6.015  -7.937  10.784  1.00  0.00            
ATOM   4320  CE1 PHE   264       4.190  -8.444   9.668  1.00  0.00            
ATOM   4321  HE1 PHE   264       3.598  -8.737  10.534  1.00  0.00            
ATOM   4322  CZ  PHE   264       3.628  -8.453   8.421  1.00  0.00            
ATOM   4323  HZ  PHE   264       2.593  -8.776   8.309  1.00  0.00            
ATOM   4324  CE2 PHE   264       4.353  -8.059   7.314  1.00  0.00            
ATOM   4325  HE2 PHE   264       3.861  -7.990   6.343  1.00  0.00            
ATOM   4326  CD2 PHE   264       5.689  -7.756   7.431  1.00  0.00            
ATOM   4327  HD2 PHE   264       6.268  -7.493   6.545  1.00  0.00            
ATOM   4328  C   PHE   264      10.068  -7.608   7.830  1.00  0.00            
ATOM   4329  O   PHE   264      10.313  -7.132   6.750  1.00  0.00            
ATOM   4330  N   LEU   265      10.979  -7.657   8.799  1.00  0.00            
ATOM   4331  H   LEU   265      10.772  -8.055   9.704  1.00  0.00            
ATOM   4332  CA  LEU   265      12.274  -7.069   8.594  1.00  0.00            
ATOM   4333  HA  LEU   265      12.164  -6.016   8.334  1.00  0.00            
ATOM   4334  CB  LEU   265      13.123  -7.174   9.865  1.00  0.00            
ATOM   4335  HB2 LEU   265      12.696  -6.365  10.457  1.00  0.00            
ATOM   4336  HB3 LEU   265      12.982  -8.120  10.388  1.00  0.00            
ATOM   4337  CG  LEU   265      14.625  -6.920   9.660  1.00  0.00            
ATOM   4338  HG  LEU   265      14.967  -7.676   8.952  1.00  0.00            
ATOM   4339  CD1 LEU   265      15.005  -5.530   9.144  1.00  0.00            
ATOM   4340 HD11 LEU   265      14.664  -4.774   9.851  1.00  0.00            
ATOM   4341 HD12 LEU   265      16.088  -5.465   9.037  1.00  0.00            
ATOM   4342 HD13 LEU   265      14.534  -5.360   8.176  1.00  0.00            
ATOM   4343  CD2 LEU   265      15.383  -7.303  10.988  1.00  0.00            
ATOM   4344 HD21 LEU   265      15.211  -8.355  11.215  1.00  0.00            
ATOM   4345 HD22 LEU   265      16.452  -7.130  10.860  1.00  0.00            
ATOM   4346 HD23 LEU   265      15.011  -6.689  11.808  1.00  0.00            
ATOM   4347  C   LEU   265      13.059  -7.724   7.369  1.00  0.00            
ATOM   4348  O   LEU   265      13.740  -7.032   6.588  1.00  0.00            
ATOM   4349  N   LEU   266      12.915  -9.040   7.236  1.00  0.00            
ATOM   4350  H   LEU   266      12.190  -9.526   7.745  1.00  0.00            
ATOM   4351  CA  LEU   266      13.734  -9.808   6.276  1.00  0.00            
ATOM   4352  HA  LEU   266      14.757  -9.433   6.258  1.00  0.00            
ATOM   4353  CB  LEU   266      13.758 -11.261   6.707  1.00  0.00            
ATOM   4354  HB2 LEU   266      12.897 -11.007   7.325  1.00  0.00            
ATOM   4355  HB3 LEU   266      13.451 -11.956   5.925  1.00  0.00            
ATOM   4356  CG  LEU   266      14.833 -11.915   7.576  1.00  0.00            
ATOM   4357  HG  LEU   266      15.288 -12.704   6.978  1.00  0.00            
ATOM   4358  CD1 LEU   266      15.917 -10.960   8.067  1.00  0.00            
ATOM   4359 HD11 LEU   266      15.464 -10.170   8.666  1.00  0.00            
ATOM   4360 HD12 LEU   266      16.637 -11.508   8.676  1.00  0.00            
ATOM   4361 HD13 LEU   266      16.428 -10.518   7.211  1.00  0.00            
ATOM   4362  CD2 LEU   266      14.307 -12.951   8.528  1.00  0.00            
ATOM   4363 HD21 LEU   266      13.821 -13.749   7.966  1.00  0.00            
ATOM   4364 HD22 LEU   266      15.132 -13.366   9.108  1.00  0.00            
ATOM   4365 HD23 LEU   266      13.585 -12.492   9.204  1.00  0.00            
ATOM   4366  C   LEU   266      13.040  -9.767   4.923  1.00  0.00            
ATOM   4367  O   LEU   266      13.723  -9.752   3.894  1.00  0.00            
ATOM   4368  N   LEU   267      11.699  -9.718   4.920  1.00  0.00            
ATOM   4369  H   LEU   267      11.179  -9.637   5.782  1.00  0.00            
ATOM   4370  CA  LEU   267      10.955  -9.959   3.680  1.00  0.00            
ATOM   4371  HA  LEU   267      11.641 -10.186   2.864  1.00  0.00            
ATOM   4372  CB  LEU   267      10.014 -11.153   3.874  1.00  0.00            
ATOM   4373  HB2 LEU   267       9.402 -10.840   4.720  1.00  0.00            
ATOM   4374  HB3 LEU   267       9.396 -11.200   2.977  1.00  0.00            
ATOM   4375  CG  LEU   267      10.622 -12.574   4.164  1.00  0.00            
ATOM   4376  HG  LEU   267      11.281 -12.489   5.029  1.00  0.00            
ATOM   4377  CD1 LEU   267       9.537 -13.629   4.449  1.00  0.00            
ATOM   4378 HD11 LEU   267       8.877 -13.714   3.586  1.00  0.00            
ATOM   4379 HD12 LEU   267      10.007 -14.592   4.644  1.00  0.00            
ATOM   4380 HD13 LEU   267       8.955 -13.327   5.320  1.00  0.00            
ATOM   4381  CD2 LEU   267      11.463 -12.986   2.971  1.00  0.00            
ATOM   4382 HD21 LEU   267      12.262 -12.261   2.822  1.00  0.00            
ATOM   4383 HD22 LEU   267      11.894 -13.971   3.153  1.00  0.00            
ATOM   4384 HD23 LEU   267      10.836 -13.024   2.080  1.00  0.00            
ATOM   4385  C   LEU   267      10.208  -8.722   3.064  1.00  0.00            
ATOM   4386  O   LEU   267       9.659  -8.848   1.910  1.00  0.00            
ATOM   4387  N   SER   268      10.192  -7.577   3.781  1.00  0.00            
ATOM   4388  H   SER   268      10.571  -7.566   4.717  1.00  0.00            
ATOM   4389  CA  SER   268       9.443  -6.373   3.305  1.00  0.00            
ATOM   4390  HA  SER   268       8.466  -6.680   2.932  1.00  0.00            
ATOM   4391  CB  SER   268       9.231  -5.320   4.473  1.00  0.00            
ATOM   4392  HB2 SER   268      10.152  -5.119   5.019  1.00  0.00            
ATOM   4393  HB3 SER   268       8.811  -4.381   4.111  1.00  0.00            
ATOM   4394  OG  SER   268       8.255  -5.982   5.375  1.00  0.00            
ATOM   4395  HG  SER   268       8.067  -5.407   6.120  1.00  0.00            
ATOM   4396  C   SER   268       9.979  -5.725   2.059  1.00  0.00            
ATOM   4397  O   SER   268       9.207  -5.215   1.241  1.00  0.00            
ATOM   4398  N   THR   269      11.313  -5.677   1.929  1.00  0.00            
ATOM   4399  H   THR   269      11.894  -6.075   2.653  1.00  0.00            
ATOM   4400  CA  THR   269      11.951  -4.960   0.860  1.00  0.00            
ATOM   4401  HA  THR   269      11.298  -4.168   0.491  1.00  0.00            
ATOM   4402  CB  THR   269      13.262  -4.318   1.378  1.00  0.00            
ATOM   4403  HB  THR   269      13.952  -5.121   1.637  1.00  0.00            
ATOM   4404  CG2 THR   269      13.914  -3.403   0.338  1.00  0.00            
ATOM   4405 HG21 THR   269      13.225  -2.599   0.079  1.00  0.00            
ATOM   4406 HG22 THR   269      14.829  -2.978   0.750  1.00  0.00            
ATOM   4407 HG23 THR   269      14.151  -3.979  -0.556  1.00  0.00            
ATOM   4408  OG1 THR   269      12.961  -3.547   2.538  1.00  0.00            
ATOM   4409  HG1 THR   269      13.765  -3.142   2.872  1.00  0.00            
ATOM   4410  C   THR   269      12.267  -5.696  -0.535  1.00  0.00            
ATOM   4411  O   THR   269      12.163  -5.069  -1.577  1.00  0.00            
ATOM   4412  N   PRO   270      12.624  -6.991  -0.519  1.00  0.00            
ATOM   4413  CD  PRO   270      12.837  -7.817   0.678  1.00  0.00            
ATOM   4414  HD2 PRO   270      11.905  -7.898   1.237  1.00  0.00            
ATOM   4415  HD3 PRO   270      13.599  -7.359   1.308  1.00  0.00            
ATOM   4416  CG  PRO   270      13.328  -9.270   0.046  1.00  0.00            
ATOM   4417  HG2 PRO   270      12.479  -9.916  -0.176  1.00  0.00            
ATOM   4418  HG3 PRO   270      14.011  -9.787   0.720  1.00  0.00            
ATOM   4419  CB  PRO   270      14.041  -8.840  -1.220  1.00  0.00            
ATOM   4420  HB2 PRO   270      14.058  -9.657  -1.942  1.00  0.00            
ATOM   4421  HB3 PRO   270      15.059  -8.494  -1.040  1.00  0.00            
ATOM   4422  CA  PRO   270      13.147  -7.639  -1.779  1.00  0.00            
ATOM   4423  HA  PRO   270      13.739  -6.893  -2.310  1.00  0.00            
ATOM   4424  C   PRO   270      12.040  -8.160  -2.699  1.00  0.00            
ATOM   4425  O   PRO   270      12.158  -9.271  -3.216  1.00  0.00            
ATOM   4426  N   VAL   271      10.935  -7.403  -2.877  1.00  0.00            
ATOM   4427  H   VAL   271      10.877  -6.425  -2.631  1.00  0.00            
ATOM   4428  CA  VAL   271       9.771  -8.030  -3.474  1.00  0.00            
ATOM   4429  HA  VAL   271      10.011  -8.933  -4.035  1.00  0.00            
ATOM   4430  CB  VAL   271       8.783  -8.382  -2.396  1.00  0.00            
ATOM   4431  HB  VAL   271       7.882  -8.754  -2.884  1.00  0.00            
ATOM   4432  CG1 VAL   271       9.302  -9.432  -1.424  1.00  0.00            
ATOM   4433 HG11 VAL   271      10.203  -9.062  -0.935  1.00  0.00            
ATOM   4434 HG12 VAL   271       8.541  -9.640  -0.672  1.00  0.00            
ATOM   4435 HG13 VAL   271       9.535 -10.348  -1.968  1.00  0.00            
ATOM   4436  CG2 VAL   271       8.374  -7.069  -1.627  1.00  0.00            
ATOM   4437 HG21 VAL   271       7.920  -6.365  -2.325  1.00  0.00            
ATOM   4438 HG22 VAL   271       7.657  -7.315  -0.844  1.00  0.00            
ATOM   4439 HG23 VAL   271       9.260  -6.618  -1.180  1.00  0.00            
ATOM   4440  C   VAL   271       9.048  -7.048  -4.501  1.00  0.00            
ATOM   4441  O   VAL   271       8.053  -7.426  -5.099  1.00  0.00            
ATOM   4442  N   GLY   272       9.602  -5.860  -4.654  1.00  0.00            
ATOM   4443  H   GLY   272      10.516  -5.724  -4.246  1.00  0.00            
ATOM   4444  CA  GLY   272       8.984  -4.732  -5.372  1.00  0.00            
ATOM   4445  HA2 GLY   272       8.056  -4.493  -4.853  1.00  0.00            
ATOM   4446  HA3 GLY   272       9.671  -3.889  -5.295  1.00  0.00            
ATOM   4447  C   GLY   272       8.676  -4.992  -6.855  1.00  0.00            
ATOM   4448  O   GLY   272       7.873  -4.285  -7.440  1.00  0.00            
ATOM   4449  N   PHE   273       9.328  -5.975  -7.491  1.00  0.00            
ATOM   4450  H   PHE   273       9.965  -6.613  -7.037  1.00  0.00            
ATOM   4451  CA  PHE   273       9.001  -6.204  -8.897  1.00  0.00            
ATOM   4452  HA  PHE   273       9.187  -5.290  -9.462  1.00  0.00            
ATOM   4453  CB  PHE   273       9.846  -7.330  -9.497  1.00  0.00            
ATOM   4454  HB2 PHE   273       9.798  -8.244  -8.905  1.00  0.00            
ATOM   4455  HB3 PHE   273       9.462  -7.527 -10.498  1.00  0.00            
ATOM   4456  CG  PHE   273      11.256  -7.006  -9.648  1.00  0.00            
ATOM   4457  CD1 PHE   273      12.185  -8.031  -9.902  1.00  0.00            
ATOM   4458  HD1 PHE   273      11.857  -9.068  -9.981  1.00  0.00            
ATOM   4459  CE1 PHE   273      13.529  -7.714 -10.052  1.00  0.00            
ATOM   4460  HE1 PHE   273      14.249  -8.507 -10.259  1.00  0.00            
ATOM   4461  CZ  PHE   273      13.950  -6.424  -9.943  1.00  0.00            
ATOM   4462  HZ  PHE   273      15.006  -6.171 -10.042  1.00  0.00            
ATOM   4463  CE2 PHE   273      13.013  -5.420  -9.702  1.00  0.00            
ATOM   4464  HE2 PHE   273      13.356  -4.392  -9.586  1.00  0.00            
ATOM   4465  CD2 PHE   273      11.697  -5.708  -9.612  1.00  0.00            
ATOM   4466  HD2 PHE   273      10.970  -4.902  -9.508  1.00  0.00            
ATOM   4467  C   PHE   273       7.549  -6.722  -8.995  1.00  0.00            
ATOM   4468  O   PHE   273       7.037  -6.821 -10.090  1.00  0.00            
ATOM   4469  N   HIC   274       6.921  -7.089  -7.874  1.00  0.00            
ATOM   4470  H   HIC   274       7.415  -7.276  -7.014  1.00  0.00            
ATOM   4471  CA  HIC   274       5.442  -7.383  -7.929  1.00  0.00            
ATOM   4472  HA  HIC   274       5.246  -8.021  -8.791  1.00  0.00            
ATOM   4473  CB  HIC   274       4.925  -8.096  -6.659  1.00  0.00            
ATOM   4474  HB2 HIC   274       3.953  -8.584  -6.732  1.00  0.00            
ATOM   4475  HB3 HIC   274       5.697  -8.848  -6.495  1.00  0.00            
ATOM   4476  CG  HIC   274       4.887  -7.237  -5.415  1.00  0.00            
ATOM   4477  ND1 HIC   274       5.276  -7.707  -4.173  1.00  0.00            
ATOM   4478  HD1 HIC   274       5.681  -8.619  -4.018  1.00  0.00            
ATOM   4479  CE1 HIC   274       5.036  -6.780  -3.234  1.00  0.00            
ATOM   4480  HE1 HIC   274       5.280  -6.959  -2.186  1.00  0.00            
ATOM   4481  NE2 HIC   274       4.495  -5.725  -3.835  1.00  0.00            
ATOM   4482  CD2 HIC   274       4.349  -5.993  -5.181  1.00  0.00            
ATOM   4483  HD2 HIC   274       3.872  -5.261  -5.834  1.00  0.00            
ATOM   4484  C   HIC   274       4.595  -6.095  -8.249  1.00  0.00            
ATOM   4485  O   HIC   274       3.428  -6.212  -8.475  1.00  0.00            
ATOM   4486  N   HIB   275       5.235  -4.938  -8.306  1.00  0.00            
ATOM   4487  H   HIB   275       6.182  -4.863  -7.964  1.00  0.00            
ATOM   4488  CA  HIB   275       4.570  -3.713  -8.808  1.00  0.00            
ATOM   4489  HA  HIB   275       3.488  -3.833  -8.744  1.00  0.00            
ATOM   4490  CB  HIB   275       4.969  -2.511  -7.995  1.00  0.00            
ATOM   4491  HB2 HIB   275       6.052  -2.589  -7.898  1.00  0.00            
ATOM   4492  HB3 HIB   275       4.710  -1.528  -8.390  1.00  0.00            
ATOM   4493  CG  HIB   275       4.410  -2.575  -6.608  1.00  0.00            
ATOM   4494  ND1 HIB   275       3.144  -2.113  -6.284  1.00  0.00            
ATOM   4495  HD1 HIB   275       2.521  -1.628  -6.914  1.00  0.00            
ATOM   4496  CE1 HIB   275       2.892  -2.414  -5.010  1.00  0.00            
ATOM   4497  HE1 HIB   275       1.969  -2.069  -4.544  1.00  0.00            
ATOM   4498  NE2 HIB   275       3.908  -3.138  -4.520  1.00  0.00            
ATOM   4499  CD2 HIB   275       4.896  -3.178  -5.486  1.00  0.00            
ATOM   4500  HD2 HIB   275       5.857  -3.641  -5.263  1.00  0.00            
ATOM   4501  C   HIB   275       4.935  -3.547 -10.284  1.00  0.00            
ATOM   4502  O   HIB   275       4.550  -2.563 -10.920  1.00  0.00            
ATOM   4503  N   GLN   276       5.777  -4.476 -10.791  1.00  0.00            
ATOM   4504  H   GLN   276       6.096  -5.260 -10.240  1.00  0.00            
ATOM   4505  CA  GLN   276       6.331  -4.304 -12.152  1.00  0.00            
ATOM   4506  HA  GLN   276       5.822  -3.484 -12.658  1.00  0.00            
ATOM   4507  CB  GLN   276       7.862  -3.974 -12.078  1.00  0.00            
ATOM   4508  HB2 GLN   276       8.349  -4.752 -11.489  1.00  0.00            
ATOM   4509  HB3 GLN   276       8.261  -3.985 -13.092  1.00  0.00            
ATOM   4510  CG  GLN   276       8.120  -2.655 -11.460  1.00  0.00            
ATOM   4511  HG2 GLN   276       7.587  -1.961 -12.111  1.00  0.00            
ATOM   4512  HG3 GLN   276       7.710  -2.594 -10.451  1.00  0.00            
ATOM   4513  CD  GLN   276       9.587  -2.249 -11.414  1.00  0.00            
ATOM   4514  OE1 GLN   276      10.305  -2.539 -10.427  1.00  0.00            
ATOM   4515  NE2 GLN   276      10.017  -1.481 -12.430  1.00  0.00            
ATOM   4516 HE21 GLN   276      10.980  -1.178 -12.457  1.00  0.00            
ATOM   4517 HE22 GLN   276       9.375  -1.210 -13.161  1.00  0.00            
ATOM   4518  C   GLN   276       6.069  -5.490 -12.984  1.00  0.00            
ATOM   4519  O   GLN   276       6.767  -5.716 -14.026  1.00  0.00            
ATOM   4520  N   PHE   277       5.064  -6.282 -12.607  1.00  0.00            
ATOM   4521  H   PHE   277       4.530  -6.141 -11.761  1.00  0.00            
ATOM   4522  CA  PHE   277       4.802  -7.463 -13.392  1.00  0.00            
ATOM   4523  HA  PHE   277       5.720  -8.051 -13.411  1.00  0.00            
ATOM   4524  CB  PHE   277       3.679  -8.337 -12.885  1.00  0.00            
ATOM   4525  HB2 PHE   277       2.762  -7.777 -12.702  1.00  0.00            
ATOM   4526  HB3 PHE   277       3.491  -9.103 -13.639  1.00  0.00            
ATOM   4527  CG  PHE   277       4.007  -9.068 -11.597  1.00  0.00            
ATOM   4528  CD1 PHE   277       3.103  -9.042 -10.533  1.00  0.00            
ATOM   4529  HD1 PHE   277       2.197  -8.445 -10.630  1.00  0.00            
ATOM   4530  CE1 PHE   277       3.355  -9.798  -9.305  1.00  0.00            
ATOM   4531  HE1 PHE   277       2.624  -9.786  -8.498  1.00  0.00            
ATOM   4532  CZ  PHE   277       4.583 -10.565  -9.163  1.00  0.00            
ATOM   4533  HZ  PHE   277       4.798 -11.122  -8.252  1.00  0.00            
ATOM   4534  CE2 PHE   277       5.509 -10.579 -10.241  1.00  0.00            
ATOM   4535  HE2 PHE   277       6.442 -11.135 -10.145  1.00  0.00            
ATOM   4536  CD2 PHE   277       5.213  -9.847 -11.481  1.00  0.00            
ATOM   4537  HD2 PHE   277       5.909  -9.892 -12.320  1.00  0.00            
ATOM   4538  C   PHE   277       4.549  -7.081 -14.861  1.00  0.00            
ATOM   4539  O   PHE   277       4.881  -7.853 -15.797  1.00  0.00            
ATOM   4540  N   ALA   278       3.970  -5.902 -15.072  1.00  0.00            
ATOM   4541  H   ALA   278       3.783  -5.281 -14.298  1.00  0.00            
ATOM   4542  CA  ALA   278       3.536  -5.476 -16.451  1.00  0.00            
ATOM   4543  HA  ALA   278       3.432  -6.341 -17.107  1.00  0.00            
ATOM   4544  CB  ALA   278       2.138  -4.753 -16.345  1.00  0.00            
ATOM   4545  HB1 ALA   278       2.229  -3.880 -15.699  1.00  0.00            
ATOM   4546  HB2 ALA   278       1.816  -4.438 -17.338  1.00  0.00            
ATOM   4547  HB3 ALA   278       1.404  -5.440 -15.926  1.00  0.00            
ATOM   4548  C   ALA   278       4.610  -4.531 -17.098  1.00  0.00            
ATOM   4549  O   ALA   278       4.370  -3.890 -18.173  1.00  0.00            
ATOM   4550  N   ASP   279       5.794  -4.440 -16.479  1.00  0.00            
ATOM   4551  H   ASP   279       6.020  -5.030 -15.690  1.00  0.00            
ATOM   4552  CA  ASP   279       6.845  -3.500 -16.987  1.00  0.00            
ATOM   4553  HA  ASP   279       6.335  -2.642 -17.424  1.00  0.00            
ATOM   4554  CB  ASP   279       7.845  -2.987 -15.907  1.00  0.00            
ATOM   4555  HB2 ASP   279       8.281  -3.808 -15.337  1.00  0.00            
ATOM   4556  HB3 ASP   279       8.625  -2.497 -16.491  1.00  0.00            
ATOM   4557  CG  ASP   279       7.224  -1.986 -14.956  1.00  0.00            
ATOM   4558  OD1 ASP   279       7.920  -1.109 -14.408  1.00  0.00            
ATOM   4559  OD2 ASP   279       5.990  -2.047 -14.854  1.00  0.00            
ATOM   4560  C   ASP   279       7.706  -4.302 -18.023  1.00  0.00            
ATOM   4561  O   ASP   279       7.989  -5.480 -17.787  1.00  0.00            
ATOM   4562  N   PRO   280       8.133  -3.641 -19.102  1.00  0.00            
ATOM   4563  CD  PRO   280       7.822  -2.215 -19.405  1.00  0.00            
ATOM   4564  HD2 PRO   280       7.948  -1.624 -18.498  1.00  0.00            
ATOM   4565  HD3 PRO   280       6.789  -2.142 -19.745  1.00  0.00            
ATOM   4566  CG  PRO   280       8.829  -1.833 -20.503  1.00  0.00            
ATOM   4567  HG2 PRO   280       9.720  -1.378 -20.071  1.00  0.00            
ATOM   4568  HG3 PRO   280       8.380  -1.143 -21.218  1.00  0.00            
ATOM   4569  CB  PRO   280       9.160  -3.214 -21.184  1.00  0.00            
ATOM   4570  HB2 PRO   280      10.184  -3.094 -21.540  1.00  0.00            
ATOM   4571  HB3 PRO   280       8.527  -3.544 -22.008  1.00  0.00            
ATOM   4572  CA  PRO   280       9.121  -4.236 -20.055  1.00  0.00            
ATOM   4573  HA  PRO   280       8.827  -5.256 -20.303  1.00  0.00            
ATOM   4574  C   PRO   280      10.506  -4.251 -19.390  1.00  0.00            
ATOM   4575  O   PRO   280      10.730  -3.540 -18.413  1.00  0.00            
ATOM   4576  N   GLY   281      11.439  -5.039 -19.905  1.00  0.00            
ATOM   4577  H   GLY   281      11.247  -5.800 -20.540  1.00  0.00            
ATOM   4578  CA  GLY   281      12.814  -4.788 -19.530  1.00  0.00            
ATOM   4579  HA2 GLY   281      13.441  -5.268 -20.281  1.00  0.00            
ATOM   4580  HA3 GLY   281      12.963  -3.709 -19.568  1.00  0.00            
ATOM   4581  C   GLY   281      13.214  -5.296 -18.152  1.00  0.00            
ATOM   4582  O   GLY   281      14.285  -4.901 -17.658  1.00  0.00            
ATOM   4583  N   ILE   282      12.368  -6.126 -17.533  1.00  0.00            
ATOM   4584  H   ILE   282      11.462  -6.274 -17.954  1.00  0.00            
ATOM   4585  CA  ILE   282      12.684  -6.841 -16.315  1.00  0.00            
ATOM   4586  HA  ILE   282      13.729  -6.838 -16.004  1.00  0.00            
ATOM   4587  CB  ILE   282      11.760  -6.388 -15.090  1.00  0.00            
ATOM   4588  HB  ILE   282      10.721  -6.573 -15.358  1.00  0.00            
ATOM   4589  CG2 ILE   282      12.103  -7.161 -13.793  1.00  0.00            
ATOM   4590 HG21 ILE   282      13.143  -6.976 -13.523  1.00  0.00            
ATOM   4591 HG22 ILE   282      11.454  -6.824 -12.985  1.00  0.00            
ATOM   4592 HG23 ILE   282      11.956  -8.229 -13.956  1.00  0.00            
ATOM   4593  CG1 ILE   282      11.719  -4.845 -14.965  1.00  0.00            
ATOM   4594 HG12 ILE   282      11.805  -4.496 -15.995  1.00  0.00            
ATOM   4595 HG13 ILE   282      10.715  -4.638 -14.595  1.00  0.00            
ATOM   4596  CD1 ILE   282      12.682  -4.160 -14.144  1.00  0.00            
ATOM   4597 HD11 ILE   282      13.687  -4.366 -14.514  1.00  0.00            
ATOM   4598 HD12 ILE   282      12.495  -3.087 -14.182  1.00  0.00            
ATOM   4599 HD13 ILE   282      12.595  -4.508 -13.115  1.00  0.00            
ATOM   4600  C   ILE   282      12.433  -8.280 -16.585  1.00  0.00            
ATOM   4601  O   ILE   282      11.356  -8.668 -17.052  1.00  0.00            
ATOM   4602  N   ASP   283      13.417  -9.128 -16.259  1.00  0.00            
ATOM   4603  H   ASP   283      14.205  -8.820 -15.709  1.00  0.00            
ATOM   4604  CA  ASP   283      13.395 -10.471 -16.707  1.00  0.00            
ATOM   4605  HA  ASP   283      13.176 -10.530 -17.773  1.00  0.00            
ATOM   4606  CB  ASP   283      14.817 -11.074 -16.454  1.00  0.00            
ATOM   4607  HB2 ASP   283      15.472 -10.642 -17.210  1.00  0.00            
ATOM   4608  HB3 ASP   283      15.171 -10.794 -15.462  1.00  0.00            
ATOM   4609  CG  ASP   283      14.824 -12.548 -16.581  1.00  0.00            
ATOM   4610  OD1 ASP   283      14.801 -13.047 -17.705  1.00  0.00            
ATOM   4611  OD2 ASP   283      14.808 -13.191 -15.524  1.00  0.00            
ATOM   4612  C   ASP   283      12.335 -11.229 -15.971  1.00  0.00            
ATOM   4613  O   ASP   283      12.149 -11.009 -14.790  1.00  0.00            
ATOM   4614  N   PRO   284      11.602 -12.100 -16.649  1.00  0.00            
ATOM   4615  CD  PRO   284      11.593 -12.243 -18.110  1.00  0.00            
ATOM   4616  HD2 PRO   284      12.539 -12.666 -18.449  1.00  0.00            
ATOM   4617  HD3 PRO   284      11.443 -11.271 -18.579  1.00  0.00            
ATOM   4618  CG  PRO   284      10.464 -13.146 -18.326  1.00  0.00            
ATOM   4619  HG2 PRO   284      10.862 -13.980 -18.905  1.00  0.00            
ATOM   4620  HG3 PRO   284       9.754 -12.588 -18.936  1.00  0.00            
ATOM   4621  CB  PRO   284       9.856 -13.595 -17.120  1.00  0.00            
ATOM   4622  HB2 PRO   284      10.079 -14.652 -16.980  1.00  0.00            
ATOM   4623  HB3 PRO   284       8.776 -13.448 -17.118  1.00  0.00            
ATOM   4624  CA  PRO   284      10.490 -12.782 -16.010  1.00  0.00            
ATOM   4625  HA  PRO   284       9.841 -12.015 -15.586  1.00  0.00            
ATOM   4626  C   PRO   284      10.921 -13.773 -14.889  1.00  0.00            
ATOM   4627  O   PRO   284      10.119 -14.056 -14.028  1.00  0.00            
ATOM   4628  N   THR   285      12.148 -14.337 -14.970  1.00  0.00            
ATOM   4629  H   THR   285      12.682 -14.328 -15.828  1.00  0.00            
ATOM   4630  CA  THR   285      12.677 -15.122 -13.815  1.00  0.00            
ATOM   4631  HA  THR   285      11.997 -15.939 -13.575  1.00  0.00            
ATOM   4632  CB  THR   285      14.118 -15.737 -14.149  1.00  0.00            
ATOM   4633  HB  THR   285      14.789 -14.915 -14.400  1.00  0.00            
ATOM   4634  CG2 THR   285      14.713 -16.552 -12.933  1.00  0.00            
ATOM   4635 HG21 THR   285      14.044 -17.374 -12.682  1.00  0.00            
ATOM   4636 HG22 THR   285      15.691 -16.950 -13.205  1.00  0.00            
ATOM   4637 HG23 THR   285      14.819 -15.893 -12.070  1.00  0.00            
ATOM   4638  OG1 THR   285      13.921 -16.580 -15.266  1.00  0.00            
ATOM   4639  HG1 THR   285      14.757 -16.980 -15.516  1.00  0.00            
ATOM   4640  C   THR   285      12.710 -14.373 -12.499  1.00  0.00            
ATOM   4641  O   THR   285      12.286 -14.909 -11.457  1.00  0.00            
ATOM   4642  N   TRP   286      13.164 -13.130 -12.557  1.00  0.00            
ATOM   4643  H   TRP   286      13.427 -12.738 -13.449  1.00  0.00            
ATOM   4644  CA  TRP   286      13.247 -12.310 -11.416  1.00  0.00            
ATOM   4645  HA  TRP   286      13.782 -12.804 -10.606  1.00  0.00            
ATOM   4646  CB  TRP   286      14.019 -11.069 -11.820  1.00  0.00            
ATOM   4647  HB2 TRP   286      13.781 -10.843 -12.859  1.00  0.00            
ATOM   4648  HB3 TRP   286      13.833 -10.189 -11.205  1.00  0.00            
ATOM   4649  CG  TRP   286      15.478 -11.325 -11.766  1.00  0.00            
ATOM   4650  CD1 TRP   286      16.390 -11.277 -12.817  1.00  0.00            
ATOM   4651  HD1 TRP   286      16.007 -10.974 -13.791  1.00  0.00            
ATOM   4652  NE1 TRP   286      17.642 -11.644 -12.371  1.00  0.00            
ATOM   4653  HE1 TRP   286      18.476 -11.686 -12.939  1.00  0.00            
ATOM   4654  CE2 TRP   286      17.575 -11.929 -11.022  1.00  0.00            
ATOM   4655  CZ2 TRP   286      18.608 -12.315 -10.105  1.00  0.00            
ATOM   4656  HZ2 TRP   286      19.629 -12.392 -10.478  1.00  0.00            
ATOM   4657  CH2 TRP   286      18.238 -12.569  -8.790  1.00  0.00            
ATOM   4658  HH2 TRP   286      18.988 -12.906  -8.074  1.00  0.00            
ATOM   4659  CZ3 TRP   286      16.870 -12.396  -8.345  1.00  0.00            
ATOM   4660  HZ3 TRP   286      16.583 -12.575  -7.309  1.00  0.00            
ATOM   4661  CE3 TRP   286      15.855 -11.983  -9.261  1.00  0.00            
ATOM   4662  HE3 TRP   286      14.846 -11.832  -8.876  1.00  0.00            
ATOM   4663  CD2 TRP   286      16.207 -11.754 -10.612  1.00  0.00            
ATOM   4664  C   TRP   286      11.859 -11.832 -10.902  1.00  0.00            
ATOM   4665  O   TRP   286      11.696 -11.574  -9.689  1.00  0.00            
ATOM   4666  N   LYS   287      10.917 -11.681 -11.836  1.00  0.00            
ATOM   4667  H   LYS   287      11.168 -11.623 -12.813  1.00  0.00            
ATOM   4668  CA  LYS   287       9.506 -11.480 -11.464  1.00  0.00            
ATOM   4669  HA  LYS   287       9.422 -10.648 -10.766  1.00  0.00            
ATOM   4670  CB  LYS   287       8.657 -11.158 -12.724  1.00  0.00            
ATOM   4671  HB2 LYS   287       8.807 -11.946 -13.461  1.00  0.00            
ATOM   4672  HB3 LYS   287       7.605 -11.122 -12.439  1.00  0.00            
ATOM   4673  CG  LYS   287       9.086  -9.758 -13.351  1.00  0.00            
ATOM   4674  HG2 LYS   287       8.936  -8.971 -12.611  1.00  0.00            
ATOM   4675  HG3 LYS   287      10.139  -9.796 -13.631  1.00  0.00            
ATOM   4676  CD  LYS   287       8.179  -9.439 -14.678  1.00  0.00            
ATOM   4677  HD2 LYS   287       8.442 -10.141 -15.471  1.00  0.00            
ATOM   4678  HD3 LYS   287       7.124  -9.555 -14.429  1.00  0.00            
ATOM   4679  CE  LYS   287       8.423  -8.080 -15.134  1.00  0.00            
ATOM   4680  HE2 LYS   287       8.069  -7.356 -14.400  1.00  0.00            
ATOM   4681  HE3 LYS   287       9.484  -7.918 -15.320  1.00  0.00            
ATOM   4682  NZ  LYS   287       7.611  -7.898 -16.493  1.00  0.00            
ATOM   4683  HZ1 LYS   287       6.627  -8.047 -16.319  1.00  0.00            
ATOM   4684  HZ2 LYS   287       7.752  -6.963 -16.847  1.00  0.00            
ATOM   4685  HZ3 LYS   287       7.939  -8.569 -17.173  1.00  0.00            
ATOM   4686  C   LYS   287       8.985 -12.644 -10.717  1.00  0.00            
ATOM   4687  O   LYS   287       8.358 -12.469  -9.681  1.00  0.00            
ATOM   4688  N   MET   288       9.314 -13.858 -11.157  1.00  0.00            
ATOM   4689  H   MET   288       9.798 -13.994 -12.033  1.00  0.00            
ATOM   4690  CA  MET   288       8.886 -15.008 -10.438  1.00  0.00            
ATOM   4691  HA  MET   288       7.818 -14.931 -10.233  1.00  0.00            
ATOM   4692  CB  MET   288       9.144 -16.307 -11.249  1.00  0.00            
ATOM   4693  HB2 MET   288       8.706 -16.171 -12.238  1.00  0.00            
ATOM   4694  HB3 MET   288      10.223 -16.428 -11.343  1.00  0.00            
ATOM   4695  CG  MET   288       8.576 -17.492 -10.625  1.00  0.00            
ATOM   4696  HG2 MET   288       8.784 -18.311 -11.315  1.00  0.00            
ATOM   4697  HG3 MET   288       9.146 -17.638  -9.707  1.00  0.00            
ATOM   4698  SD  MET   288       6.808 -17.481 -10.232  1.00  0.00            
ATOM   4699  CE  MET   288       6.537 -19.170  -9.694  1.00  0.00            
ATOM   4700  HE1 MET   288       7.165 -19.383  -8.830  1.00  0.00            
ATOM   4701  HE2 MET   288       5.490 -19.301  -9.423  1.00  0.00            
ATOM   4702  HE3 MET   288       6.790 -19.855 -10.503  1.00  0.00            
ATOM   4703  C   MET   288       9.528 -15.107  -9.032  1.00  0.00            
ATOM   4704  O   MET   288       8.874 -15.518  -8.071  1.00  0.00            
ATOM   4705  N   ILE   289      10.787 -14.752  -8.937  1.00  0.00            
ATOM   4706  H   ILE   289      11.285 -14.400  -9.742  1.00  0.00            
ATOM   4707  CA  ILE   289      11.491 -14.826  -7.676  1.00  0.00            
ATOM   4708  HA  ILE   289      11.388 -15.894  -7.482  1.00  0.00            
ATOM   4709  CB  ILE   289      12.995 -14.473  -7.841  1.00  0.00            
ATOM   4710  HB  ILE   289      13.084 -13.502  -8.326  1.00  0.00            
ATOM   4711  CG2 ILE   289      13.667 -14.425  -6.485  1.00  0.00            
ATOM   4712 HG21 ILE   289      13.579 -15.397  -6.000  1.00  0.00            
ATOM   4713 HG22 ILE   289      14.721 -14.177  -6.611  1.00  0.00            
ATOM   4714 HG23 ILE   289      13.187 -13.666  -5.867  1.00  0.00            
ATOM   4715  CG1 ILE   289      13.748 -15.708  -8.476  1.00  0.00            
ATOM   4716 HG12 ILE   289      13.992 -16.417  -7.685  1.00  0.00            
ATOM   4717 HG13 ILE   289      13.090 -16.187  -9.202  1.00  0.00            
ATOM   4718  CD1 ILE   289      14.945 -15.290  -9.123  1.00  0.00            
ATOM   4719 HD11 ILE   289      15.603 -14.813  -8.397  1.00  0.00            
ATOM   4720 HD12 ILE   289      15.448 -16.156  -9.554  1.00  0.00            
ATOM   4721 HD13 ILE   289      14.701 -14.581  -9.915  1.00  0.00            
ATOM   4722  C   ILE   289      10.872 -13.793  -6.673  1.00  0.00            
ATOM   4723  O   ILE   289      10.675 -14.118  -5.519  1.00  0.00            
ATOM   4724  N   HIE   290      10.581 -12.582  -7.135  1.00  0.00            
ATOM   4725  H   HIE   290      10.955 -12.250  -8.012  1.00  0.00            
ATOM   4726  CA  HIE   290       9.788 -11.597  -6.262  1.00  0.00            
ATOM   4727  HA  HIE   290      10.232 -11.560  -5.267  1.00  0.00            
ATOM   4728  CB  HIE   290       9.796 -10.205  -6.848  1.00  0.00            
ATOM   4729  HB2 HIE   290       9.448 -10.196  -7.881  1.00  0.00            
ATOM   4730  HB3 HIE   290       9.142  -9.580  -6.239  1.00  0.00            
ATOM   4731  CG  HIE   290      11.119  -9.557  -6.845  1.00  0.00            
ATOM   4732  ND1 HIE   290      11.268  -8.212  -6.611  1.00  0.00            
ATOM   4733  CE1 HIE   290      12.539  -7.869  -6.707  1.00  0.00            
ATOM   4734  HE1 HIE   290      12.865  -6.843  -6.542  1.00  0.00            
ATOM   4735  NE2 HIE   290      13.224  -8.959  -7.017  1.00  0.00            
ATOM   4736  HE2 HIE   290      14.220  -9.001  -7.179  1.00  0.00            
ATOM   4737  CD2 HIE   290      12.369 -10.033  -7.087  1.00  0.00            
ATOM   4738  HD2 HIE   290      12.759 -11.026  -7.304  1.00  0.00            
ATOM   4739  C   HIE   290       8.388 -12.048  -5.963  1.00  0.00            
ATOM   4740  O   HIE   290       7.888 -11.830  -4.880  1.00  0.00            
ATOM   4741  N   SER   291       7.733 -12.697  -6.914  1.00  0.00            
ATOM   4742  H   SER   291       8.108 -12.762  -7.849  1.00  0.00            
ATOM   4743  CA  SER   291       6.393 -13.300  -6.646  1.00  0.00            
ATOM   4744  HA  SER   291       5.696 -12.525  -6.324  1.00  0.00            
ATOM   4745  CB  SER   291       5.850 -13.948  -7.887  1.00  0.00            
ATOM   4746  HB2 SER   291       5.762 -13.196  -8.673  1.00  0.00            
ATOM   4747  HB3 SER   291       6.536 -14.731  -8.211  1.00  0.00            
ATOM   4748  OG  SER   291       4.559 -14.520  -7.625  1.00  0.00            
ATOM   4749  HG  SER   291       4.223 -14.931  -8.425  1.00  0.00            
ATOM   4750  C   SER   291       6.470 -14.339  -5.486  1.00  0.00            
ATOM   4751  O   SER   291       5.726 -14.294  -4.533  1.00  0.00            
ATOM   4752  N   VAL   292       7.393 -15.299  -5.585  1.00  0.00            
ATOM   4753  H   VAL   292       7.926 -15.473  -6.424  1.00  0.00            
ATOM   4754  CA  VAL   292       7.532 -16.223  -4.477  1.00  0.00            
ATOM   4755  HA  VAL   292       6.591 -16.707  -4.214  1.00  0.00            
ATOM   4756  CB  VAL   292       8.589 -17.338  -4.838  1.00  0.00            
ATOM   4757  HB  VAL   292       9.530 -16.878  -5.137  1.00  0.00            
ATOM   4758  CG1 VAL   292       8.822 -18.224  -3.568  1.00  0.00            
ATOM   4759 HG11 VAL   292       7.880 -18.685  -3.268  1.00  0.00            
ATOM   4760 HG12 VAL   292       9.550 -19.003  -3.796  1.00  0.00            
ATOM   4761 HG13 VAL   292       9.197 -17.604  -2.754  1.00  0.00            
ATOM   4762  CG2 VAL   292       8.101 -18.127  -6.004  1.00  0.00            
ATOM   4763 HG21 VAL   292       7.966 -17.465  -6.860  1.00  0.00            
ATOM   4764 HG22 VAL   292       8.832 -18.896  -6.253  1.00  0.00            
ATOM   4765 HG23 VAL   292       7.150 -18.596  -5.754  1.00  0.00            
ATOM   4766  C   VAL   292       7.856 -15.532  -3.122  1.00  0.00            
ATOM   4767  O   VAL   292       7.248 -15.876  -2.085  1.00  0.00            
ATOM   4768  N   LEU   293       8.801 -14.606  -3.125  1.00  0.00            
ATOM   4769  H   LEU   293       9.201 -14.285  -3.996  1.00  0.00            
ATOM   4770  CA  LEU   293       9.195 -13.966  -1.931  1.00  0.00            
ATOM   4771  HA  LEU   293       9.548 -14.698  -1.205  1.00  0.00            
ATOM   4772  CB  LEU   293      10.339 -12.987  -2.238  1.00  0.00            
ATOM   4773  HB2 LEU   293      10.046 -12.510  -3.173  1.00  0.00            
ATOM   4774  HB3 LEU   293      10.396 -12.236  -1.450  1.00  0.00            
ATOM   4775  CG  LEU   293      11.763 -13.675  -2.418  1.00  0.00            
ATOM   4776  HG  LEU   293      11.709 -14.390  -3.239  1.00  0.00            
ATOM   4777  CD1 LEU   293      12.813 -12.648  -2.719  1.00  0.00            
ATOM   4778 HD11 LEU   293      12.868 -11.932  -1.898  1.00  0.00            
ATOM   4779 HD12 LEU   293      13.779 -13.138  -2.838  1.00  0.00            
ATOM   4780 HD13 LEU   293      12.556 -12.124  -3.640  1.00  0.00            
ATOM   4781  CD2 LEU   293      12.095 -14.455  -1.187  1.00  0.00            
ATOM   4782 HD21 LEU   293      11.338 -15.222  -1.026  1.00  0.00            
ATOM   4783 HD22 LEU   293      13.070 -14.927  -1.307  1.00  0.00            
ATOM   4784 HD23 LEU   293      12.120 -13.784  -0.327  1.00  0.00            
ATOM   4785  C   LEU   293       8.022 -13.074  -1.399  1.00  0.00            
ATOM   4786  O   LEU   293       7.963 -12.755  -0.206  1.00  0.00            
ATOM   4787  N   THR   294       7.130 -12.686  -2.299  1.00  0.00            
ATOM   4788  H   THR   294       7.169 -12.979  -3.264  1.00  0.00            
ATOM   4789  CA  THR   294       6.006 -11.803  -1.873  1.00  0.00            
ATOM   4790  HA  THR   294       6.450 -11.040  -1.234  1.00  0.00            
ATOM   4791  CB  THR   294       5.332 -11.093  -3.109  1.00  0.00            
ATOM   4792  HB  THR   294       4.949 -11.834  -3.812  1.00  0.00            
ATOM   4793  CG2 THR   294       4.092 -10.189  -2.544  1.00  0.00            
ATOM   4794 HG21 THR   294       4.473  -9.447  -1.842  1.00  0.00            
ATOM   4795 HG22 THR   294       3.602  -9.682  -3.375  1.00  0.00            
ATOM   4796 HG23 THR   294       3.374 -10.832  -2.037  1.00  0.00            
ATOM   4797  OG1 THR   294       6.248 -10.206  -3.699  1.00  0.00            
ATOM   4798  HG1 THR   294       5.836  -9.774  -4.452  1.00  0.00            
ATOM   4799  C   THR   294       5.041 -12.716  -1.222  1.00  0.00            
ATOM   4800  O   THR   294       4.439 -12.374  -0.164  1.00  0.00            
ATOM   4801  N   LEU   295       4.897 -13.927  -1.744  1.00  0.00            
ATOM   4802  H   LEU   295       5.339 -14.208  -2.608  1.00  0.00            
ATOM   4803  CA  LEU   295       3.990 -14.879  -1.082  1.00  0.00            
ATOM   4804  HA  LEU   295       3.021 -14.399  -0.951  1.00  0.00            
ATOM   4805  CB  LEU   295       3.793 -16.177  -1.884  1.00  0.00            
ATOM   4806  HB2 LEU   295       4.750 -16.643  -2.119  1.00  0.00            
ATOM   4807  HB3 LEU   295       3.184 -16.872  -1.305  1.00  0.00            
ATOM   4808  CG  LEU   295       3.065 -15.823  -3.183  1.00  0.00            
ATOM   4809  HG  LEU   295       3.538 -14.955  -3.641  1.00  0.00            
ATOM   4810  CD1 LEU   295       3.137 -16.999  -4.136  1.00  0.00            
ATOM   4811 HD11 LEU   295       2.663 -17.868  -3.679  1.00  0.00            
ATOM   4812 HD12 LEU   295       2.619 -16.749  -5.063  1.00  0.00            
ATOM   4813 HD13 LEU   295       4.180 -17.228  -4.355  1.00  0.00            
ATOM   4814  CD2 LEU   295       1.609 -15.533  -2.866  1.00  0.00            
ATOM   4815 HD21 LEU   295       1.548 -14.696  -2.170  1.00  0.00            
ATOM   4816 HD22 LEU   295       1.080 -15.279  -3.784  1.00  0.00            
ATOM   4817 HD23 LEU   295       1.152 -16.413  -2.415  1.00  0.00            
ATOM   4818  C   LEU   295       4.521 -15.196   0.346  1.00  0.00            
ATOM   4819  O   LEU   295       3.740 -15.466   1.265  1.00  0.00            
ATOM   4820  N   PHE   296       5.842 -15.141   0.503  1.00  0.00            
ATOM   4821  H   PHE   296       6.447 -14.901  -0.269  1.00  0.00            
ATOM   4822  CA  PHE   296       6.451 -15.392   1.813  1.00  0.00            
ATOM   4823  HA  PHE   296       6.037 -16.305   2.241  1.00  0.00            
ATOM   4824  CB  PHE   296       7.984 -15.558   1.685  1.00  0.00            
ATOM   4825  HB2 PHE   296       8.374 -14.752   1.064  1.00  0.00            
ATOM   4826  HB3 PHE   296       8.479 -15.540   2.656  1.00  0.00            
ATOM   4827  CG  PHE   296       8.395 -16.867   1.011  1.00  0.00            
ATOM   4828  CD1 PHE   296       9.712 -17.076   0.607  1.00  0.00            
ATOM   4829  HD1 PHE   296      10.449 -16.288   0.767  1.00  0.00            
ATOM   4830  CE1 PHE   296      10.107 -18.321  -0.019  1.00  0.00            
ATOM   4831  HE1 PHE   296      11.149 -18.483  -0.296  1.00  0.00            
ATOM   4832  CZ  PHE   296       9.181 -19.290  -0.260  1.00  0.00            
ATOM   4833  HZ  PHE   296       9.475 -20.215  -0.755  1.00  0.00            
ATOM   4834  CE2 PHE   296       7.866 -19.097   0.122  1.00  0.00            
ATOM   4835  HE2 PHE   296       7.123 -19.877  -0.046  1.00  0.00            
ATOM   4836  CD2 PHE   296       7.473 -17.834   0.758  1.00  0.00            
ATOM   4837  HD2 PHE   296       6.431 -17.663   1.033  1.00  0.00            
ATOM   4838  C   PHE   296       6.193 -14.191   2.735  1.00  0.00            
ATOM   4839  O   PHE   296       6.082 -14.369   3.904  1.00  0.00            
ATOM   4840  N   VAL   297       6.208 -12.977   2.193  1.00  0.00            
ATOM   4841  H   VAL   297       6.604 -12.825   1.276  1.00  0.00            
ATOM   4842  CA  VAL   297       5.955 -11.786   3.061  1.00  0.00            
ATOM   4843  HA  VAL   297       6.472 -11.960   4.005  1.00  0.00            
ATOM   4844  CB  VAL   297       6.419 -10.434   2.487  1.00  0.00            
ATOM   4845  HB  VAL   297       7.376 -10.609   1.995  1.00  0.00            
ATOM   4846  CG1 VAL   297       5.400  -9.771   1.451  1.00  0.00            
ATOM   4847 HG11 VAL   297       4.443  -9.596   1.943  1.00  0.00            
ATOM   4848 HG12 VAL   297       5.806  -8.823   1.097  1.00  0.00            
ATOM   4849 HG13 VAL   297       5.255 -10.443   0.604  1.00  0.00            
ATOM   4850  CG2 VAL   297       6.613  -9.400   3.669  1.00  0.00            
ATOM   4851 HG21 VAL   297       7.364  -9.778   4.363  1.00  0.00            
ATOM   4852 HG22 VAL   297       6.942  -8.443   3.265  1.00  0.00            
ATOM   4853 HG23 VAL   297       5.668  -9.267   4.194  1.00  0.00            
ATOM   4854  C   VAL   297       4.549 -11.844   3.620  1.00  0.00            
ATOM   4855  O   VAL   297       4.233 -11.228   4.704  1.00  0.00            
ATOM   4856  N   ALA   298       3.707 -12.621   2.974  1.00  0.00            
ATOM   4857  H   ALA   298       3.936 -12.940   2.044  1.00  0.00            
ATOM   4858  CA  ALA   298       2.353 -12.892   3.491  1.00  0.00            
ATOM   4859  HA  ALA   298       1.984 -11.888   3.705  1.00  0.00            
ATOM   4860  CB  ALA   298       1.477 -13.510   2.486  1.00  0.00            
ATOM   4861  HB1 ALA   298       1.829 -14.519   2.269  1.00  0.00            
ATOM   4862  HB2 ALA   298       0.459 -13.555   2.871  1.00  0.00            
ATOM   4863  HB3 ALA   298       1.494 -12.915   1.573  1.00  0.00            
ATOM   4864  C   ALA   298       2.325 -13.661   4.799  1.00  0.00            
ATOM   4865  O   ALA   298       1.412 -13.493   5.594  1.00  0.00            
ATOM   4866  N   VAL   299       3.325 -14.518   5.024  1.00  0.00            
ATOM   4867  H   VAL   299       4.102 -14.583   4.382  1.00  0.00            
ATOM   4868  CA  VAL   299       3.302 -15.432   6.196  1.00  0.00            
ATOM   4869  HA  VAL   299       2.416 -16.061   6.278  1.00  0.00            
ATOM   4870  CB  VAL   299       4.548 -16.338   6.144  1.00  0.00            
ATOM   4871  HB  VAL   299       5.412 -15.733   5.872  1.00  0.00            
ATOM   4872  CG1 VAL   299       4.803 -17.016   7.543  1.00  0.00            
ATOM   4873 HG11 VAL   299       3.939 -17.622   7.817  1.00  0.00            
ATOM   4874 HG12 VAL   299       5.687 -17.652   7.483  1.00  0.00            
ATOM   4875 HG13 VAL   299       4.960 -16.246   8.298  1.00  0.00            
ATOM   4876  CG2 VAL   299       4.388 -17.378   4.956  1.00  0.00            
ATOM   4877 HG21 VAL   299       4.287 -16.841   4.013  1.00  0.00            
ATOM   4878 HG22 VAL   299       5.268 -18.021   4.915  1.00  0.00            
ATOM   4879 HG23 VAL   299       3.500 -17.987   5.122  1.00  0.00            
ATOM   4880  C   VAL   299       3.260 -14.706   7.566  1.00  0.00            
ATOM   4881  O   VAL   299       2.482 -15.100   8.429  1.00  0.00            
ATOM   4882  N   PRO   300       4.042 -13.658   7.760  1.00  0.00            
ATOM   4883  CD  PRO   300       5.261 -13.197   7.074  1.00  0.00            
ATOM   4884  HD2 PRO   300       5.174 -13.374   6.001  1.00  0.00            
ATOM   4885  HD3 PRO   300       6.129 -13.730   7.460  1.00  0.00            
ATOM   4886  CG  PRO   300       5.288 -11.739   7.416  1.00  0.00            
ATOM   4887  HG2 PRO   300       4.547 -11.168   6.854  1.00  0.00            
ATOM   4888  HG3 PRO   300       6.274 -11.299   7.268  1.00  0.00            
ATOM   4889  CB  PRO   300       4.925 -11.800   8.944  1.00  0.00            
ATOM   4890  HB2 PRO   300       4.493 -10.871   9.317  1.00  0.00            
ATOM   4891  HB3 PRO   300       5.814 -12.044   9.524  1.00  0.00            
ATOM   4892  CA  PRO   300       3.900 -12.933   9.056  1.00  0.00            
ATOM   4893  HA  PRO   300       4.211 -13.629   9.834  1.00  0.00            
ATOM   4894  C   PRO   300       2.480 -12.407   9.373  1.00  0.00            
ATOM   4895  O   PRO   300       2.083 -12.382  10.548  1.00  0.00            
ATOM   4896  N   SER   301       1.730 -12.009   8.356  1.00  0.00            
ATOM   4897  H   SER   301       2.140 -11.878   7.442  1.00  0.00            
ATOM   4898  CA  SER   301       0.293 -11.578   8.567  1.00  0.00            
ATOM   4899  HA  SER   301       0.209 -11.078   9.532  1.00  0.00            
ATOM   4900  CB  SER   301      -0.196 -10.590   7.444  1.00  0.00            
ATOM   4901  HB2 SER   301       0.115 -10.927   6.455  1.00  0.00            
ATOM   4902  HB3 SER   301      -1.280 -10.473   7.464  1.00  0.00            
ATOM   4903  OG  SER   301       0.432  -9.318   7.740  1.00  0.00            
ATOM   4904  HG  SER   301       0.168  -8.671   7.082  1.00  0.00            
ATOM   4905  C   SER   301      -0.570 -12.774   8.731  1.00  0.00            
ATOM   4906  O   SER   301      -1.543 -12.798   9.504  1.00  0.00            
ATOM   4907  N   LEU   302      -0.267 -13.847   8.006  1.00  0.00            
ATOM   4908  H   LEU   302       0.377 -13.841   7.228  1.00  0.00            
ATOM   4909  CA  LEU   302      -1.008 -15.100   8.296  1.00  0.00            
ATOM   4910  HA  LEU   302      -2.078 -14.901   8.232  1.00  0.00            
ATOM   4911  CB  LEU   302      -0.654 -16.234   7.301  1.00  0.00            
ATOM   4912  HB2 LEU   302       0.435 -16.278   7.324  1.00  0.00            
ATOM   4913  HB3 LEU   302      -1.064 -17.184   7.642  1.00  0.00            
ATOM   4914  CG  LEU   302      -1.129 -15.956   5.849  1.00  0.00            
ATOM   4915  HG  LEU   302      -0.937 -14.922   5.561  1.00  0.00            
ATOM   4916  CD1 LEU   302      -0.326 -16.883   4.964  1.00  0.00            
ATOM   4917 HD11 LEU   302      -0.519 -17.916   5.251  1.00  0.00            
ATOM   4918 HD12 LEU   302      -0.616 -16.734   3.924  1.00  0.00            
ATOM   4919 HD13 LEU   302       0.735 -16.666   5.079  1.00  0.00            
ATOM   4920  CD2 LEU   302      -2.669 -16.136   5.700  1.00  0.00            
ATOM   4921 HD21 LEU   302      -3.183 -15.442   6.366  1.00  0.00            
ATOM   4922 HD22 LEU   302      -2.961 -15.933   4.669  1.00  0.00            
ATOM   4923 HD23 LEU   302      -2.943 -17.158   5.959  1.00  0.00            
ATOM   4924  C   LEU   302      -0.783 -15.571   9.774  1.00  0.00            
ATOM   4925  O   LEU   302      -1.703 -16.027  10.408  1.00  0.00            
ATOM   4926  N   MET   303       0.431 -15.433  10.253  1.00  0.00            
ATOM   4927  H   MET   303       1.139 -15.075   9.629  1.00  0.00            
ATOM   4928  CA  MET   303       0.822 -15.745  11.664  1.00  0.00            
ATOM   4929  HA  MET   303       0.593 -16.777  11.930  1.00  0.00            
ATOM   4930  CB  MET   303       2.326 -15.546  11.743  1.00  0.00            
ATOM   4931  HB2 MET   303       2.779 -16.178  10.980  1.00  0.00            
ATOM   4932  HB3 MET   303       2.529 -14.499  11.514  1.00  0.00            
ATOM   4933  CG  MET   303       2.930 -15.898  13.133  1.00  0.00            
ATOM   4934  HG2 MET   303       2.499 -15.267  13.910  1.00  0.00            
ATOM   4935  HG3 MET   303       2.750 -16.945  13.376  1.00  0.00            
ATOM   4936  SD  MET   303       4.705 -15.606  13.050  1.00  0.00            
ATOM   4937  CE  MET   303       5.239 -16.625  11.655  1.00  0.00            
ATOM   4938  HE1 MET   303       4.723 -16.303  10.751  1.00  0.00            
ATOM   4939  HE2 MET   303       6.315 -16.518  11.517  1.00  0.00            
ATOM   4940  HE3 MET   303       5.000 -17.670  11.857  1.00  0.00            
ATOM   4941  C   MET   303       0.091 -14.748  12.605  1.00  0.00            
ATOM   4942  O   MET   303      -0.507 -15.120  13.627  1.00  0.00            
ATOM   4943  N   THR   304       0.068 -13.483  12.187  1.00  0.00            
ATOM   4944  H   THR   304       0.547 -13.216  11.338  1.00  0.00            
ATOM   4945  CA  THR   304      -0.586 -12.403  13.007  1.00  0.00            
ATOM   4946  HA  THR   304      -0.115 -12.394  13.989  1.00  0.00            
ATOM   4947  CB  THR   304      -0.323 -11.008  12.308  1.00  0.00            
ATOM   4948  HB  THR   304      -0.663 -11.054  11.274  1.00  0.00            
ATOM   4949  CG2 THR   304      -1.108  -9.871  13.070  1.00  0.00            
ATOM   4950 HG21 THR   304      -0.768  -9.825  14.105  1.00  0.00            
ATOM   4951 HG22 THR   304      -0.922  -8.913  12.584  1.00  0.00            
ATOM   4952 HG23 THR   304      -2.175 -10.088  13.048  1.00  0.00            
ATOM   4953  OG1 THR   304       1.066 -10.637  12.382  1.00  0.00            
ATOM   4954  HG1 THR   304       1.194  -9.788  11.950  1.00  0.00            
ATOM   4955  C   THR   304      -2.016 -12.743  13.151  1.00  0.00            
ATOM   4956  O   THR   304      -2.592 -12.613  14.292  1.00  0.00            
ATOM   4957  N   ALA   305      -2.638 -13.185  12.050  1.00  0.00            
ATOM   4958  H   ALA   305      -2.156 -13.163  11.163  1.00  0.00            
ATOM   4959  CA  ALA   305      -4.035 -13.563  12.062  1.00  0.00            
ATOM   4960  HA  ALA   305      -4.564 -12.630  12.258  1.00  0.00            
ATOM   4961  CB  ALA   305      -4.495 -14.100  10.782  1.00  0.00            
ATOM   4962  HB1 ALA   305      -3.981 -15.039  10.577  1.00  0.00            
ATOM   4963  HB2 ALA   305      -5.570 -14.277  10.826  1.00  0.00            
ATOM   4964  HB3 ALA   305      -4.277 -13.386   9.988  1.00  0.00            
ATOM   4965  C   ALA   305      -4.361 -14.503  13.191  1.00  0.00            
ATOM   4966  O   ALA   305      -5.257 -14.275  13.960  1.00  0.00            
ATOM   4967  N   PHE   306      -3.584 -15.578  13.308  1.00  0.00            
ATOM   4968  H   PHE   306      -2.898 -15.811  12.603  1.00  0.00            
ATOM   4969  CA  PHE   306      -3.786 -16.505  14.403  1.00  0.00            
ATOM   4970  HA  PHE   306      -4.847 -16.728  14.518  1.00  0.00            
ATOM   4971  CB  PHE   306      -3.025 -17.839  14.107  1.00  0.00            
ATOM   4972  HB2 PHE   306      -3.098 -18.149  13.065  1.00  0.00            
ATOM   4973  HB3 PHE   306      -1.975 -17.749  14.385  1.00  0.00            
ATOM   4974  CG  PHE   306      -3.592 -18.957  14.929  1.00  0.00            
ATOM   4975  CD1 PHE   306      -3.182 -19.126  16.277  1.00  0.00            
ATOM   4976  HD1 PHE   306      -2.440 -18.456  16.712  1.00  0.00            
ATOM   4977  CE1 PHE   306      -3.736 -20.166  17.056  1.00  0.00            
ATOM   4978  HE1 PHE   306      -3.422 -20.286  18.092  1.00  0.00            
ATOM   4979  CZ  PHE   306      -4.690 -21.044  16.502  1.00  0.00            
ATOM   4980  HZ  PHE   306      -5.105 -21.844  17.115  1.00  0.00            
ATOM   4981  CE2 PHE   306      -5.106 -20.892  15.165  1.00  0.00            
ATOM   4982  HE2 PHE   306      -5.836 -21.566  14.716  1.00  0.00            
ATOM   4983  CD2 PHE   306      -4.544 -19.811  14.384  1.00  0.00            
ATOM   4984  HD2 PHE   306      -4.866 -19.658  13.355  1.00  0.00            
ATOM   4985  C   PHE   306      -3.420 -16.022  15.828  1.00  0.00            
ATOM   4986  O   PHE   306      -4.183 -16.213  16.767  1.00  0.00            
ATOM   4987  N   THR   307      -2.276 -15.379  15.990  1.00  0.00            
ATOM   4988  H   THR   307      -1.699 -15.139  15.196  1.00  0.00            
ATOM   4989  CA  THR   307      -1.842 -14.967  17.295  1.00  0.00            
ATOM   4990  HA  THR   307      -1.772 -15.802  17.992  1.00  0.00            
ATOM   4991  CB  THR   307      -0.505 -14.325  17.188  1.00  0.00            
ATOM   4992  HB  THR   307      -0.600 -13.476  16.511  1.00  0.00            
ATOM   4993  CG2 THR   307       0.055 -13.832  18.569  1.00  0.00            
ATOM   4994 HG21 THR   307       0.150 -14.681  19.246  1.00  0.00            
ATOM   4995 HG22 THR   307       1.032 -13.373  18.422  1.00  0.00            
ATOM   4996 HG23 THR   307      -0.629 -13.101  18.999  1.00  0.00            
ATOM   4997  OG1 THR   307       0.387 -15.287  16.589  1.00  0.00            
ATOM   4998  HG1 THR   307       1.262 -14.902  16.504  1.00  0.00            
ATOM   4999  C   THR   307      -2.847 -13.941  17.806  1.00  0.00            
ATOM   5000  O   THR   307      -3.244 -13.967  19.023  1.00  0.00            
ATOM   5001  N   VAL   308      -3.276 -13.059  16.910  1.00  0.00            
ATOM   5002  H   VAL   308      -2.938 -13.031  15.959  1.00  0.00            
ATOM   5003  CA  VAL   308      -4.204 -12.012  17.348  1.00  0.00            
ATOM   5004  HA  VAL   308      -4.036 -11.625  18.354  1.00  0.00            
ATOM   5005  CB  VAL   308      -4.279 -10.794  16.346  1.00  0.00            
ATOM   5006  HB  VAL   308      -4.426 -11.172  15.334  1.00  0.00            
ATOM   5007  CG1 VAL   308      -5.472  -9.856  16.730  1.00  0.00            
ATOM   5008 HG11 VAL   308      -5.327  -9.478  17.743  1.00  0.00            
ATOM   5009 HG12 VAL   308      -5.516  -9.019  16.034  1.00  0.00            
ATOM   5010 HG13 VAL   308      -6.406 -10.417  16.683  1.00  0.00            
ATOM   5011  CG2 VAL   308      -2.879 -10.126  16.239  1.00  0.00            
ATOM   5012 HG21 VAL   308      -2.155 -10.855  15.873  1.00  0.00            
ATOM   5013 HG22 VAL   308      -2.929  -9.286  15.547  1.00  0.00            
ATOM   5014 HG23 VAL   308      -2.569  -9.770  17.222  1.00  0.00            
ATOM   5015  C   VAL   308      -5.553 -12.638  17.573  1.00  0.00            
ATOM   5016  O   VAL   308      -6.185 -12.333  18.583  1.00  0.00            
ATOM   5017  N   ALA   309      -6.011 -13.531  16.697  1.00  0.00            
ATOM   5018  H   ALA   309      -5.520 -13.782  15.851  1.00  0.00            
ATOM   5019  CA  ALA   309      -7.366 -14.064  16.903  1.00  0.00            
ATOM   5020  HA  ALA   309      -8.000 -13.184  17.007  1.00  0.00            
ATOM   5021  CB  ALA   309      -7.880 -14.898  15.748  1.00  0.00            
ATOM   5022  HB1 ALA   309      -7.260 -15.789  15.638  1.00  0.00            
ATOM   5023  HB2 ALA   309      -8.911 -15.195  15.944  1.00  0.00            
ATOM   5024  HB3 ALA   309      -7.840 -14.312  14.831  1.00  0.00            
ATOM   5025  C   ALA   309      -7.446 -14.830  18.233  1.00  0.00            
ATOM   5026  O   ALA   309      -8.486 -14.779  18.976  1.00  0.00            
ATOM   5027  N   ALA   310      -6.377 -15.537  18.521  1.00  0.00            
ATOM   5028  H   ALA   310      -5.541 -15.446  17.961  1.00  0.00            
ATOM   5029  CA  ALA   310      -6.340 -16.422  19.685  1.00  0.00            
ATOM   5030  HA  ALA   310      -7.212 -17.070  19.781  1.00  0.00            
ATOM   5031  CB  ALA   310      -5.106 -17.283  19.643  1.00  0.00            
ATOM   5032  HB1 ALA   310      -4.223 -16.649  19.557  1.00  0.00            
ATOM   5033  HB2 ALA   310      -5.042 -17.872  20.558  1.00  0.00            
ATOM   5034  HB3 ALA   310      -5.157 -17.952  18.784  1.00  0.00            
ATOM   5035  C   ALA   310      -6.251 -15.546  20.914  1.00  0.00            
ATOM   5036  O   ALA   310      -6.757 -15.926  21.958  1.00  0.00            
ATOM   5037  N   SER   311      -5.586 -14.395  20.792  1.00  0.00            
ATOM   5038  H   SER   311      -5.022 -14.203  19.977  1.00  0.00            
ATOM   5039  CA  SER   311      -5.576 -13.406  21.909  1.00  0.00            
ATOM   5040  HA  SER   311      -5.319 -13.914  22.840  1.00  0.00            
ATOM   5041  CB  SER   311      -4.572 -12.317  21.663  1.00  0.00            
ATOM   5042  HB2 SER   311      -4.826 -11.794  20.740  1.00  0.00            
ATOM   5043  HB3 SER   311      -4.591 -11.614  22.496  1.00  0.00            
ATOM   5044  OG  SER   311      -3.291 -12.869  21.548  1.00  0.00            
ATOM   5045  HG  SER   311      -2.654 -12.167  21.390  1.00  0.00            
ATOM   5046  C   SER   311      -6.971 -12.823  22.159  1.00  0.00            
ATOM   5047  O   SER   311      -7.377 -12.683  23.340  1.00  0.00            
ATOM   5048  N   LEU   312      -7.700 -12.490  21.095  1.00  0.00            
ATOM   5049  H   LEU   312      -7.311 -12.526  20.164  1.00  0.00            
ATOM   5050  CA  LEU   312      -9.052 -11.960  21.262  1.00  0.00            
ATOM   5051  HA  LEU   312      -9.032 -11.146  21.986  1.00  0.00            
ATOM   5052  CB  LEU   312      -9.627 -11.416  19.919  1.00  0.00            
ATOM   5053  HB2 LEU   312      -9.535 -12.250  19.222  1.00  0.00            
ATOM   5054  HB3 LEU   312     -10.668 -11.097  19.967  1.00  0.00            
ATOM   5055  CG  LEU   312      -8.742 -10.230  19.427  1.00  0.00            
ATOM   5056  HG  LEU   312      -7.692 -10.523  19.433  1.00  0.00            
ATOM   5057  CD1 LEU   312      -9.166  -9.857  17.981  1.00  0.00            
ATOM   5058 HD11 LEU   312     -10.216  -9.563  17.973  1.00  0.00            
ATOM   5059 HD12 LEU   312      -8.555  -9.028  17.624  1.00  0.00            
ATOM   5060 HD13 LEU   312      -9.026 -10.717  17.327  1.00  0.00            
ATOM   5061  CD2 LEU   312      -8.772  -9.009  20.409  1.00  0.00            
ATOM   5062 HD21 LEU   312      -8.402  -9.320  21.387  1.00  0.00            
ATOM   5063 HD22 LEU   312      -8.139  -8.212  20.019  1.00  0.00
[truncated: 6,835,643 more chars]
