# Supplementary material for: Data for molecular dynamics simulations of B-type cytochrome c oxidase with the Amber force field
Source: Data Brief. 2016 Jul 26;8:1209–14. doi: 10.1016/j.dib.2016.07.043 (PMC4979044; doi:10.1016/j.dib.2016.07.043)
Supplement: Supplementary file 2 — Supplementary material [file mmc2.zip › coordinate-files/cco-lipid-water-ion-equilibrated.pdb]

ATOM      1  N   SER     1      44.208  72.425  85.617  1.00  0.00           N  
ATOM      2  H1  SER     1      43.569  71.938  85.005  1.00  0.00           H  
ATOM      3  H2  SER     1      44.631  73.152  85.059  1.00  0.00           H  
ATOM      4  H3  SER     1      43.728  72.804  86.422  1.00  0.00           H  
ATOM      5  CA  SER     1      45.229  71.456  86.079  1.00  0.00           C  
ATOM      6  HA  SER     1      45.966  71.896  86.750  1.00  0.00           H  
ATOM      7  CB  SER     1      44.601  70.342  86.957  1.00  0.00           C  
ATOM      8  HB2 SER     1      45.365  69.614  87.231  1.00  0.00           H  
ATOM      9  HB3 SER     1      44.158  70.774  87.855  1.00  0.00           H  
ATOM     10  OG  SER     1      43.580  69.640  86.282  1.00  0.00           O  
ATOM     11  HG  SER     1      43.364  68.912  86.870  1.00  0.00           H  
ATOM     12  C   SER     1      45.871  70.930  84.832  1.00  0.00           C  
ATOM     13  O   SER     1      45.277  70.947  83.722  1.00  0.00           O  
ATOM     14  N   ARG     2      47.117  70.386  84.983  1.00  0.00           N  
ATOM     15  H   ARG     2      47.457  70.267  85.927  1.00  0.00           H  
ATOM     16  CA  ARG     2      48.063  69.856  83.987  1.00  0.00           C  
ATOM     17  HA  ARG     2      47.993  70.446  83.074  1.00  0.00           H  
ATOM     18  CB  ARG     2      49.537  70.013  84.444  1.00  0.00           C  
ATOM     19  HB2 ARG     2      49.765  69.294  85.231  1.00  0.00           H  
ATOM     20  HB3 ARG     2      50.135  69.728  83.579  1.00  0.00           H  
ATOM     21  CG  ARG     2      49.884  71.462  84.797  1.00  0.00           C  
ATOM     22  HG2 ARG     2      49.023  72.005  85.188  1.00  0.00           H  
ATOM     23  HG3 ARG     2      50.593  71.468  85.625  1.00  0.00           H  
ATOM     24  CD  ARG     2      50.364  72.228  83.500  1.00  0.00           C  
ATOM     25  HD2 ARG     2      51.343  71.756  83.419  1.00  0.00           H  
ATOM     26  HD3 ARG     2      49.884  71.963  82.559  1.00  0.00           H  
ATOM     27  NE  ARG     2      50.468  73.674  83.777  1.00  0.00           N  
ATOM     28  HE  ARG     2      49.616  74.165  84.009  1.00  0.00           H  
ATOM     29  CZ  ARG     2      51.481  74.484  83.651  1.00  0.00           C  
ATOM     30  NH1 ARG     2      52.715  74.148  83.314  1.00  0.00           N  
ATOM     31 HH11 ARG     2      52.896  73.155  83.297  1.00  0.00           H  
ATOM     32 HH12 ARG     2      53.352  74.867  83.002  1.00  0.00           H  
ATOM     33  NH2 ARG     2      51.248  75.741  83.780  1.00  0.00           N  
ATOM     34 HH21 ARG     2      50.314  76.108  83.898  1.00  0.00           H  
ATOM     35 HH22 ARG     2      52.028  76.369  83.911  1.00  0.00           H  
ATOM     36  C   ARG     2      47.825  68.454  83.428  1.00  0.00           C  
ATOM     37  O   ARG     2      48.802  67.830  83.028  1.00  0.00           O  
ATOM     38  N   VAL     3      46.582  67.968  83.289  1.00  0.00           N  
ATOM     39  H   VAL     3      45.848  68.646  83.434  1.00  0.00           H  
ATOM     40  CA  VAL     3      46.247  66.565  82.922  1.00  0.00           C  
ATOM     41  HA  VAL     3      46.751  65.957  83.674  1.00  0.00           H  
ATOM     42  CB  VAL     3      44.717  66.190  83.138  1.00  0.00           C  
ATOM     43  HB  VAL     3      44.340  66.859  83.911  1.00  0.00           H  
ATOM     44  CG1 VAL     3      43.823  66.245  81.924  1.00  0.00           C  
ATOM     45 HG11 VAL     3      43.920  67.243  81.496  1.00  0.00           H  
ATOM     46 HG12 VAL     3      44.197  65.465  81.260  1.00  0.00           H  
ATOM     47 HG13 VAL     3      42.808  66.039  82.263  1.00  0.00           H  
ATOM     48  CG2 VAL     3      44.634  64.687  83.654  1.00  0.00           C  
ATOM     49 HG21 VAL     3      44.876  63.945  82.894  1.00  0.00           H  
ATOM     50 HG22 VAL     3      45.318  64.573  84.495  1.00  0.00           H  
ATOM     51 HG23 VAL     3      43.585  64.516  83.898  1.00  0.00           H  
ATOM     52  C   VAL     3      46.696  66.100  81.444  1.00  0.00           C  
ATOM     53  O   VAL     3      47.160  64.940  81.247  1.00  0.00           O  
ATOM     54  N   TYR     4      46.729  67.042  80.487  1.00  0.00           N  
ATOM     55  H   TYR     4      46.334  67.965  80.595  1.00  0.00           H  
ATOM     56  CA  TYR     4      47.365  66.773  79.159  1.00  0.00           C  
ATOM     57  HA  TYR     4      46.980  65.810  78.822  1.00  0.00           H  
ATOM     58  CB  TYR     4      46.775  67.720  78.084  1.00  0.00           C  
ATOM     59  HB2 TYR     4      46.953  68.720  78.479  1.00  0.00           H  
ATOM     60  HB3 TYR     4      47.351  67.706  77.159  1.00  0.00           H  
ATOM     61  CG  TYR     4      45.333  67.376  77.806  1.00  0.00           C  
ATOM     62  CD1 TYR     4      44.973  66.212  77.096  1.00  0.00           C  
ATOM     63  HD1 TYR     4      45.744  65.511  76.812  1.00  0.00           H  
ATOM     64  CE1 TYR     4      43.636  65.841  76.965  1.00  0.00           C  
ATOM     65  HE1 TYR     4      43.294  64.911  76.537  1.00  0.00           H  
ATOM     66  CZ  TYR     4      42.634  66.784  77.308  1.00  0.00           C  
ATOM     67  OH  TYR     4      41.300  66.547  77.094  1.00  0.00           O  
ATOM     68  HH  TYR     4      40.745  67.231  77.476  1.00  0.00           H  
ATOM     69  CE2 TYR     4      43.044  68.045  77.857  1.00  0.00           C  
ATOM     70  HE2 TYR     4      42.215  68.695  78.095  1.00  0.00           H  
ATOM     71  CD2 TYR     4      44.324  68.285  78.178  1.00  0.00           C  
ATOM     72  HD2 TYR     4      44.611  69.137  78.776  1.00  0.00           H  
ATOM     73  C   TYR     4      48.925  66.510  79.163  1.00  0.00           C  
ATOM     74  O   TYR     4      49.447  66.188  78.049  1.00  0.00           O  
ATOM     75  N   GLU     5      49.586  66.560  80.356  1.00  0.00           N  
ATOM     76  H   GLU     5      49.070  66.966  81.123  1.00  0.00           H  
ATOM     77  CA  GLU     5      50.954  66.128  80.565  1.00  0.00           C  
ATOM     78  HA  GLU     5      51.431  65.929  79.605  1.00  0.00           H  
ATOM     79  CB  GLU     5      51.722  67.322  81.221  1.00  0.00           C  
ATOM     80  HB2 GLU     5      51.321  67.476  82.223  1.00  0.00           H  
ATOM     81  HB3 GLU     5      52.786  67.088  81.241  1.00  0.00           H  
ATOM     82  CG  GLU     5      51.577  68.656  80.499  1.00  0.00           C  
ATOM     83  HG2 GLU     5      50.509  68.860  80.420  1.00  0.00           H  
ATOM     84  HG3 GLU     5      52.160  69.388  81.057  1.00  0.00           H  
ATOM     85  CD  GLU     5      52.135  68.708  79.108  1.00  0.00           C  
ATOM     86  OE1 GLU     5      52.018  69.789  78.504  1.00  0.00           O  
ATOM     87  OE2 GLU     5      52.854  67.847  78.586  1.00  0.00           O  
ATOM     88  C   GLU     5      51.232  64.871  81.463  1.00  0.00           C  
ATOM     89  O   GLU     5      52.342  64.447  81.527  1.00  0.00           O  
ATOM     90  N   ALA     6      50.163  64.347  82.060  1.00  0.00           N  
ATOM     91  H   ALA     6      49.236  64.740  81.978  1.00  0.00           H  
ATOM     92  CA  ALA     6      50.223  63.056  82.652  1.00  0.00           C  
ATOM     93  HA  ALA     6      51.041  62.983  83.370  1.00  0.00           H  
ATOM     94  CB  ALA     6      48.959  62.703  83.415  1.00  0.00           C  
ATOM     95  HB1 ALA     6      48.619  63.419  84.163  1.00  0.00           H  
ATOM     96  HB2 ALA     6      48.193  62.425  82.692  1.00  0.00           H  
ATOM     97  HB3 ALA     6      49.243  61.811  83.974  1.00  0.00           H  
ATOM     98  C   ALA     6      50.712  61.976  81.651  1.00  0.00           C  
ATOM     99  O   ALA     6      51.780  61.418  81.793  1.00  0.00           O  
ATOM    100  N   TYR     7      49.854  61.594  80.676  1.00  0.00           N  
ATOM    101  H   TYR     7      48.974  62.085  80.613  1.00  0.00           H  
ATOM    102  CA  TYR     7      50.080  60.453  79.842  1.00  0.00           C  
ATOM    103  HA  TYR     7      51.049  60.023  80.097  1.00  0.00           H  
ATOM    104  CB  TYR     7      49.043  59.379  80.259  1.00  0.00           C  
ATOM    105  HB2 TYR     7      48.049  59.798  80.103  1.00  0.00           H  
ATOM    106  HB3 TYR     7      49.088  58.558  79.544  1.00  0.00           H  
ATOM    107  CG  TYR     7      49.155  58.925  81.738  1.00  0.00           C  
ATOM    108  CD1 TYR     7      50.155  58.021  82.123  1.00  0.00           C  
ATOM    109  HD1 TYR     7      50.828  57.646  81.366  1.00  0.00           H  
ATOM    110  CE1 TYR     7      50.239  57.465  83.415  1.00  0.00           C  
ATOM    111  HE1 TYR     7      50.911  56.645  83.622  1.00  0.00           H  
ATOM    112  CZ  TYR     7      49.333  57.832  84.381  1.00  0.00           C  
ATOM    113  OH  TYR     7      49.240  57.264  85.638  1.00  0.00           O  
ATOM    114  HH  TYR     7      48.413  57.356  86.117  1.00  0.00           H  
ATOM    115  CE2 TYR     7      48.308  58.758  83.967  1.00  0.00           C  
ATOM    116  HE2 TYR     7      47.617  59.042  84.747  1.00  0.00           H  
ATOM    117  CD2 TYR     7      48.200  59.347  82.633  1.00  0.00           C  
ATOM    118  HD2 TYR     7      47.413  60.050  82.404  1.00  0.00           H  
ATOM    119  C   TYR     7      50.163  60.690  78.283  1.00  0.00           C  
ATOM    120  O   TYR     7      49.311  60.393  77.453  1.00  0.00           O  
ATOM    121  N   PRO     8      51.316  61.342  77.890  1.00  0.00           N  
ATOM    122  CD  PRO     8      52.415  61.917  78.689  1.00  0.00           C  
ATOM    123  HD2 PRO     8      52.940  61.267  79.389  1.00  0.00           H  
ATOM    124  HD3 PRO     8      51.914  62.767  79.152  1.00  0.00           H  
ATOM    125  CG  PRO     8      53.557  62.311  77.691  1.00  0.00           C  
ATOM    126  HG2 PRO     8      54.216  61.454  77.550  1.00  0.00           H  
ATOM    127  HG3 PRO     8      54.157  63.119  78.110  1.00  0.00           H  
ATOM    128  CB  PRO     8      52.804  62.610  76.410  1.00  0.00           C  
ATOM    129  HB2 PRO     8      53.402  62.265  75.566  1.00  0.00           H  
ATOM    130  HB3 PRO     8      52.680  63.686  76.531  1.00  0.00           H  
ATOM    131  CA  PRO     8      51.406  61.845  76.518  1.00  0.00           C  
ATOM    132  HA  PRO     8      50.565  62.501  76.293  1.00  0.00           H  
ATOM    133  C   PRO     8      51.339  60.825  75.386  1.00  0.00           C  
ATOM    134  O   PRO     8      51.089  61.241  74.257  1.00  0.00           O  
ATOM    135  N   GLU     9      51.501  59.492  75.652  1.00  0.00           N  
ATOM    136  H   GLU     9      51.706  59.213  76.601  1.00  0.00           H  
ATOM    137  CA  GLU     9      51.294  58.385  74.713  1.00  0.00           C  
ATOM    138  HA  GLU     9      51.978  58.537  73.879  1.00  0.00           H  
ATOM    139  CB  GLU     9      51.735  57.046  75.353  1.00  0.00           C  
ATOM    140  HB2 GLU     9      51.840  56.339  74.530  1.00  0.00           H  
ATOM    141  HB3 GLU     9      52.695  57.318  75.792  1.00  0.00           H  
ATOM    142  CG  GLU     9      50.864  56.369  76.461  1.00  0.00           C  
ATOM    143  HG2 GLU     9      49.822  56.404  76.140  1.00  0.00           H  
ATOM    144  HG3 GLU     9      51.077  55.300  76.483  1.00  0.00           H  
ATOM    145  CD  GLU     9      50.987  56.906  77.844  1.00  0.00           C  
ATOM    146  OE1 GLU     9      51.629  57.976  78.089  1.00  0.00           O  
ATOM    147  OE2 GLU     9      50.535  56.272  78.788  1.00  0.00           O  
ATOM    148  C   GLU     9      49.812  58.234  74.271  1.00  0.00           C  
ATOM    149  O   GLU     9      49.507  57.500  73.343  1.00  0.00           O  
ATOM    150  N   LYS    10      48.852  58.812  75.022  1.00  0.00           N  
ATOM    151  H   LYS    10      49.136  59.254  75.885  1.00  0.00           H  
ATOM    152  CA  LYS    10      47.455  58.859  74.684  1.00  0.00           C  
ATOM    153  HA  LYS    10      47.136  57.840  74.468  1.00  0.00           H  
ATOM    154  CB  LYS    10      46.535  59.231  75.903  1.00  0.00           C  
ATOM    155  HB2 LYS    10      46.801  60.236  76.229  1.00  0.00           H  
ATOM    156  HB3 LYS    10      45.515  59.254  75.520  1.00  0.00           H  
ATOM    157  CG  LYS    10      46.666  58.274  77.126  1.00  0.00           C  
ATOM    158  HG2 LYS    10      46.611  57.219  76.856  1.00  0.00           H  
ATOM    159  HG3 LYS    10      47.609  58.552  77.596  1.00  0.00           H  
ATOM    160  CD  LYS    10      45.487  58.548  78.110  1.00  0.00           C  
ATOM    161  HD2 LYS    10      45.607  59.590  78.410  1.00  0.00           H  
ATOM    162  HD3 LYS    10      44.537  58.458  77.584  1.00  0.00           H  
ATOM    163  CE  LYS    10      45.524  57.699  79.354  1.00  0.00           C  
ATOM    164  HE2 LYS    10      46.412  57.912  79.949  1.00  0.00           H  
ATOM    165  HE3 LYS    10      44.778  58.038  80.072  1.00  0.00           H  
ATOM    166  NZ  LYS    10      45.344  56.255  79.113  1.00  0.00           N  
ATOM    167  HZ1 LYS    10      45.082  55.847  79.999  1.00  0.00           H  
ATOM    168  HZ2 LYS    10      44.559  56.063  78.508  1.00  0.00           H  
ATOM    169  HZ3 LYS    10      46.240  55.848  78.887  1.00  0.00           H  
ATOM    170  C   LYS    10      47.222  59.692  73.510  1.00  0.00           C  
ATOM    171  O   LYS    10      46.614  59.262  72.513  1.00  0.00           O  
ATOM    172  N   LYS    11      47.676  60.976  73.670  1.00  0.00           N  
ATOM    173  H   LYS    11      47.960  61.317  74.578  1.00  0.00           H  
ATOM    174  CA  LYS    11      47.425  61.974  72.633  1.00  0.00           C  
ATOM    175  HA  LYS    11      46.351  62.090  72.486  1.00  0.00           H  
ATOM    176  CB  LYS    11      47.977  63.343  72.979  1.00  0.00           C  
ATOM    177  HB2 LYS    11      47.597  63.792  73.897  1.00  0.00           H  
ATOM    178  HB3 LYS    11      49.041  63.110  73.026  1.00  0.00           H  
ATOM    179  CG  LYS    11      47.788  64.329  71.797  1.00  0.00           C  
ATOM    180  HG2 LYS    11      48.034  63.918  70.817  1.00  0.00           H  
ATOM    181  HG3 LYS    11      46.720  64.545  71.806  1.00  0.00           H  
ATOM    182  CD  LYS    11      48.591  65.630  72.031  1.00  0.00           C  
ATOM    183  HD2 LYS    11      49.595  65.390  72.380  1.00  0.00           H  
ATOM    184  HD3 LYS    11      48.617  66.205  71.105  1.00  0.00           H  
ATOM    185  CE  LYS    11      47.893  66.477  73.153  1.00  0.00           C  
ATOM    186  HE2 LYS    11      47.371  65.796  73.824  1.00  0.00           H  
ATOM    187  HE3 LYS    11      48.699  67.042  73.621  1.00  0.00           H  
ATOM    188  NZ  LYS    11      46.877  67.388  72.563  1.00  0.00           N  
ATOM    189  HZ1 LYS    11      46.265  67.826  73.237  1.00  0.00           H  
ATOM    190  HZ2 LYS    11      47.294  68.160  72.063  1.00  0.00           H  
ATOM    191  HZ3 LYS    11      46.291  66.971  71.853  1.00  0.00           H  
ATOM    192  C   LYS    11      48.074  61.381  71.289  1.00  0.00           C  
ATOM    193  O   LYS    11      47.351  61.293  70.300  1.00  0.00           O  
ATOM    194  N   ALA    12      49.343  61.002  71.298  1.00  0.00           N  
ATOM    195  H   ALA    12      49.889  61.054  72.146  1.00  0.00           H  
ATOM    196  CA  ALA    12      49.956  60.362  70.185  1.00  0.00           C  
ATOM    197  HA  ALA    12      50.142  61.174  69.483  1.00  0.00           H  
ATOM    198  CB  ALA    12      51.346  59.935  70.556  1.00  0.00           C  
ATOM    199  HB1 ALA    12      51.303  59.259  71.410  1.00  0.00           H  
ATOM    200  HB2 ALA    12      51.828  59.484  69.689  1.00  0.00           H  
ATOM    201  HB3 ALA    12      51.975  60.787  70.813  1.00  0.00           H  
ATOM    202  C   ALA    12      49.127  59.208  69.514  1.00  0.00           C  
ATOM    203  O   ALA    12      48.901  59.138  68.297  1.00  0.00           O  
ATOM    204  N   THR    13      48.577  58.284  70.306  1.00  0.00           N  
ATOM    205  H   THR    13      48.647  58.373  71.310  1.00  0.00           H  
ATOM    206  CA  THR    13      47.751  57.169  69.793  1.00  0.00           C  
ATOM    207  HA  THR    13      48.209  56.826  68.865  1.00  0.00           H  
ATOM    208  CB  THR    13      47.646  55.896  70.700  1.00  0.00           C  
ATOM    209  HB  THR    13      46.753  55.981  71.319  1.00  0.00           H  
ATOM    210  CG2 THR    13      47.506  54.626  69.950  1.00  0.00           C  
ATOM    211 HG21 THR    13      46.744  54.744  69.180  1.00  0.00           H  
ATOM    212 HG22 THR    13      48.440  54.256  69.526  1.00  0.00           H  
ATOM    213 HG23 THR    13      47.191  53.867  70.665  1.00  0.00           H  
ATOM    214  OG1 THR    13      48.713  55.687  71.598  1.00  0.00           O  
ATOM    215  HG1 THR    13      48.706  56.399  72.242  1.00  0.00           H  
ATOM    216  C   THR    13      46.381  57.604  69.184  1.00  0.00           C  
ATOM    217  O   THR    13      46.019  56.978  68.176  1.00  0.00           O  
ATOM    218  N   LEU    14      45.765  58.676  69.654  1.00  0.00           N  
ATOM    219  H   LEU    14      46.087  59.201  70.455  1.00  0.00           H  
ATOM    220  CA  LEU    14      44.604  59.259  69.000  1.00  0.00           C  
ATOM    221  HA  LEU    14      43.890  58.458  68.803  1.00  0.00           H  
ATOM    222  CB  LEU    14      43.842  60.240  69.926  1.00  0.00           C  
ATOM    223  HB2 LEU    14      44.658  60.866  70.288  1.00  0.00           H  
ATOM    224  HB3 LEU    14      43.247  60.960  69.365  1.00  0.00           H  
ATOM    225  CG  LEU    14      43.021  59.633  71.122  1.00  0.00           C  
ATOM    226  HG  LEU    14      43.506  58.677  71.321  1.00  0.00           H  
ATOM    227  CD1 LEU    14      43.232  60.460  72.356  1.00  0.00           C  
ATOM    228 HD11 LEU    14      42.843  61.460  72.168  1.00  0.00           H  
ATOM    229 HD12 LEU    14      42.712  59.985  73.188  1.00  0.00           H  
ATOM    230 HD13 LEU    14      44.298  60.532  72.573  1.00  0.00           H  
ATOM    231  CD2 LEU    14      41.633  59.378  70.632  1.00  0.00           C  
ATOM    232 HD21 LEU    14      41.083  60.312  70.511  1.00  0.00           H  
ATOM    233 HD22 LEU    14      41.489  58.684  69.804  1.00  0.00           H  
ATOM    234 HD23 LEU    14      41.231  58.845  71.493  1.00  0.00           H  
ATOM    235  C   LEU    14      44.933  60.038  67.717  1.00  0.00           C  
ATOM    236  O   LEU    14      44.226  59.849  66.745  1.00  0.00           O  
ATOM    237  N   TYR    15      46.043  60.772  67.707  1.00  0.00           N  
ATOM    238  H   TYR    15      46.592  60.799  68.555  1.00  0.00           H  
ATOM    239  CA  TYR    15      46.466  61.519  66.423  1.00  0.00           C  
ATOM    240  HA  TYR    15      45.528  61.991  66.133  1.00  0.00           H  
ATOM    241  CB  TYR    15      47.553  62.589  66.613  1.00  0.00           C  
ATOM    242  HB2 TYR    15      48.310  62.340  67.357  1.00  0.00           H  
ATOM    243  HB3 TYR    15      48.130  62.516  65.690  1.00  0.00           H  
ATOM    244  CG  TYR    15      47.119  64.006  66.846  1.00  0.00           C  
ATOM    245  CD1 TYR    15      47.065  64.962  65.786  1.00  0.00           C  
ATOM    246  HD1 TYR    15      47.419  64.630  64.821  1.00  0.00           H  
ATOM    247  CE1 TYR    15      46.605  66.280  66.125  1.00  0.00           C  
ATOM    248  HE1 TYR    15      46.390  66.960  65.315  1.00  0.00           H  
ATOM    249  CZ  TYR    15      46.192  66.602  67.385  1.00  0.00           C  
ATOM    250  OH  TYR    15      45.832  67.849  67.643  1.00  0.00           O  
ATOM    251  HH  TYR    15      46.284  68.157  68.431  1.00  0.00           H  
ATOM    252  CE2 TYR    15      46.347  65.763  68.441  1.00  0.00           C  
ATOM    253  HE2 TYR    15      46.126  66.110  69.440  1.00  0.00           H  
ATOM    254  CD2 TYR    15      46.676  64.417  68.155  1.00  0.00           C  
ATOM    255  HD2 TYR    15      46.602  63.639  68.900  1.00  0.00           H  
ATOM    256  C   TYR    15      46.765  60.516  65.324  1.00  0.00           C  
ATOM    257  O   TYR    15      46.697  60.740  64.071  1.00  0.00           O  
ATOM    258  N   PHE    16      47.112  59.302  65.724  1.00  0.00           N  
ATOM    259  H   PHE    16      47.319  59.087  66.689  1.00  0.00           H  
ATOM    260  CA  PHE    16      47.203  58.202  64.798  1.00  0.00           C  
ATOM    261  HA  PHE    16      47.578  58.483  63.814  1.00  0.00           H  
ATOM    262  CB  PHE    16      48.159  57.067  65.180  1.00  0.00           C  
ATOM    263  HB2 PHE    16      48.199  56.920  66.259  1.00  0.00           H  
ATOM    264  HB3 PHE    16      47.946  56.154  64.624  1.00  0.00           H  
ATOM    265  CG  PHE    16      49.600  57.228  64.777  1.00  0.00           C  
ATOM    266  CD1 PHE    16      50.489  57.680  65.775  1.00  0.00           C  
ATOM    267  HD1 PHE    16      50.150  57.857  66.785  1.00  0.00           H  
ATOM    268  CE1 PHE    16      51.868  57.898  65.470  1.00  0.00           C  
ATOM    269  HE1 PHE    16      52.597  58.155  66.224  1.00  0.00           H  
ATOM    270  CZ  PHE    16      52.231  57.696  64.110  1.00  0.00           C  
ATOM    271  HZ  PHE    16      53.275  57.748  63.841  1.00  0.00           H  
ATOM    272  CE2 PHE    16      51.347  57.235  63.093  1.00  0.00           C  
ATOM    273  HE2 PHE    16      51.770  56.982  62.132  1.00  0.00           H  
ATOM    274  CD2 PHE    16      50.015  56.999  63.478  1.00  0.00           C  
ATOM    275  HD2 PHE    16      49.239  56.563  62.866  1.00  0.00           H  
ATOM    276  C   PHE    16      45.878  57.598  64.436  1.00  0.00           C  
ATOM    277  O   PHE    16      45.462  57.694  63.296  1.00  0.00           O  
ATOM    278  N   LEU    17      45.176  56.851  65.304  1.00  0.00           N  
ATOM    279  H   LEU    17      45.602  56.689  66.205  1.00  0.00           H  
ATOM    280  CA  LEU    17      43.912  56.151  65.197  1.00  0.00           C  
ATOM    281  HA  LEU    17      44.053  55.230  64.630  1.00  0.00           H  
ATOM    282  CB  LEU    17      43.552  55.759  66.654  1.00  0.00           C  
ATOM    283  HB2 LEU    17      44.220  54.945  66.937  1.00  0.00           H  
ATOM    284  HB3 LEU    17      43.795  56.616  67.282  1.00  0.00           H  
ATOM    285  CG  LEU    17      42.187  55.259  66.935  1.00  0.00           C  
ATOM    286  HG  LEU    17      41.481  55.947  66.470  1.00  0.00           H  
ATOM    287  CD1 LEU    17      41.957  53.884  66.359  1.00  0.00           C  
ATOM    288 HD11 LEU    17      42.340  53.970  65.342  1.00  0.00           H  
ATOM    289 HD12 LEU    17      42.481  53.028  66.785  1.00  0.00           H  
ATOM    290 HD13 LEU    17      40.888  53.679  66.398  1.00  0.00           H  
ATOM    291  CD2 LEU    17      41.880  55.113  68.441  1.00  0.00           C  
ATOM    292 HD21 LEU    17      41.000  54.496  68.627  1.00  0.00           H  
ATOM    293 HD22 LEU    17      42.744  54.665  68.932  1.00  0.00           H  
ATOM    294 HD23 LEU    17      41.729  56.097  68.884  1.00  0.00           H  
ATOM    295  C   LEU    17      42.792  56.967  64.550  1.00  0.00           C  
ATOM    296  O   LEU    17      42.163  56.419  63.653  1.00  0.00           O  
ATOM    297  N   VAL    18      42.594  58.245  64.908  1.00  0.00           N  
ATOM    298  H   VAL    18      43.193  58.624  65.627  1.00  0.00           H  
ATOM    299  CA  VAL    18      41.457  59.003  64.455  1.00  0.00           C  
ATOM    300  HA  VAL    18      40.655  58.272  64.360  1.00  0.00           H  
ATOM    301  CB  VAL    18      40.807  59.948  65.562  1.00  0.00           C  
ATOM    302  HB  VAL    18      41.434  60.838  65.592  1.00  0.00           H  
ATOM    303  CG1 VAL    18      39.486  60.413  64.993  1.00  0.00           C  
ATOM    304 HG11 VAL    18      38.945  61.042  65.701  1.00  0.00           H  
ATOM    305 HG12 VAL    18      39.551  60.952  64.048  1.00  0.00           H  
ATOM    306 HG13 VAL    18      38.881  59.530  64.787  1.00  0.00           H  
ATOM    307  CG2 VAL    18      40.677  59.333  66.919  1.00  0.00           C  
ATOM    308 HG21 VAL    18      39.906  58.566  66.863  1.00  0.00           H  
ATOM    309 HG22 VAL    18      41.617  58.975  67.340  1.00  0.00           H  
ATOM    310 HG23 VAL    18      40.329  60.132  67.574  1.00  0.00           H  
ATOM    311  C   VAL    18      41.738  59.698  63.093  1.00  0.00           C  
ATOM    312  O   VAL    18      40.825  59.850  62.294  1.00  0.00           O  
ATOM    313  N   LEU    19      42.965  59.950  62.756  1.00  0.00           N  
ATOM    314  H   LEU    19      43.658  59.934  63.492  1.00  0.00           H  
ATOM    315  CA  LEU    19      43.299  60.291  61.411  1.00  0.00           C  
ATOM    316  HA  LEU    19      42.654  61.107  61.086  1.00  0.00           H  
ATOM    317  CB  LEU    19      44.781  60.810  61.338  1.00  0.00           C  
ATOM    318  HB2 LEU    19      44.914  61.704  61.947  1.00  0.00           H  
ATOM    319  HB3 LEU    19      45.408  60.004  61.718  1.00  0.00           H  
ATOM    320  CG  LEU    19      45.241  61.186  59.889  1.00  0.00           C  
ATOM    321  HG  LEU    19      45.159  60.347  59.197  1.00  0.00           H  
ATOM    322  CD1 LEU    19      44.475  62.366  59.275  1.00  0.00           C  
ATOM    323 HD11 LEU    19      43.399  62.198  59.221  1.00  0.00           H  
ATOM    324 HD12 LEU    19      44.641  63.254  59.884  1.00  0.00           H  
ATOM    325 HD13 LEU    19      44.988  62.585  58.339  1.00  0.00           H  
ATOM    326  CD2 LEU    19      46.781  61.510  59.908  1.00  0.00           C  
ATOM    327 HD21 LEU    19      47.321  60.686  60.375  1.00  0.00           H  
ATOM    328 HD22 LEU    19      47.081  61.641  58.868  1.00  0.00           H  
ATOM    329 HD23 LEU    19      47.040  62.377  60.515  1.00  0.00           H  
ATOM    330  C   LEU    19      43.045  59.062  60.455  1.00  0.00           C  
ATOM    331  O   LEU    19      42.625  59.226  59.339  1.00  0.00           O  
ATOM    332  N   GLY    20      43.281  57.804  60.922  1.00  0.00           N  
ATOM    333  H   GLY    20      43.824  57.673  61.764  1.00  0.00           H  
ATOM    334  CA  GLY    20      42.898  56.560  60.169  1.00  0.00           C  
ATOM    335  HA2 GLY    20      43.342  56.350  59.196  1.00  0.00           H  
ATOM    336  HA3 GLY    20      43.190  55.733  60.815  1.00  0.00           H  
ATOM    337  C   GLY    20      41.418  56.373  59.897  1.00  0.00           C  
ATOM    338  O   GLY    20      40.947  56.014  58.810  1.00  0.00           O  
ATOM    339  N   PHE    21      40.685  56.694  60.940  1.00  0.00           N  
ATOM    340  H   PHE    21      41.180  57.005  61.763  1.00  0.00           H  
ATOM    341  CA  PHE    21      39.225  56.761  61.003  1.00  0.00           C  
ATOM    342  HA  PHE    21      38.971  55.904  60.378  1.00  0.00           H  
ATOM    343  CB  PHE    21      38.557  56.554  62.361  1.00  0.00           C  
ATOM    344  HB2 PHE    21      39.058  57.061  63.186  1.00  0.00           H  
ATOM    345  HB3 PHE    21      37.521  56.888  62.302  1.00  0.00           H  
ATOM    346  CG  PHE    21      38.441  55.063  62.659  1.00  0.00           C  
ATOM    347  CD1 PHE    21      39.117  54.492  63.760  1.00  0.00           C  
ATOM    348  HD1 PHE    21      40.007  54.974  64.136  1.00  0.00           H  
ATOM    349  CE1 PHE    21      38.666  53.315  64.365  1.00  0.00           C  
ATOM    350  HE1 PHE    21      39.143  52.846  65.213  1.00  0.00           H  
ATOM    351  CZ  PHE    21      37.618  52.598  63.808  1.00  0.00           C  
ATOM    352  HZ  PHE    21      37.136  51.797  64.348  1.00  0.00           H  
ATOM    353  CE2 PHE    21      37.052  53.006  62.570  1.00  0.00           C  
ATOM    354  HE2 PHE    21      36.216  52.559  62.054  1.00  0.00           H  
ATOM    355  CD2 PHE    21      37.435  54.300  62.071  1.00  0.00           C  
ATOM    356  HD2 PHE    21      37.022  54.626  61.127  1.00  0.00           H  
ATOM    357  C   PHE    21      38.552  57.952  60.263  1.00  0.00           C  
ATOM    358  O   PHE    21      37.505  57.783  59.577  1.00  0.00           O  
ATOM    359  N   LEU    22      39.211  59.107  60.250  1.00  0.00           N  
ATOM    360  H   LEU    22      40.042  59.121  60.823  1.00  0.00           H  
ATOM    361  CA  LEU    22      38.854  60.215  59.319  1.00  0.00           C  
ATOM    362  HA  LEU    22      37.794  60.459  59.384  1.00  0.00           H  
ATOM    363  CB  LEU    22      39.747  61.460  59.541  1.00  0.00           C  
ATOM    364  HB2 LEU    22      39.688  61.637  60.615  1.00  0.00           H  
ATOM    365  HB3 LEU    22      40.781  61.165  59.363  1.00  0.00           H  
ATOM    366  CG  LEU    22      39.450  62.776  58.818  1.00  0.00           C  
ATOM    367  HG  LEU    22      39.530  62.650  57.739  1.00  0.00           H  
ATOM    368  CD1 LEU    22      37.999  63.196  59.181  1.00  0.00           C  
ATOM    369 HD11 LEU    22      37.309  62.461  58.768  1.00  0.00           H  
ATOM    370 HD12 LEU    22      37.781  63.181  60.249  1.00  0.00           H  
ATOM    371 HD13 LEU    22      37.814  64.248  58.963  1.00  0.00           H  
ATOM    372  CD2 LEU    22      40.358  63.904  59.403  1.00  0.00           C  
ATOM    373 HD21 LEU    22      40.255  63.855  60.487  1.00  0.00           H  
ATOM    374 HD22 LEU    22      41.403  63.748  59.135  1.00  0.00           H  
ATOM    375 HD23 LEU    22      40.083  64.860  58.958  1.00  0.00           H  
ATOM    376  C   LEU    22      39.071  59.784  57.853  1.00  0.00           C  
ATOM    377  O   LEU    22      38.236  60.227  57.019  1.00  0.00           O  
ATOM    378  N   ALA    23      40.191  59.096  57.545  1.00  0.00           N  
ATOM    379  H   ALA    23      40.868  58.916  58.272  1.00  0.00           H  
ATOM    380  CA  ALA    23      40.415  58.554  56.217  1.00  0.00           C  
ATOM    381  HA  ALA    23      40.356  59.392  55.523  1.00  0.00           H  
ATOM    382  CB  ALA    23      41.845  57.885  56.189  1.00  0.00           C  
ATOM    383  HB1 ALA    23      41.981  57.415  55.216  1.00  0.00           H  
ATOM    384  HB2 ALA    23      42.623  58.647  56.241  1.00  0.00           H  
ATOM    385  HB3 ALA    23      41.954  57.182  57.015  1.00  0.00           H  
ATOM    386  C   ALA    23      39.283  57.616  55.787  1.00  0.00           C  
ATOM    387  O   ALA    23      38.707  57.884  54.726  1.00  0.00           O  
ATOM    388  N   LEU    24      38.890  56.681  56.612  1.00  0.00           N  
ATOM    389  H   LEU    24      39.441  56.620  57.456  1.00  0.00           H  
ATOM    390  CA  LEU    24      37.790  55.793  56.364  1.00  0.00           C  
ATOM    391  HA  LEU    24      38.077  55.254  55.461  1.00  0.00           H  
ATOM    392  CB  LEU    24      37.744  54.741  57.545  1.00  0.00           C  
ATOM    393  HB2 LEU    24      38.701  54.224  57.615  1.00  0.00           H  
ATOM    394  HB3 LEU    24      37.528  55.317  58.444  1.00  0.00           H  
ATOM    395  CG  LEU    24      36.585  53.742  57.436  1.00  0.00           C  
ATOM    396  HG  LEU    24      35.649  54.230  57.165  1.00  0.00           H  
ATOM    397  CD1 LEU    24      37.027  52.796  56.368  1.00  0.00           C  
ATOM    398 HD11 LEU    24      37.982  52.337  56.623  1.00  0.00           H  
ATOM    399 HD12 LEU    24      36.234  52.090  56.122  1.00  0.00           H  
ATOM    400 HD13 LEU    24      37.201  53.403  55.479  1.00  0.00           H  
ATOM    401  CD2 LEU    24      36.297  52.965  58.713  1.00  0.00           C  
ATOM    402 HD21 LEU    24      37.185  52.427  59.041  1.00  0.00           H  
ATOM    403 HD22 LEU    24      36.069  53.646  59.533  1.00  0.00           H  
ATOM    404 HD23 LEU    24      35.506  52.246  58.501  1.00  0.00           H  
ATOM    405  C   LEU    24      36.467  56.549  56.131  1.00  0.00           C  
ATOM    406  O   LEU    24      35.834  56.269  55.123  1.00  0.00           O  
ATOM    407  N   ILE    25      36.100  57.563  56.950  1.00  0.00           N  
ATOM    408  H   ILE    25      36.617  57.663  57.811  1.00  0.00           H  
ATOM    409  CA  ILE    25      34.893  58.360  56.759  1.00  0.00           C  
ATOM    410  HA  ILE    25      34.033  57.700  56.644  1.00  0.00           H  
ATOM    411  CB  ILE    25      34.495  59.479  57.747  1.00  0.00           C  
ATOM    412  HB  ILE    25      35.291  60.223  57.794  1.00  0.00           H  
ATOM    413  CG2 ILE    25      33.246  60.216  57.319  1.00  0.00           C  
ATOM    414 HG21 ILE    25      32.500  59.555  56.878  1.00  0.00           H  
ATOM    415 HG22 ILE    25      32.791  60.620  58.224  1.00  0.00           H  
ATOM    416 HG23 ILE    25      33.377  61.082  56.670  1.00  0.00           H  
ATOM    417  CG1 ILE    25      34.471  59.025  59.213  1.00  0.00           C  
ATOM    418 HG12 ILE    25      33.581  58.446  59.459  1.00  0.00           H  
ATOM    419 HG13 ILE    25      35.321  58.385  59.448  1.00  0.00           H  
ATOM    420  CD1 ILE    25      34.473  60.153  60.330  1.00  0.00           C  
ATOM    421 HD11 ILE    25      33.952  59.798  61.219  1.00  0.00           H  
ATOM    422 HD12 ILE    25      35.493  60.333  60.670  1.00  0.00           H  
ATOM    423 HD13 ILE    25      34.149  61.091  59.881  1.00  0.00           H  
ATOM    424  C   ILE    25      34.860  58.902  55.278  1.00  0.00           C  
ATOM    425  O   ILE    25      33.872  58.798  54.520  1.00  0.00           O  
ATOM    426  N   VAL    26      35.968  59.486  54.883  1.00  0.00           N  
ATOM    427  H   VAL    26      36.796  59.432  55.458  1.00  0.00           H  
ATOM    428  CA  VAL    26      36.036  60.211  53.567  1.00  0.00           C  
ATOM    429  HA  VAL    26      35.162  60.855  53.474  1.00  0.00           H  
ATOM    430  CB  VAL    26      37.192  61.201  53.729  1.00  0.00           C  
ATOM    431  HB  VAL    26      38.025  60.640  54.152  1.00  0.00           H  
ATOM    432  CG1 VAL    26      37.645  61.841  52.383  1.00  0.00           C  
ATOM    433 HG11 VAL    26      38.038  61.016  51.789  1.00  0.00           H  
ATOM    434 HG12 VAL    26      36.880  62.395  51.840  1.00  0.00           H  
ATOM    435 HG13 VAL    26      38.443  62.568  52.532  1.00  0.00           H  
ATOM    436  CG2 VAL    26      36.769  62.293  54.713  1.00  0.00           C  
ATOM    437 HG21 VAL    26      35.974  61.924  55.362  1.00  0.00           H  
ATOM    438 HG22 VAL    26      37.570  62.684  55.339  1.00  0.00           H  
ATOM    439 HG23 VAL    26      36.380  63.165  54.187  1.00  0.00           H  
ATOM    440  C   VAL    26      36.190  59.254  52.431  1.00  0.00           C  
ATOM    441  O   VAL    26      35.709  59.559  51.364  1.00  0.00           O  
ATOM    442  N   GLY    27      36.850  58.086  52.585  1.00  0.00           N  
ATOM    443  H   GLY    27      37.394  57.932  53.422  1.00  0.00           H  
ATOM    444  CA  GLY    27      36.965  57.121  51.534  1.00  0.00           C  
ATOM    445  HA2 GLY    27      37.141  57.721  50.641  1.00  0.00           H  
ATOM    446  HA3 GLY    27      37.865  56.534  51.723  1.00  0.00           H  
ATOM    447  C   GLY    27      35.808  56.130  51.392  1.00  0.00           C  
ATOM    448  O   GLY    27      35.605  55.629  50.300  1.00  0.00           O  
ATOM    449  N   SER    28      34.990  55.955  52.412  1.00  0.00           N  
ATOM    450  H   SER    28      35.320  56.433  53.238  1.00  0.00           H  
ATOM    451  CA  SER    28      33.935  54.914  52.454  1.00  0.00           C  
ATOM    452  HA  SER    28      34.247  54.083  51.820  1.00  0.00           H  
ATOM    453  CB  SER    28      33.619  54.448  53.885  1.00  0.00           C  
ATOM    454  HB2 SER    28      33.525  55.211  54.657  1.00  0.00           H  
ATOM    455  HB3 SER    28      32.649  53.968  53.754  1.00  0.00           H  
ATOM    456  OG  SER    28      34.583  53.469  54.184  1.00  0.00           O  
ATOM    457  HG  SER    28      35.404  53.964  54.226  1.00  0.00           H  
ATOM    458  C   SER    28      32.626  55.440  51.800  1.00  0.00           C  
ATOM    459  O   SER    28      31.835  54.674  51.240  1.00  0.00           O  
ATOM    460  N   LEU    29      32.328  56.741  51.958  1.00  0.00           N  
ATOM    461  H   LEU    29      33.027  57.313  52.410  1.00  0.00           H  
ATOM    462  CA  LEU    29      31.138  57.385  51.444  1.00  0.00           C  
ATOM    463  HA  LEU    29      30.336  56.756  51.830  1.00  0.00           H  
ATOM    464  CB  LEU    29      30.968  58.822  52.047  1.00  0.00           C  
ATOM    465  HB2 LEU    29      30.965  58.715  53.132  1.00  0.00           H  
ATOM    466  HB3 LEU    29      31.783  59.479  51.743  1.00  0.00           H  
ATOM    467  CG  LEU    29      29.627  59.457  51.603  1.00  0.00           C  
ATOM    468  HG  LEU    29      29.558  59.689  50.540  1.00  0.00           H  
ATOM    469  CD1 LEU    29      28.382  58.639  52.008  1.00  0.00           C  
ATOM    470 HD11 LEU    29      28.253  57.793  51.333  1.00  0.00           H  
ATOM    471 HD12 LEU    29      28.544  58.360  53.049  1.00  0.00           H  
ATOM    472 HD13 LEU    29      27.476  59.243  52.049  1.00  0.00           H  
ATOM    473  CD2 LEU    29      29.448  60.865  52.277  1.00  0.00           C  
ATOM    474 HD21 LEU    29      28.947  60.773  53.241  1.00  0.00           H  
ATOM    475 HD22 LEU    29      30.412  61.373  52.308  1.00  0.00           H  
ATOM    476 HD23 LEU    29      28.894  61.587  51.678  1.00  0.00           H  
ATOM    477  C   LEU    29      31.111  57.215  49.868  1.00  0.00           C  
ATOM    478  O   LEU    29      30.000  57.129  49.378  1.00  0.00           O  
ATOM    479  N   PHE    30      32.214  57.045  49.122  1.00  0.00           N  
ATOM    480  H   PHE    30      33.105  57.215  49.567  1.00  0.00           H  
ATOM    481  CA  PHE    30      32.216  56.550  47.723  1.00  0.00           C  
ATOM    482  HA  PHE    30      31.733  57.248  47.040  1.00  0.00           H  
ATOM    483  CB  PHE    30      33.679  56.458  47.294  1.00  0.00           C  
ATOM    484  HB2 PHE    30      34.181  56.036  48.164  1.00  0.00           H  
ATOM    485  HB3 PHE    30      33.863  55.810  46.437  1.00  0.00           H  
ATOM    486  CG  PHE    30      34.339  57.783  47.093  1.00  0.00           C  
ATOM    487  CD1 PHE    30      34.818  58.562  48.204  1.00  0.00           C  
ATOM    488  HD1 PHE    30      34.718  58.142  49.194  1.00  0.00           H  
ATOM    489  CE1 PHE    30      35.401  59.841  47.977  1.00  0.00           C  
ATOM    490  HE1 PHE    30      35.757  60.404  48.827  1.00  0.00           H  
ATOM    491  CZ  PHE    30      35.462  60.341  46.702  1.00  0.00           C  
ATOM    492  HZ  PHE    30      35.911  61.310  46.543  1.00  0.00           H  
ATOM    493  CE2 PHE    30      34.905  59.612  45.618  1.00  0.00           C  
ATOM    494  HE2 PHE    30      34.863  60.126  44.669  1.00  0.00           H  
ATOM    495  CD2 PHE    30      34.316  58.359  45.802  1.00  0.00           C  
ATOM    496  HD2 PHE    30      33.905  57.817  44.963  1.00  0.00           H  
ATOM    497  C   PHE    30      31.610  55.212  47.330  1.00  0.00           C  
ATOM    498  O   PHE    30      31.003  55.016  46.267  1.00  0.00           O  
ATOM    499  N   GLY    31      31.781  54.240  48.219  1.00  0.00           N  
ATOM    500  H   GLY    31      32.014  54.485  49.171  1.00  0.00           H  
ATOM    501  CA  GLY    31      31.501  52.799  48.251  1.00  0.00           C  
ATOM    502  HA2 GLY    31      32.091  52.338  47.459  1.00  0.00           H  
ATOM    503  HA3 GLY    31      31.733  52.254  49.167  1.00  0.00           H  
ATOM    504  C   GLY    31      30.082  52.451  47.808  1.00  0.00           C  
ATOM    505  O   GLY    31      29.815  51.833  46.825  1.00  0.00           O  
ATOM    506  N   PRO    32      29.045  52.966  48.533  1.00  0.00           N  
ATOM    507  CD  PRO    32      29.134  53.484  49.829  1.00  0.00           C  
ATOM    508  HD2 PRO    32      29.628  54.454  49.788  1.00  0.00           H  
ATOM    509  HD3 PRO    32      29.720  52.848  50.493  1.00  0.00           H  
ATOM    510  CG  PRO    32      27.722  53.547  50.330  1.00  0.00           C  
ATOM    511  HG2 PRO    32      27.732  54.442  50.952  1.00  0.00           H  
ATOM    512  HG3 PRO    32      27.406  52.673  50.898  1.00  0.00           H  
ATOM    513  CB  PRO    32      26.904  53.787  49.082  1.00  0.00           C  
ATOM    514  HB2 PRO    32      26.986  54.835  48.795  1.00  0.00           H  
ATOM    515  HB3 PRO    32      25.867  53.462  49.166  1.00  0.00           H  
ATOM    516  CA  PRO    32      27.640  52.815  48.164  1.00  0.00           C  
ATOM    517  HA  PRO    32      27.288  51.793  48.297  1.00  0.00           H  
ATOM    518  C   PRO    32      27.377  53.201  46.690  1.00  0.00           C  
ATOM    519  O   PRO    32      26.773  52.444  45.952  1.00  0.00           O  
ATOM    520  N   PHE    33      27.936  54.303  46.204  1.00  0.00           N  
ATOM    521  H   PHE    33      28.588  54.846  46.751  1.00  0.00           H  
ATOM    522  CA  PHE    33      27.803  54.809  44.816  1.00  0.00           C  
ATOM    523  HA  PHE    33      26.754  54.957  44.558  1.00  0.00           H  
ATOM    524  CB  PHE    33      28.394  56.246  44.579  1.00  0.00           C  
ATOM    525  HB2 PHE    33      29.387  56.252  45.029  1.00  0.00           H  
ATOM    526  HB3 PHE    33      28.383  56.379  43.498  1.00  0.00           H  
ATOM    527  CG  PHE    33      27.632  57.298  45.326  1.00  0.00           C  
ATOM    528  CD1 PHE    33      27.619  57.397  46.733  1.00  0.00           C  
ATOM    529  HD1 PHE    33      28.284  56.842  47.379  1.00  0.00           H  
ATOM    530  CE1 PHE    33      26.846  58.357  47.332  1.00  0.00           C  
ATOM    531  HE1 PHE    33      26.844  58.448  48.408  1.00  0.00           H  
ATOM    532  CZ  PHE    33      25.967  59.113  46.588  1.00  0.00           C  
ATOM    533  HZ  PHE    33      25.256  59.827  46.976  1.00  0.00           H  
ATOM    534  CE2 PHE    33      25.893  58.960  45.165  1.00  0.00           C  
ATOM    535  HE2 PHE    33      25.271  59.618  44.576  1.00  0.00           H  
ATOM    536  CD2 PHE    33      26.787  58.076  44.522  1.00  0.00           C  
ATOM    537  HD2 PHE    33      26.731  57.855  43.466  1.00  0.00           H  
ATOM    538  C   PHE    33      28.239  53.705  43.844  1.00  0.00           C  
ATOM    539  O   PHE    33      27.510  53.395  42.945  1.00  0.00           O  
ATOM    540  N   GLN    34      29.316  53.075  44.125  1.00  0.00           N  
ATOM    541  H   GLN    34      29.939  53.419  44.842  1.00  0.00           H  
ATOM    542  CA  GLN    34      29.858  51.963  43.474  1.00  0.00           C  
ATOM    543  HA  GLN    34      30.098  52.202  42.438  1.00  0.00           H  
ATOM    544  CB  GLN    34      31.344  51.572  43.942  1.00  0.00           C  
ATOM    545  HB2 GLN    34      31.395  51.422  45.020  1.00  0.00           H  
ATOM    546  HB3 GLN    34      31.694  50.665  43.448  1.00  0.00           H  
ATOM    547  CG  GLN    34      32.336  52.757  43.690  1.00  0.00           C  
ATOM    548  HG2 GLN    34      32.564  52.975  42.647  1.00  0.00           H  
ATOM    549  HG3 GLN    34      31.930  53.633  44.195  1.00  0.00           H  
ATOM    550  CD  GLN    34      33.736  52.416  44.292  1.00  0.00           C  
ATOM    551  OE1 GLN    34      34.105  51.303  44.703  1.00  0.00           O  
ATOM    552  NE2 GLN    34      34.579  53.444  44.273  1.00  0.00           N  
ATOM    553 HE21 GLN    34      35.541  53.237  44.503  1.00  0.00           H  
ATOM    554 HE22 GLN    34      34.239  54.321  43.907  1.00  0.00           H  
ATOM    555  C   GLN    34      29.067  50.628  43.495  1.00  0.00           C  
ATOM    556  O   GLN    34      28.993  49.832  42.544  1.00  0.00           O  
ATOM    557  N   ALA    35      28.243  50.390  44.509  1.00  0.00           N  
ATOM    558  H   ALA    35      28.170  51.103  45.221  1.00  0.00           H  
ATOM    559  CA  ALA    35      27.358  49.242  44.637  1.00  0.00           C  
ATOM    560  HA  ALA    35      27.923  48.359  44.336  1.00  0.00           H  
ATOM    561  CB  ALA    35      27.057  49.106  46.122  1.00  0.00           C  
ATOM    562  HB1 ALA    35      27.991  49.206  46.674  1.00  0.00           H  
ATOM    563  HB2 ALA    35      26.378  49.870  46.501  1.00  0.00           H  
ATOM    564  HB3 ALA    35      26.788  48.082  46.380  1.00  0.00           H  
ATOM    565  C   ALA    35      26.058  49.406  43.772  1.00  0.00           C  
ATOM    566  O   ALA    35      25.667  48.448  43.097  1.00  0.00           O  
ATOM    567  N   LEU    36      25.586  50.668  43.678  1.00  0.00           N  
ATOM    568  H   LEU    36      26.035  51.352  44.271  1.00  0.00           H  
ATOM    569  CA  LEU    36      24.588  51.123  42.759  1.00  0.00           C  
ATOM    570  HA  LEU    36      23.704  50.487  42.764  1.00  0.00           H  
ATOM    571  CB  LEU    36      24.115  52.531  43.157  1.00  0.00           C  
ATOM    572  HB2 LEU    36      24.929  53.054  43.659  1.00  0.00           H  
ATOM    573  HB3 LEU    36      23.925  53.049  42.217  1.00  0.00           H  
ATOM    574  CG  LEU    36      22.882  52.493  44.095  1.00  0.00           C  
ATOM    575  HG  LEU    36      22.151  51.863  43.589  1.00  0.00           H  
ATOM    576  CD1 LEU    36      23.250  51.981  45.490  1.00  0.00           C  
ATOM    577 HD11 LEU    36      23.504  50.924  45.405  1.00  0.00           H  
ATOM    578 HD12 LEU    36      24.020  52.644  45.883  1.00  0.00           H  
ATOM    579 HD13 LEU    36      22.409  52.039  46.181  1.00  0.00           H  
ATOM    580  CD2 LEU    36      22.406  53.987  44.216  1.00  0.00           C  
ATOM    581 HD21 LEU    36      22.202  54.457  43.254  1.00  0.00           H  
ATOM    582 HD22 LEU    36      21.487  54.168  44.773  1.00  0.00           H  
ATOM    583 HD23 LEU    36      23.224  54.486  44.734  1.00  0.00           H  
ATOM    584  C   LEU    36      25.096  51.072  41.306  1.00  0.00           C  
ATOM    585  O   LEU    36      24.348  50.560  40.502  1.00  0.00           O  
ATOM    586  N   ASN    37      26.341  51.529  41.047  1.00  0.00           N  
ATOM    587  H   ASN    37      26.894  51.956  41.776  1.00  0.00           H  
ATOM    588  CA  ASN    37      26.959  51.415  39.724  1.00  0.00           C  
ATOM    589  HA  ASN    37      26.222  51.894  39.080  1.00  0.00           H  
ATOM    590  CB  ASN    37      28.341  52.093  39.867  1.00  0.00           C  
ATOM    591  HB2 ASN    37      28.223  53.173  39.787  1.00  0.00           H  
ATOM    592  HB3 ASN    37      28.768  51.955  40.861  1.00  0.00           H  
ATOM    593  CG  ASN    37      29.284  51.526  38.857  1.00  0.00           C  
ATOM    594  OD1 ASN    37      29.046  51.715  37.681  1.00  0.00           O  
ATOM    595  ND2 ASN    37      30.222  50.756  39.275  1.00  0.00           N  
ATOM    596 HD21 ASN    37      30.919  50.466  38.605  1.00  0.00           H  
ATOM    597 HD22 ASN    37      30.366  50.706  40.273  1.00  0.00           H  
ATOM    598  C   ASN    37      26.894  49.909  39.259  1.00  0.00           C  
ATOM    599  O   ASN    37      26.454  49.652  38.131  1.00  0.00           O  
ATOM    600  N   TYR    38      27.404  48.939  40.062  1.00  0.00           N  
ATOM    601  H   TYR    38      27.745  49.237  40.965  1.00  0.00           H  
ATOM    602  CA  TYR    38      27.347  47.520  39.846  1.00  0.00           C  
ATOM    603  HA  TYR    38      27.750  47.442  38.836  1.00  0.00           H  
ATOM    604  CB  TYR    38      28.363  46.752  40.731  1.00  0.00           C  
ATOM    605  HB2 TYR    38      28.303  47.163  41.738  1.00  0.00           H  
ATOM    606  HB3 TYR    38      28.065  45.712  40.864  1.00  0.00           H  
ATOM    607  CG  TYR    38      29.758  46.620  40.193  1.00  0.00           C  
ATOM    608  CD1 TYR    38      30.716  47.689  40.326  1.00  0.00           C  
ATOM    609  HD1 TYR    38      30.374  48.440  41.022  1.00  0.00           H  
ATOM    610  CE1 TYR    38      31.891  47.636  39.644  1.00  0.00           C  
ATOM    611  HE1 TYR    38      32.637  48.403  39.787  1.00  0.00           H  
ATOM    612  CZ  TYR    38      32.269  46.515  38.888  1.00  0.00           C  
ATOM    613  OH  TYR    38      33.513  46.409  38.380  1.00  0.00           O  
ATOM    614  HH  TYR    38      33.576  45.647  37.799  1.00  0.00           H  
ATOM    615  CE2 TYR    38      31.413  45.421  38.854  1.00  0.00           C  
ATOM    616  HE2 TYR    38      31.681  44.559  38.261  1.00  0.00           H  
ATOM    617  CD2 TYR    38      30.161  45.495  39.443  1.00  0.00           C  
ATOM    618  HD2 TYR    38      29.497  44.671  39.226  1.00  0.00           H  
ATOM    619  C   TYR    38      26.018  46.857  39.806  1.00  0.00           C  
ATOM    620  O   TYR    38      25.899  45.803  39.208  1.00  0.00           O  
ATOM    621  N   GLY    39      24.924  47.586  40.258  1.00  0.00           N  
ATOM    622  H   GLY    39      25.116  48.461  40.725  1.00  0.00           H  
ATOM    623  CA  GLY    39      23.526  47.359  39.920  1.00  0.00           C  
ATOM    624  HA2 GLY    39      23.198  46.339  39.723  1.00  0.00           H  
ATOM    625  HA3 GLY    39      22.995  47.673  40.819  1.00  0.00           H  
ATOM    626  C   GLY    39      22.995  48.120  38.711  1.00  0.00           C  
ATOM    627  O   GLY    39      21.799  48.349  38.572  1.00  0.00           O  
ATOM    628  N   ASN    40      23.853  48.765  37.892  1.00  0.00           N  
ATOM    629  H   ASN    40      24.825  48.602  38.114  1.00  0.00           H  
ATOM    630  CA  ASN    40      23.524  49.635  36.697  1.00  0.00           C  
ATOM    631  HA  ASN    40      24.507  49.832  36.270  1.00  0.00           H  
ATOM    632  CB  ASN    40      22.649  48.824  35.625  1.00  0.00           C  
ATOM    633  HB2 ASN    40      22.038  48.106  36.172  1.00  0.00           H  
ATOM    634  HB3 ASN    40      21.996  49.542  35.129  1.00  0.00           H  
ATOM    635  CG  ASN    40      23.370  48.199  34.453  1.00  0.00           C  
ATOM    636  OD1 ASN    40      24.506  48.488  34.215  1.00  0.00           O  
ATOM    637  ND2 ASN    40      22.708  47.503  33.595  1.00  0.00           N  
ATOM    638 HD21 ASN    40      23.187  47.389  32.713  1.00  0.00           H  
ATOM    639 HD22 ASN    40      21.718  47.357  33.735  1.00  0.00           H  
ATOM    640  C   ASN    40      22.942  51.043  37.035  1.00  0.00           C  
ATOM    641  O   ASN    40      22.711  51.838  36.192  1.00  0.00           O  
ATOM    642  N   VAL    41      22.751  51.369  38.304  1.00  0.00           N  
ATOM    643  H   VAL    41      22.936  50.601  38.933  1.00  0.00           H  
ATOM    644  CA  VAL    41      22.168  52.636  38.716  1.00  0.00           C  
ATOM    645  HA  VAL    41      21.428  52.822  37.938  1.00  0.00           H  
ATOM    646  CB  VAL    41      21.475  52.498  40.110  1.00  0.00           C  
ATOM    647  HB  VAL    41      22.123  52.457  40.985  1.00  0.00           H  
ATOM    648  CG1 VAL    41      20.556  53.701  40.257  1.00  0.00           C  
ATOM    649 HG11 VAL    41      19.901  53.538  41.113  1.00  0.00           H  
ATOM    650 HG12 VAL    41      21.186  54.590  40.270  1.00  0.00           H  
ATOM    651 HG13 VAL    41      19.927  53.863  39.382  1.00  0.00           H  
ATOM    652  CG2 VAL    41      20.523  51.312  40.270  1.00  0.00           C  
ATOM    653 HG21 VAL    41      21.068  50.371  40.190  1.00  0.00           H  
ATOM    654 HG22 VAL    41      20.023  51.361  41.237  1.00  0.00           H  
ATOM    655 HG23 VAL    41      19.722  51.248  39.534  1.00  0.00           H  
ATOM    656  C   VAL    41      23.300  53.720  38.859  1.00  0.00           C  
ATOM    657  O   VAL    41      24.119  53.656  39.770  1.00  0.00           O  
ATOM    658  N   ASP    42      23.208  54.629  37.905  1.00  0.00           N  
ATOM    659  H   ASP    42      22.407  54.698  37.294  1.00  0.00           H  
ATOM    660  CA  ASP    42      24.135  55.765  37.783  1.00  0.00           C  
ATOM    661  HA  ASP    42      25.028  55.294  38.194  1.00  0.00           H  
ATOM    662  CB  ASP    42      24.475  56.249  36.364  1.00  0.00           C  
ATOM    663  HB2 ASP    42      25.052  55.545  35.765  1.00  0.00           H  
ATOM    664  HB3 ASP    42      23.511  56.544  35.949  1.00  0.00           H  
ATOM    665  CG  ASP    42      25.549  57.372  36.443  1.00  0.00           C  
ATOM    666  OD1 ASP    42      26.475  57.231  37.254  1.00  0.00           O  
ATOM    667  OD2 ASP    42      25.445  58.336  35.697  1.00  0.00           O  
ATOM    668  C   ASP    42      23.745  56.982  38.616  1.00  0.00           C  
ATOM    669  O   ASP    42      22.767  57.673  38.399  1.00  0.00           O  
ATOM    670  N   ALA    43      24.433  57.054  39.745  1.00  0.00           N  
ATOM    671  H   ALA    43      25.240  56.448  39.790  1.00  0.00           H  
ATOM    672  CA  ALA    43      24.240  58.084  40.792  1.00  0.00           C  
ATOM    673  HA  ALA    43      23.352  58.667  40.548  1.00  0.00           H  
ATOM    674  CB  ALA    43      23.949  57.427  42.164  1.00  0.00           C  
ATOM    675  HB1 ALA    43      24.110  58.114  42.994  1.00  0.00           H  
ATOM    676  HB2 ALA    43      22.991  56.908  42.143  1.00  0.00           H  
ATOM    677  HB3 ALA    43      24.722  56.670  42.301  1.00  0.00           H  
ATOM    678  C   ALA    43      25.320  59.108  40.897  1.00  0.00           C  
ATOM    679  O   ALA    43      25.262  60.052  41.661  1.00  0.00           O  
ATOM    680  N   TYR    44      26.365  59.087  40.086  1.00  0.00           N  
ATOM    681  H   TYR    44      26.227  58.484  39.287  1.00  0.00           H  
ATOM    682  CA  TYR    44      27.604  59.905  40.138  1.00  0.00           C  
ATOM    683  HA  TYR    44      28.002  59.773  41.144  1.00  0.00           H  
ATOM    684  CB  TYR    44      28.743  59.321  39.434  1.00  0.00           C  
ATOM    685  HB2 TYR    44      28.283  58.963  38.513  1.00  0.00           H  
ATOM    686  HB3 TYR    44      29.390  60.168  39.207  1.00  0.00           H  
ATOM    687  CG  TYR    44      29.488  58.253  40.183  1.00  0.00           C  
ATOM    688  CD1 TYR    44      28.894  56.961  40.291  1.00  0.00           C  
ATOM    689  HD1 TYR    44      27.915  56.755  39.884  1.00  0.00           H  
ATOM    690  CE1 TYR    44      29.576  55.981  41.043  1.00  0.00           C  
ATOM    691  HE1 TYR    44      29.271  54.957  41.200  1.00  0.00           H  
ATOM    692  CZ  TYR    44      30.815  56.330  41.706  1.00  0.00           C  
ATOM    693  OH  TYR    44      31.411  55.376  42.532  1.00  0.00           O  
ATOM    694  HH  TYR    44      32.085  55.871  43.004  1.00  0.00           H  
ATOM    695  CE2 TYR    44      31.411  57.636  41.621  1.00  0.00           C  
ATOM    696  HE2 TYR    44      32.266  57.886  42.231  1.00  0.00           H  
ATOM    697  CD2 TYR    44      30.689  58.569  40.905  1.00  0.00           C  
ATOM    698  HD2 TYR    44      31.075  59.575  40.832  1.00  0.00           H  
ATOM    699  C   TYR    44      27.633  61.418  40.075  1.00  0.00           C  
ATOM    700  O   TYR    44      28.366  62.022  40.850  1.00  0.00           O  
ATOM    701  N   PRO    45      26.772  62.064  39.288  1.00  0.00           N  
ATOM    702  CD  PRO    45      25.917  61.506  38.227  1.00  0.00           C  
ATOM    703  HD2 PRO    45      24.945  61.260  38.656  1.00  0.00           H  
ATOM    704  HD3 PRO    45      26.376  60.646  37.740  1.00  0.00           H  
ATOM    705  CG  PRO    45      25.762  62.657  37.311  1.00  0.00           C  
ATOM    706  HG2 PRO    45      24.823  62.633  36.757  1.00  0.00           H  
ATOM    707  HG3 PRO    45      26.653  62.627  36.682  1.00  0.00           H  
ATOM    708  CB  PRO    45      25.713  63.957  38.135  1.00  0.00           C  
ATOM    709  HB2 PRO    45      24.695  64.110  38.493  1.00  0.00           H  
ATOM    710  HB3 PRO    45      26.013  64.872  37.624  1.00  0.00           H  
ATOM    711  CA  PRO    45      26.663  63.579  39.271  1.00  0.00           C  
ATOM    712  HA  PRO    45      27.631  63.957  38.943  1.00  0.00           H  
ATOM    713  C   PRO    45      26.181  64.154  40.648  1.00  0.00           C  
ATOM    714  O   PRO    45      26.717  65.222  40.965  1.00  0.00           O  
ATOM    715  N   LEU    46      25.363  63.380  41.433  1.00  0.00           N  
ATOM    716  H   LEU    46      25.160  62.420  41.195  1.00  0.00           H  
ATOM    717  CA  LEU    46      24.980  63.834  42.822  1.00  0.00           C  
ATOM    718  HA  LEU    46      24.594  64.852  42.876  1.00  0.00           H  
ATOM    719  CB  LEU    46      23.745  62.971  43.224  1.00  0.00           C  
ATOM    720  HB2 LEU    46      22.851  63.384  42.758  1.00  0.00           H  
ATOM    721  HB3 LEU    46      23.869  61.954  42.851  1.00  0.00           H  
ATOM    722  CG  LEU    46      23.354  62.838  44.756  1.00  0.00           C  
ATOM    723  HG  LEU    46      24.316  62.637  45.228  1.00  0.00           H  
ATOM    724  CD1 LEU    46      22.774  64.146  45.254  1.00  0.00           C  
ATOM    725 HD11 LEU    46      21.937  64.450  44.625  1.00  0.00           H  
ATOM    726 HD12 LEU    46      22.417  64.004  46.275  1.00  0.00           H  
ATOM    727 HD13 LEU    46      23.545  64.911  45.166  1.00  0.00           H  
ATOM    728  CD2 LEU    46      22.458  61.642  45.096  1.00  0.00           C  
ATOM    729 HD21 LEU    46      22.900  60.690  44.804  1.00  0.00           H  
ATOM    730 HD22 LEU    46      22.404  61.569  46.183  1.00  0.00           H  
ATOM    731 HD23 LEU    46      21.437  61.758  44.732  1.00  0.00           H  
ATOM    732  C   LEU    46      26.233  63.643  43.716  1.00  0.00           C  
ATOM    733  O   LEU    46      26.369  64.522  44.599  1.00  0.00           O  
ATOM    734  N   LEU    47      27.175  62.707  43.499  1.00  0.00           N  
ATOM    735  H   LEU    47      27.017  62.013  42.782  1.00  0.00           H  
ATOM    736  CA  LEU    47      28.446  62.641  44.243  1.00  0.00           C  
ATOM    737  HA  LEU    47      28.259  62.738  45.313  1.00  0.00           H  
ATOM    738  CB  LEU    47      29.065  61.301  43.968  1.00  0.00           C  
ATOM    739  HB2 LEU    47      28.333  60.545  44.249  1.00  0.00           H  
ATOM    740  HB3 LEU    47      29.217  61.024  42.924  1.00  0.00           H  
ATOM    741  CG  LEU    47      30.366  60.964  44.687  1.00  0.00           C  
ATOM    742  HG  LEU    47      31.017  61.835  44.771  1.00  0.00           H  
ATOM    743  CD1 LEU    47      30.139  60.388  46.061  1.00  0.00           C  
ATOM    744 HD11 LEU    47      29.694  61.284  46.494  1.00  0.00           H  
ATOM    745 HD12 LEU    47      29.309  59.683  46.014  1.00  0.00           H  
ATOM    746 HD13 LEU    47      31.079  60.173  46.569  1.00  0.00           H  
ATOM    747  CD2 LEU    47      31.191  59.984  43.952  1.00  0.00           C  
ATOM    748 HD21 LEU    47      30.647  59.045  43.860  1.00  0.00           H  
ATOM    749 HD22 LEU    47      31.407  60.347  42.947  1.00  0.00           H  
ATOM    750 HD23 LEU    47      32.181  59.862  44.393  1.00  0.00           H  
ATOM    751  C   LEU    47      29.397  63.784  43.851  1.00  0.00           C  
ATOM    752  O   LEU    47      29.980  64.439  44.746  1.00  0.00           O  
ATOM    753  N   LYS    48      29.396  64.100  42.515  1.00  0.00           N  
ATOM    754  H   LYS    48      28.959  63.527  41.808  1.00  0.00           H  
ATOM    755  CA  LYS    48      30.179  65.266  42.079  1.00  0.00           C  
ATOM    756  HA  LYS    48      31.227  65.267  42.376  1.00  0.00           H  
ATOM    757  CB  LYS    48      30.141  65.231  40.512  1.00  0.00           C  
ATOM    758  HB2 LYS    48      30.615  64.282  40.262  1.00  0.00           H  
ATOM    759  HB3 LYS    48      29.123  65.158  40.129  1.00  0.00           H  
ATOM    760  CG  LYS    48      31.001  66.299  39.797  1.00  0.00           C  
ATOM    761  HG2 LYS    48      30.459  67.241  39.885  1.00  0.00           H  
ATOM    762  HG3 LYS    48      31.981  66.368  40.267  1.00  0.00           H  
ATOM    763  CD  LYS    48      31.017  65.888  38.350  1.00  0.00           C  
ATOM    764  HD2 LYS    48      30.911  64.808  38.255  1.00  0.00           H  
ATOM    765  HD3 LYS    48      30.113  66.277  37.882  1.00  0.00           H  
ATOM    766  CE  LYS    48      32.299  66.361  37.655  1.00  0.00           C  
ATOM    767  HE2 LYS    48      32.474  67.300  38.180  1.00  0.00           H  
ATOM    768  HE3 LYS    48      33.101  65.735  38.049  1.00  0.00           H  
ATOM    769  NZ  LYS    48      32.259  66.306  36.185  1.00  0.00           N  
ATOM    770  HZ1 LYS    48      31.543  66.805  35.677  1.00  0.00           H  
ATOM    771  HZ2 LYS    48      33.175  66.589  35.866  1.00  0.00           H  
ATOM    772  HZ3 LYS    48      32.166  65.343  35.895  1.00  0.00           H  
ATOM    773  C   LYS    48      29.605  66.591  42.520  1.00  0.00           C  
ATOM    774  O   LYS    48      30.367  67.536  42.624  1.00  0.00           O  
ATOM    775  N   ARG    49      28.334  66.675  42.849  1.00  0.00           N  
ATOM    776  H   ARG    49      27.792  65.823  42.842  1.00  0.00           H  
ATOM    777  CA  ARG    49      27.755  67.830  43.618  1.00  0.00           C  
ATOM    778  HA  ARG    49      28.241  68.750  43.295  1.00  0.00           H  
ATOM    779  CB  ARG    49      26.306  68.128  43.232  1.00  0.00           C  
ATOM    780  HB2 ARG    49      25.714  67.246  43.475  1.00  0.00           H  
ATOM    781  HB3 ARG    49      25.954  68.978  43.817  1.00  0.00           H  
ATOM    782  CG  ARG    49      25.992  68.350  41.734  1.00  0.00           C  
ATOM    783  HG2 ARG    49      26.816  68.968  41.378  1.00  0.00           H  
ATOM    784  HG3 ARG    49      25.869  67.391  41.230  1.00  0.00           H  
ATOM    785  CD  ARG    49      24.595  69.111  41.550  1.00  0.00           C  
ATOM    786  HD2 ARG    49      23.774  68.405  41.423  1.00  0.00           H  
ATOM    787  HD3 ARG    49      24.361  69.694  42.442  1.00  0.00           H  
ATOM    788  NE  ARG    49      24.699  70.011  40.375  1.00  0.00           N  
ATOM    789  HE  ARG    49      25.158  70.900  40.515  1.00  0.00           H  
ATOM    790  CZ  ARG    49      24.071  69.939  39.231  1.00  0.00           C  
ATOM    791  NH1 ARG    49      23.462  68.888  38.934  1.00  0.00           N  
ATOM    792 HH11 ARG    49      23.574  68.094  39.548  1.00  0.00           H  
ATOM    793 HH12 ARG    49      22.848  68.835  38.134  1.00  0.00           H  
ATOM    794  NH2 ARG    49      24.071  70.929  38.430  1.00  0.00           N  
ATOM    795 HH21 ARG    49      24.604  71.769  38.606  1.00  0.00           H  
ATOM    796 HH22 ARG    49      23.598  70.915  37.538  1.00  0.00           H  
ATOM    797  C   ARG    49      28.047  67.894  45.126  1.00  0.00           C  
ATOM    798  O   ARG    49      28.247  68.951  45.692  1.00  0.00           O  
ATOM    799  N   LEU    50      28.122  66.712  45.759  1.00  0.00           N  
ATOM    800  H   LEU    50      28.003  65.863  45.225  1.00  0.00           H  
ATOM    801  CA  LEU    50      28.612  66.603  47.090  1.00  0.00           C  
ATOM    802  HA  LEU    50      28.113  67.372  47.679  1.00  0.00           H  
ATOM    803  CB  LEU    50      28.129  65.314  47.773  1.00  0.00           C  
ATOM    804  HB2 LEU    50      28.578  64.511  47.189  1.00  0.00           H  
ATOM    805  HB3 LEU    50      28.558  65.307  48.775  1.00  0.00           H  
ATOM    806  CG  LEU    50      26.608  65.166  47.909  1.00  0.00           C  
ATOM    807  HG  LEU    50      26.180  65.215  46.908  1.00  0.00           H  
ATOM    808  CD1 LEU    50      26.353  63.801  48.558  1.00  0.00           C  
ATOM    809 HD11 LEU    50      26.769  63.024  47.917  1.00  0.00           H  
ATOM    810 HD12 LEU    50      26.755  63.715  49.568  1.00  0.00           H  
ATOM    811 HD13 LEU    50      25.300  63.532  48.638  1.00  0.00           H  
ATOM    812  CD2 LEU    50      25.897  66.190  48.775  1.00  0.00           C  
ATOM    813 HD21 LEU    50      26.013  67.173  48.319  1.00  0.00           H  
ATOM    814 HD22 LEU    50      24.836  65.994  48.935  1.00  0.00           H  
ATOM    815 HD23 LEU    50      26.355  66.307  49.757  1.00  0.00           H  
ATOM    816  C   LEU    50      30.158  66.888  47.288  1.00  0.00           C  
ATOM    817  O   LEU    50      30.570  67.644  48.170  1.00  0.00           O  
ATOM    818  N   LEU    51      31.016  66.387  46.469  1.00  0.00           N  
ATOM    819  H   LEU    51      30.649  65.794  45.739  1.00  0.00           H  
ATOM    820  CA  LEU    51      32.433  66.618  46.509  1.00  0.00           C  
ATOM    821  HA  LEU    51      32.737  67.340  47.266  1.00  0.00           H  
ATOM    822  CB  LEU    51      33.002  65.201  46.823  1.00  0.00           C  
ATOM    823  HB2 LEU    51      32.737  64.610  45.946  1.00  0.00           H  
ATOM    824  HB3 LEU    51      34.090  65.260  46.831  1.00  0.00           H  
ATOM    825  CG  LEU    51      32.704  64.513  48.148  1.00  0.00           C  
ATOM    826  HG  LEU    51      31.623  64.506  48.290  1.00  0.00           H  
ATOM    827  CD1 LEU    51      33.109  63.069  48.124  1.00  0.00           C  
ATOM    828 HD11 LEU    51      32.772  62.526  49.007  1.00  0.00           H  
ATOM    829 HD12 LEU    51      32.660  62.519  47.296  1.00  0.00           H  
ATOM    830 HD13 LEU    51      34.186  63.077  47.957  1.00  0.00           H  
ATOM    831  CD2 LEU    51      33.310  65.300  49.342  1.00  0.00           C  
ATOM    832 HD21 LEU    51      34.383  65.429  49.199  1.00  0.00           H  
ATOM    833 HD22 LEU    51      32.795  66.261  49.365  1.00  0.00           H  
ATOM    834 HD23 LEU    51      33.096  64.760  50.264  1.00  0.00           H  
ATOM    835  C   LEU    51      32.821  67.209  45.074  1.00  0.00           C  
ATOM    836  O   LEU    51      33.096  66.449  44.197  1.00  0.00           O  
ATOM    837  N   PRO    52      32.859  68.542  44.874  1.00  0.00           N  
ATOM    838  CD  PRO    52      32.297  69.530  45.817  1.00  0.00           C  
ATOM    839  HD2 PRO    52      33.069  69.867  46.509  1.00  0.00           H  
ATOM    840  HD3 PRO    52      31.399  69.201  46.342  1.00  0.00           H  
ATOM    841  CG  PRO    52      31.843  70.583  44.799  1.00  0.00           C  
ATOM    842  HG2 PRO    52      31.843  71.566  45.272  1.00  0.00           H  
ATOM    843  HG3 PRO    52      30.847  70.397  44.397  1.00  0.00           H  
ATOM    844  CB  PRO    52      32.922  70.661  43.737  1.00  0.00           C  
ATOM    845  HB2 PRO    52      33.801  71.225  44.047  1.00  0.00           H  
ATOM    846  HB3 PRO    52      32.597  71.170  42.830  1.00  0.00           H  
ATOM    847  CA  PRO    52      33.244  69.155  43.579  1.00  0.00           C  
ATOM    848  HA  PRO    52      32.401  68.855  42.956  1.00  0.00           H  
ATOM    849  C   PRO    52      34.604  68.890  43.008  1.00  0.00           C  
ATOM    850  O   PRO    52      34.840  69.296  41.867  1.00  0.00           O  
ATOM    851  N   PHE    53      35.450  68.165  43.701  1.00  0.00           N  
ATOM    852  H   PHE    53      35.244  68.132  44.690  1.00  0.00           H  
ATOM    853  CA  PHE    53      36.680  67.604  43.204  1.00  0.00           C  
ATOM    854  HA  PHE    53      37.093  68.195  42.387  1.00  0.00           H  
ATOM    855  CB  PHE    53      37.710  67.622  44.307  1.00  0.00           C  
ATOM    856  HB2 PHE    53      38.725  67.333  44.034  1.00  0.00           H  
ATOM    857  HB3 PHE    53      37.845  68.651  44.642  1.00  0.00           H  
ATOM    858  CG  PHE    53      37.379  66.868  45.541  1.00  0.00           C  
ATOM    859  CD1 PHE    53      36.789  67.569  46.599  1.00  0.00           C  
ATOM    860  HD1 PHE    53      36.500  68.603  46.482  1.00  0.00           H  
ATOM    861  CE1 PHE    53      36.527  66.841  47.762  1.00  0.00           C  
ATOM    862  HE1 PHE    53      36.130  67.378  48.610  1.00  0.00           H  
ATOM    863  CZ  PHE    53      36.847  65.490  47.825  1.00  0.00           C  
ATOM    864  HZ  PHE    53      36.796  64.963  48.766  1.00  0.00           H  
ATOM    865  CE2 PHE    53      37.244  64.697  46.715  1.00  0.00           C  
ATOM    866  HE2 PHE    53      37.376  63.627  46.779  1.00  0.00           H  
ATOM    867  CD2 PHE    53      37.498  65.475  45.594  1.00  0.00           C  
ATOM    868  HD2 PHE    53      37.863  65.022  44.684  1.00  0.00           H  
ATOM    869  C   PHE    53      36.564  66.222  42.523  1.00  0.00           C  
ATOM    870  O   PHE    53      37.585  65.684  42.134  1.00  0.00           O  
ATOM    871  N   VAL    54      35.399  65.498  42.586  1.00  0.00           N  
ATOM    872  H   VAL    54      34.591  65.825  43.096  1.00  0.00           H  
ATOM    873  CA  VAL    54      35.340  64.138  42.023  1.00  0.00           C  
ATOM    874  HA  VAL    54      36.357  63.746  41.998  1.00  0.00           H  
ATOM    875  CB  VAL    54      34.335  63.298  42.816  1.00  0.00           C  
ATOM    876  HB  VAL    54      33.314  63.677  42.859  1.00  0.00           H  
ATOM    877  CG1 VAL    54      34.238  61.857  42.232  1.00  0.00           C  
ATOM    878 HG11 VAL    54      33.658  61.871  41.309  1.00  0.00           H  
ATOM    879 HG12 VAL    54      35.297  61.602  42.197  1.00  0.00           H  
ATOM    880 HG13 VAL    54      33.710  61.330  43.027  1.00  0.00           H  
ATOM    881  CG2 VAL    54      34.906  63.190  44.210  1.00  0.00           C  
ATOM    882 HG21 VAL    54      34.891  64.184  44.656  1.00  0.00           H  
ATOM    883 HG22 VAL    54      34.187  62.646  44.823  1.00  0.00           H  
ATOM    884 HG23 VAL    54      35.822  62.607  44.302  1.00  0.00           H  
ATOM    885  C   VAL    54      34.941  64.284  40.538  1.00  0.00           C  
ATOM    886  O   VAL    54      33.823  64.316  40.100  1.00  0.00           O  
ATOM    887  N   GLN    55      36.010  64.370  39.761  1.00  0.00           N  
ATOM    888  H   GLN    55      36.894  64.346  40.248  1.00  0.00           H  
ATOM    889  CA  GLN    55      36.103  64.455  38.251  1.00  0.00           C  
ATOM    890  HA  GLN    55      35.488  65.296  37.931  1.00  0.00           H  
ATOM    891  CB  GLN    55      37.577  64.802  37.833  1.00  0.00           C  
ATOM    892  HB2 GLN    55      38.291  64.050  38.168  1.00  0.00           H  
ATOM    893  HB3 GLN    55      37.566  64.897  36.747  1.00  0.00           H  
ATOM    894  CG  GLN    55      37.982  66.210  38.414  1.00  0.00           C  
ATOM    895  HG2 GLN    55      37.152  66.866  38.150  1.00  0.00           H  
ATOM    896  HG3 GLN    55      38.078  66.105  39.495  1.00  0.00           H  
ATOM    897  CD  GLN    55      39.334  66.666  37.847  1.00  0.00           C  
ATOM    898  OE1 GLN    55      39.607  66.235  36.728  1.00  0.00           O  
ATOM    899  NE2 GLN    55      40.118  67.585  38.402  1.00  0.00           N  
ATOM    900 HE21 GLN    55      40.885  67.999  37.891  1.00  0.00           H  
ATOM    901 HE22 GLN    55      40.015  67.729  39.396  1.00  0.00           H  
ATOM    902  C   GLN    55      35.747  63.220  37.580  1.00  0.00           C  
ATOM    903  O   GLN    55      35.396  63.228  36.402  1.00  0.00           O  
ATOM    904  N   SER    56      35.883  62.049  38.133  1.00  0.00           N  
ATOM    905  H   SER    56      36.279  62.046  39.062  1.00  0.00           H  
ATOM    906  CA  SER    56      35.437  60.763  37.465  1.00  0.00           C  
ATOM    907  HA  SER    56      34.502  60.882  36.918  1.00  0.00           H  
ATOM    908  CB  SER    56      36.565  60.326  36.555  1.00  0.00           C  
ATOM    909  HB2 SER    56      36.219  59.601  35.818  1.00  0.00           H  
ATOM    910  HB3 SER    56      36.824  61.213  35.977  1.00  0.00           H  
ATOM    911  OG  SER    56      37.734  59.915  37.276  1.00  0.00           O  
ATOM    912  HG  SER    56      38.456  59.667  36.695  1.00  0.00           H  
ATOM    913  C   SER    56      35.134  59.664  38.489  1.00  0.00           C  
ATOM    914  O   SER    56      35.651  59.733  39.617  1.00  0.00           O  
ATOM    915  N   TYR    57      34.424  58.597  38.057  1.00  0.00           N  
ATOM    916  H   TYR    57      34.065  58.642  37.114  1.00  0.00           H  
ATOM    917  CA  TYR    57      34.378  57.296  38.763  1.00  0.00           C  
ATOM    918  HA  TYR    57      33.820  57.556  39.663  1.00  0.00           H  
ATOM    919  CB  TYR    57      33.671  56.305  37.873  1.00  0.00           C  
ATOM    920  HB2 TYR    57      32.670  56.704  37.705  1.00  0.00           H  
ATOM    921  HB3 TYR    57      34.143  56.202  36.896  1.00  0.00           H  
ATOM    922  CG  TYR    57      33.566  54.918  38.452  1.00  0.00           C  
ATOM    923  CD1 TYR    57      32.373  54.636  39.118  1.00  0.00           C  
ATOM    924  HD1 TYR    57      31.547  55.323  39.013  1.00  0.00           H  
ATOM    925  CE1 TYR    57      32.175  53.462  39.814  1.00  0.00           C  
ATOM    926  HE1 TYR    57      31.247  53.407  40.365  1.00  0.00           H  
ATOM    927  CZ  TYR    57      33.234  52.516  39.890  1.00  0.00           C  
ATOM    928  OH  TYR    57      33.168  51.420  40.700  1.00  0.00           O  
ATOM    929  HH  TYR    57      33.741  50.653  40.629  1.00  0.00           H  
ATOM    930  CE2 TYR    57      34.366  52.718  39.086  1.00  0.00           C  
ATOM    931  HE2 TYR    57      35.143  51.970  39.149  1.00  0.00           H  
ATOM    932  CD2 TYR    57      34.587  53.924  38.355  1.00  0.00           C  
ATOM    933  HD2 TYR    57      35.528  53.999  37.829  1.00  0.00           H  
ATOM    934  C   TYR    57      35.746  56.785  39.102  1.00  0.00           C  
ATOM    935  O   TYR    57      35.939  56.232  40.195  1.00  0.00           O  
ATOM    936  N   TYR    58      36.728  57.033  38.275  1.00  0.00           N  
ATOM    937  H   TYR    58      36.485  57.493  37.409  1.00  0.00           H  
ATOM    938  CA  TYR    58      38.113  56.564  38.464  1.00  0.00           C  
ATOM    939  HA  TYR    58      38.090  55.534  38.820  1.00  0.00           H  
ATOM    940  CB  TYR    58      38.712  56.391  37.104  1.00  0.00           C  
ATOM    941  HB2 TYR    58      38.524  57.236  36.442  1.00  0.00           H  
ATOM    942  HB3 TYR    58      39.797  56.298  37.055  1.00  0.00           H  
ATOM    943  CG  TYR    58      38.164  55.177  36.394  1.00  0.00           C  
ATOM    944  CD1 TYR    58      37.263  55.293  35.336  1.00  0.00           C  
ATOM    945  HD1 TYR    58      36.965  56.282  35.019  1.00  0.00           H  
ATOM    946  CE1 TYR    58      36.669  54.127  34.757  1.00  0.00           C  
ATOM    947  HE1 TYR    58      36.120  54.224  33.832  1.00  0.00           H  
ATOM    948  CZ  TYR    58      37.018  52.816  35.252  1.00  0.00           C  
ATOM    949  OH  TYR    58      36.530  51.745  34.594  1.00  0.00           O  
ATOM    950  HH  TYR    58      35.877  51.882  33.904  1.00  0.00           H  
ATOM    951  CE2 TYR    58      38.093  52.685  36.220  1.00  0.00           C  
ATOM    952  HE2 TYR    58      38.426  51.687  36.465  1.00  0.00           H  
ATOM    953  CD2 TYR    58      38.698  53.873  36.766  1.00  0.00           C  
ATOM    954  HD2 TYR    58      39.559  53.724  37.401  1.00  0.00           H  
ATOM    955  C   TYR    58      38.996  57.240  39.576  1.00  0.00           C  
ATOM    956  O   TYR    58      39.759  56.643  40.357  1.00  0.00           O  
ATOM    957  N   GLN    59      38.707  58.501  39.835  1.00  0.00           N  
ATOM    958  H   GLN    59      38.138  58.954  39.134  1.00  0.00           H  
ATOM    959  CA  GLN    59      39.173  59.219  41.011  1.00  0.00           C  
ATOM    960  HA  GLN    59      40.251  59.075  41.079  1.00  0.00           H  
ATOM    961  CB  GLN    59      38.747  60.705  40.976  1.00  0.00           C  
ATOM    962  HB2 GLN    59      38.820  61.143  39.981  1.00  0.00           H  
ATOM    963  HB3 GLN    59      37.704  60.885  41.234  1.00  0.00           H  
ATOM    964  CG  GLN    59      39.494  61.574  41.969  1.00  0.00           C  
ATOM    965  HG2 GLN    59      39.317  61.417  43.033  1.00  0.00           H  
ATOM    966  HG3 GLN    59      40.527  61.278  41.788  1.00  0.00           H  
ATOM    967  CD  GLN    59      39.283  63.071  41.606  1.00  0.00           C  
ATOM    968  OE1 GLN    59      38.520  63.374  40.688  1.00  0.00           O  
ATOM    969  NE2 GLN    59      39.989  64.075  42.107  1.00  0.00           N  
ATOM    970 HE21 GLN    59      39.672  64.973  41.770  1.00  0.00           H  
ATOM    971 HE22 GLN    59      40.660  64.016  42.859  1.00  0.00           H  
ATOM    972  C   GLN    59      38.436  58.630  42.211  1.00  0.00           C  
ATOM    973  O   GLN    59      39.010  58.294  43.260  1.00  0.00           O  
ATOM    974  N   GLY    60      37.137  58.482  42.147  1.00  0.00           N  
ATOM    975  H   GLY    60      36.785  58.709  41.228  1.00  0.00           H  
ATOM    976  CA  GLY    60      36.385  57.680  43.110  1.00  0.00           C  
ATOM    977  HA2 GLY    60      36.241  58.231  44.039  1.00  0.00           H  
ATOM    978  HA3 GLY    60      35.368  57.452  42.793  1.00  0.00           H  
ATOM    979  C   GLY    60      37.010  56.381  43.605  1.00  0.00           C  
ATOM    980  O   GLY    60      37.087  56.086  44.785  1.00  0.00           O  
ATOM    981  N   LEU    61      37.441  55.591  42.601  1.00  0.00           N  
ATOM    982  H   LEU    61      37.144  55.854  41.672  1.00  0.00           H  
ATOM    983  CA  LEU    61      38.049  54.226  42.678  1.00  0.00           C  
ATOM    984  HA  LEU    61      37.528  53.739  43.502  1.00  0.00           H  
ATOM    985  CB  LEU    61      37.930  53.565  41.335  1.00  0.00           C  
ATOM    986  HB2 LEU    61      36.880  53.550  41.042  1.00  0.00           H  
ATOM    987  HB3 LEU    61      38.541  54.074  40.589  1.00  0.00           H  
ATOM    988  CG  LEU    61      38.385  52.087  41.314  1.00  0.00           C  
ATOM    989  HG  LEU    61      39.298  51.948  41.892  1.00  0.00           H  
ATOM    990  CD1 LEU    61      37.411  51.124  41.985  1.00  0.00           C  
ATOM    991 HD11 LEU    61      37.450  51.384  43.042  1.00  0.00           H  
ATOM    992 HD12 LEU    61      36.375  51.204  41.656  1.00  0.00           H  
ATOM    993 HD13 LEU    61      37.821  50.114  42.002  1.00  0.00           H  
ATOM    994  CD2 LEU    61      38.674  51.776  39.827  1.00  0.00           C  
ATOM    995 HD21 LEU    61      39.189  50.831  39.653  1.00  0.00           H  
ATOM    996 HD22 LEU    61      37.723  51.741  39.295  1.00  0.00           H  
ATOM    997 HD23 LEU    61      39.321  52.536  39.387  1.00  0.00           H  
ATOM    998  C   LEU    61      39.469  54.343  43.143  1.00  0.00           C  
ATOM    999  O   LEU    61      39.881  53.577  44.009  1.00  0.00           O  
ATOM   1000  N   THR    62      40.223  55.353  42.776  1.00  0.00           N  
ATOM   1001  H   THR    62      39.778  55.992  42.133  1.00  0.00           H  
ATOM   1002  CA  THR    62      41.488  55.732  43.440  1.00  0.00           C  
ATOM   1003  HA  THR    62      42.139  54.859  43.392  1.00  0.00           H  
ATOM   1004  CB  THR    62      42.207  56.897  42.750  1.00  0.00           C  
ATOM   1005  HB  THR    62      41.670  57.802  43.034  1.00  0.00           H  
ATOM   1006  CG2 THR    62      43.711  56.839  43.248  1.00  0.00           C  
ATOM   1007 HG21 THR    62      44.160  55.895  42.941  1.00  0.00           H  
ATOM   1008 HG22 THR    62      44.291  57.613  42.745  1.00  0.00           H  
ATOM   1009 HG23 THR    62      43.688  57.044  44.319  1.00  0.00           H  
ATOM   1010  OG1 THR    62      42.175  56.706  41.409  1.00  0.00           O  
ATOM   1011  HG1 THR    62      41.260  56.802  41.133  1.00  0.00           H  
ATOM   1012  C   THR    62      41.456  55.995  44.956  1.00  0.00           C  
ATOM   1013  O   THR    62      42.207  55.406  45.729  1.00  0.00           O  
ATOM   1014  N   LEU    63      40.426  56.766  45.302  1.00  0.00           N  
ATOM   1015  H   LEU    63      39.861  57.129  44.548  1.00  0.00           H  
ATOM   1016  CA  LEU    63      40.200  57.143  46.705  1.00  0.00           C  
ATOM   1017  HA  LEU    63      41.194  57.417  47.057  1.00  0.00           H  
ATOM   1018  CB  LEU    63      39.329  58.405  46.809  1.00  0.00           C  
ATOM   1019  HB2 LEU    63      38.400  58.328  46.246  1.00  0.00           H  
ATOM   1020  HB3 LEU    63      39.167  58.529  47.880  1.00  0.00           H  
ATOM   1021  CG  LEU    63      40.022  59.722  46.554  1.00  0.00           C  
ATOM   1022  HG  LEU    63      40.646  59.585  45.671  1.00  0.00           H  
ATOM   1023  CD1 LEU    63      38.938  60.786  46.327  1.00  0.00           C  
ATOM   1024 HD11 LEU    63      38.659  60.731  45.275  1.00  0.00           H  
ATOM   1025 HD12 LEU    63      38.023  60.711  46.915  1.00  0.00           H  
ATOM   1026 HD13 LEU    63      39.225  61.798  46.613  1.00  0.00           H  
ATOM   1027  CD2 LEU    63      40.950  60.272  47.671  1.00  0.00           C  
ATOM   1028 HD21 LEU    63      41.938  59.847  47.494  1.00  0.00           H  
ATOM   1029 HD22 LEU    63      41.154  61.317  47.435  1.00  0.00           H  
ATOM   1030 HD23 LEU    63      40.398  60.045  48.583  1.00  0.00           H  
ATOM   1031  C   LEU    63      39.614  56.018  47.608  1.00  0.00           C  
ATOM   1032  O   LEU    63      40.161  55.787  48.650  1.00  0.00           O  
ATOM   1033  N   HIM    64      38.616  55.376  47.037  1.00  0.00           N  
ATOM   1034  H   HIM    64      38.307  55.695  46.130  1.00  0.00           H  
ATOM   1035  CA  HIM    64      37.956  54.182  47.670  1.00  0.00           C  
ATOM   1036  HA  HIM    64      37.622  54.457  48.671  1.00  0.00           H  
ATOM   1037  CB  HIM    64      36.667  53.803  46.893  1.00  0.00           C  
ATOM   1038  HB2 HIM    64      36.156  54.707  46.564  1.00  0.00           H  
ATOM   1039  HB3 HIM    64      36.836  53.233  45.979  1.00  0.00           H  
ATOM   1040  CG  HIM    64      35.852  52.868  47.735  1.00  0.00           C  
ATOM   1041  ND1 HIM    64      35.296  53.248  48.890  1.00  0.00           N  
ATOM   1042  HD1 HIM    64      35.239  54.181  49.273  1.00  0.00           H  
ATOM   1043  CE1 HIM    64      34.669  52.168  49.405  1.00  0.00           C  
ATOM   1044  HE1 HIM    64      34.324  52.048  50.422  1.00  0.00           H  
ATOM   1045  NE2 HIM    64      34.902  51.125  48.582  1.00  0.00           N  
ATOM   1046  CD2 HIM    64      35.556  51.577  47.438  1.00  0.00           C  
ATOM   1047  HD2 HIM    64      35.804  51.041  46.534  1.00  0.00           H  
ATOM   1048  C   HIM    64      38.849  52.946  47.795  1.00  0.00           C  
ATOM   1049  O   HIM    64      38.580  52.078  48.584  1.00  0.00           O  
ATOM   1050  N   GLY    65      40.065  52.928  47.155  1.00  0.00           N  
ATOM   1051  H   GLY    65      40.212  53.621  46.435  1.00  0.00           H  
ATOM   1052  CA  GLY    65      41.105  51.973  47.365  1.00  0.00           C  
ATOM   1053  HA2 GLY    65      40.762  51.090  47.904  1.00  0.00           H  
ATOM   1054  HA3 GLY    65      41.416  51.568  46.402  1.00  0.00           H  
ATOM   1055  C   GLY    65      42.328  52.544  48.084  1.00  0.00           C  
ATOM   1056  O   GLY    65      42.838  51.910  49.018  1.00  0.00           O  
ATOM   1057  N   VAL    66      42.926  53.675  47.693  1.00  0.00           N  
ATOM   1058  H   VAL    66      42.536  54.146  46.889  1.00  0.00           H  
ATOM   1059  CA  VAL    66      44.151  54.225  48.333  1.00  0.00           C  
ATOM   1060  HA  VAL    66      44.804  53.414  48.654  1.00  0.00           H  
ATOM   1061  CB  VAL    66      44.917  55.207  47.340  1.00  0.00           C  
ATOM   1062  HB  VAL    66      44.311  56.103  47.208  1.00  0.00           H  
ATOM   1063  CG1 VAL    66      46.109  55.626  48.163  1.00  0.00           C  
ATOM   1064 HG11 VAL    66      46.934  54.924  48.289  1.00  0.00           H  
ATOM   1065 HG12 VAL    66      46.608  56.459  47.668  1.00  0.00           H  
ATOM   1066 HG13 VAL    66      45.775  56.098  49.087  1.00  0.00           H  
ATOM   1067  CG2 VAL    66      45.292  54.639  46.000  1.00  0.00           C  
ATOM   1068 HG21 VAL    66      44.431  54.077  45.637  1.00  0.00           H  
ATOM   1069 HG22 VAL    66      45.476  55.477  45.328  1.00  0.00           H  
ATOM   1070 HG23 VAL    66      46.139  53.953  46.026  1.00  0.00           H  
ATOM   1071  C   VAL    66      43.756  54.841  49.676  1.00  0.00           C  
ATOM   1072  O   VAL    66      44.260  54.445  50.702  1.00  0.00           O  
ATOM   1073  N   LEU    67      42.913  55.887  49.730  1.00  0.00           N  
ATOM   1074  H   LEU    67      42.833  56.373  48.848  1.00  0.00           H  
ATOM   1075  CA  LEU    67      42.723  56.659  51.043  1.00  0.00           C  
ATOM   1076  HA  LEU    67      43.734  56.862  51.395  1.00  0.00           H  
ATOM   1077  CB  LEU    67      41.984  57.923  50.826  1.00  0.00           C  
ATOM   1078  HB2 LEU    67      42.525  58.685  50.266  1.00  0.00           H  
ATOM   1079  HB3 LEU    67      41.002  57.736  50.393  1.00  0.00           H  
ATOM   1080  CG  LEU    67      41.600  58.669  52.216  1.00  0.00           C  
ATOM   1081  HG  LEU    67      41.033  57.929  52.781  1.00  0.00           H  
ATOM   1082  CD1 LEU    67      42.880  59.022  53.030  1.00  0.00           C  
ATOM   1083 HD11 LEU    67      43.471  59.678  52.391  1.00  0.00           H  
ATOM   1084 HD12 LEU    67      42.642  59.609  53.918  1.00  0.00           H  
ATOM   1085 HD13 LEU    67      43.510  58.149  53.201  1.00  0.00           H  
ATOM   1086  CD2 LEU    67      40.578  59.751  52.025  1.00  0.00           C  
ATOM   1087 HD21 LEU    67      39.637  59.501  51.535  1.00  0.00           H  
ATOM   1088 HD22 LEU    67      40.453  60.171  53.024  1.00  0.00           H  
ATOM   1089 HD23 LEU    67      40.973  60.576  51.433  1.00  0.00           H  
ATOM   1090  C   LEU    67      42.004  55.780  52.052  1.00  0.00           C  
ATOM   1091  O   LEU    67      42.200  55.820  53.292  1.00  0.00           O  
ATOM   1092  N   ASN    68      40.992  55.104  51.510  1.00  0.00           N  
ATOM   1093  H   ASN    68      40.960  55.258  50.513  1.00  0.00           H  
ATOM   1094  CA  ASN    68      39.970  54.357  52.193  1.00  0.00           C  
ATOM   1095  HA  ASN    68      39.460  55.010  52.902  1.00  0.00           H  
ATOM   1096  CB  ASN    68      38.982  53.803  51.124  1.00  0.00           C  
ATOM   1097  HB2 ASN    68      38.697  54.638  50.485  1.00  0.00           H  
ATOM   1098  HB3 ASN    68      39.481  53.069  50.490  1.00  0.00           H  
ATOM   1099  CG  ASN    68      37.810  53.080  51.770  1.00  0.00           C  
ATOM   1100  OD1 ASN    68      37.124  53.595  52.633  1.00  0.00           O  
ATOM   1101  ND2 ASN    68      37.538  51.835  51.407  1.00  0.00           N  
ATOM   1102 HD21 ASN    68      36.838  51.418  52.004  1.00  0.00           H  
ATOM   1103 HD22 ASN    68      37.870  51.340  50.592  1.00  0.00           H  
ATOM   1104  C   ASN    68      40.459  53.174  52.947  1.00  0.00           C  
ATOM   1105  O   ASN    68      39.793  52.748  53.951  1.00  0.00           O  
ATOM   1106  N   ALA    69      41.488  52.530  52.419  1.00  0.00           N  
ATOM   1107  H   ALA    69      41.790  52.718  51.474  1.00  0.00           H  
ATOM   1108  CA  ALA    69      41.987  51.248  53.003  1.00  0.00           C  
ATOM   1109  HA  ALA    69      41.576  51.200  54.012  1.00  0.00           H  
ATOM   1110  CB  ALA    69      41.503  50.165  52.080  1.00  0.00           C  
ATOM   1111  HB1 ALA    69      40.423  50.262  51.965  1.00  0.00           H  
ATOM   1112  HB2 ALA    69      41.887  50.213  51.061  1.00  0.00           H  
ATOM   1113  HB3 ALA    69      41.658  49.147  52.435  1.00  0.00           H  
ATOM   1114  C   ALA    69      43.427  51.212  53.216  1.00  0.00           C  
ATOM   1115  O   ALA    69      43.847  51.030  54.341  1.00  0.00           O  
ATOM   1116  N   ILE    70      44.301  51.466  52.279  1.00  0.00           N  
ATOM   1117  H   ILE    70      44.068  51.505  51.296  1.00  0.00           H  
ATOM   1118  CA  ILE    70      45.770  51.517  52.544  1.00  0.00           C  
ATOM   1119  HA  ILE    70      46.107  50.535  52.876  1.00  0.00           H  
ATOM   1120  CB  ILE    70      46.577  51.757  51.220  1.00  0.00           C  
ATOM   1121  HB  ILE    70      46.074  52.545  50.660  1.00  0.00           H  
ATOM   1122  CG2 ILE    70      47.910  52.367  51.623  1.00  0.00           C  
ATOM   1123 HG21 ILE    70      48.605  52.353  50.783  1.00  0.00           H  
ATOM   1124 HG22 ILE    70      47.819  53.435  51.823  1.00  0.00           H  
ATOM   1125 HG23 ILE    70      48.368  51.939  52.515  1.00  0.00           H  
ATOM   1126  CG1 ILE    70      46.719  50.651  50.149  1.00  0.00           C  
ATOM   1127 HG12 ILE    70      47.229  51.121  49.308  1.00  0.00           H  
ATOM   1128 HG13 ILE    70      47.392  49.887  50.537  1.00  0.00           H  
ATOM   1129  CD1 ILE    70      45.478  50.072  49.476  1.00  0.00           C  
ATOM   1130 HD11 ILE    70      45.004  50.794  48.811  1.00  0.00           H  
ATOM   1131 HD12 ILE    70      45.690  49.225  48.825  1.00  0.00           H  
ATOM   1132 HD13 ILE    70      44.790  49.768  50.265  1.00  0.00           H  
ATOM   1133  C   ILE    70      46.101  52.503  53.751  1.00  0.00           C  
ATOM   1134  O   ILE    70      46.884  52.104  54.655  1.00  0.00           O  
ATOM   1135  N   VAL    71      45.705  53.789  53.680  1.00  0.00           N  
ATOM   1136  H   VAL    71      45.088  54.082  52.936  1.00  0.00           H  
ATOM   1137  CA  VAL    71      45.914  54.698  54.793  1.00  0.00           C  
ATOM   1138  HA  VAL    71      46.957  54.789  55.096  1.00  0.00           H  
ATOM   1139  CB  VAL    71      45.423  56.130  54.399  1.00  0.00           C  
ATOM   1140  HB  VAL    71      44.376  56.117  54.095  1.00  0.00           H  
ATOM   1141  CG1 VAL    71      45.487  57.209  55.494  1.00  0.00           C  
ATOM   1142 HG11 VAL    71      45.343  58.228  55.135  1.00  0.00           H  
ATOM   1143 HG12 VAL    71      44.701  57.012  56.223  1.00  0.00           H  
ATOM   1144 HG13 VAL    71      46.475  57.195  55.954  1.00  0.00           H  
ATOM   1145  CG2 VAL    71      46.351  56.540  53.280  1.00  0.00           C  
ATOM   1146 HG21 VAL    71      46.239  57.597  53.038  1.00  0.00           H  
ATOM   1147 HG22 VAL    71      47.397  56.493  53.585  1.00  0.00           H  
ATOM   1148 HG23 VAL    71      46.224  56.007  52.337  1.00  0.00           H  
ATOM   1149  C   VAL    71      45.173  54.297  56.072  1.00  0.00           C  
ATOM   1150  O   VAL    71      45.756  54.151  57.109  1.00  0.00           O  
ATOM   1151  N   PHE    72      43.836  54.058  55.900  1.00  0.00           N  
ATOM   1152  H   PHE    72      43.475  54.408  55.024  1.00  0.00           H  
ATOM   1153  CA  PHE    72      42.956  53.663  56.968  1.00  0.00           C  
ATOM   1154  HA  PHE    72      42.808  54.572  57.551  1.00  0.00           H  
ATOM   1155  CB  PHE    72      41.554  53.221  56.503  1.00  0.00           C  
ATOM   1156  HB2 PHE    72      40.962  54.124  56.354  1.00  0.00           H  
ATOM   1157  HB3 PHE    72      41.704  52.653  55.585  1.00  0.00           H  
ATOM   1158  CG  PHE    72      40.882  52.258  57.537  1.00  0.00           C  
ATOM   1159  CD1 PHE    72      40.487  52.713  58.827  1.00  0.00           C  
ATOM   1160  HD1 PHE    72      40.882  53.687  59.079  1.00  0.00           H  
ATOM   1161  CE1 PHE    72      39.717  51.912  59.635  1.00  0.00           C  
ATOM   1162  HE1 PHE    72      39.426  52.355  60.576  1.00  0.00           H  
ATOM   1163  CZ  PHE    72      39.489  50.561  59.288  1.00  0.00           C  
ATOM   1164  HZ  PHE    72      38.816  49.931  59.851  1.00  0.00           H  
ATOM   1165  CE2 PHE    72      39.802  50.089  57.991  1.00  0.00           C  
ATOM   1166  HE2 PHE    72      39.522  49.072  57.757  1.00  0.00           H  
ATOM   1167  CD2 PHE    72      40.504  50.992  57.143  1.00  0.00           C  
ATOM   1168  HD2 PHE    72      40.741  50.677  56.138  1.00  0.00           H  
ATOM   1169  C   PHE    72      43.475  52.624  57.998  1.00  0.00           C  
ATOM   1170  O   PHE    72      43.588  52.988  59.158  1.00  0.00           O  
ATOM   1171  N   THR    73      43.804  51.458  57.484  1.00  0.00           N  
ATOM   1172  H   THR    73      43.706  51.415  56.480  1.00  0.00           H  
ATOM   1173  CA  THR    73      44.389  50.306  58.117  1.00  0.00           C  
ATOM   1174  HA  THR    73      43.758  50.053  58.969  1.00  0.00           H  
ATOM   1175  CB  THR    73      44.302  49.003  57.322  1.00  0.00           C  
ATOM   1176  HB  THR    73      45.168  49.028  56.660  1.00  0.00           H  
ATOM   1177  CG2 THR    73      44.104  47.777  58.139  1.00  0.00           C  
ATOM   1178 HG21 THR    73      43.157  47.818  58.676  1.00  0.00           H  
ATOM   1179 HG22 THR    73      43.966  46.911  57.491  1.00  0.00           H  
ATOM   1180 HG23 THR    73      44.963  47.650  58.797  1.00  0.00           H  
ATOM   1181  OG1 THR    73      43.169  49.082  56.309  1.00  0.00           O  
ATOM   1182  HG1 THR    73      43.593  49.300  55.476  1.00  0.00           H  
ATOM   1183  C   THR    73      45.726  50.533  58.674  1.00  0.00           C  
ATOM   1184  O   THR    73      46.119  50.035  59.721  1.00  0.00           O  
ATOM   1185  N   GLN    74      46.622  51.140  57.880  1.00  0.00           N  
ATOM   1186  H   GLN    74      46.329  51.459  56.968  1.00  0.00           H  
ATOM   1187  CA  GLN    74      47.982  51.560  58.293  1.00  0.00           C  
ATOM   1188  HA  GLN    74      48.457  50.653  58.666  1.00  0.00           H  
ATOM   1189  CB  GLN    74      48.888  52.129  57.136  1.00  0.00           C  
ATOM   1190  HB2 GLN    74      49.028  51.301  56.441  1.00  0.00           H  
ATOM   1191  HB3 GLN    74      48.441  53.007  56.669  1.00  0.00           H  
ATOM   1192  CG  GLN    74      50.156  52.699  57.755  1.00  0.00           C  
ATOM   1193  HG2 GLN    74      49.886  53.620  58.272  1.00  0.00           H  
ATOM   1194  HG3 GLN    74      50.627  52.016  58.461  1.00  0.00           H  
ATOM   1195  CD  GLN    74      51.270  53.058  56.790  1.00  0.00           C  
ATOM   1196  OE1 GLN    74      51.493  52.353  55.797  1.00  0.00           O  
ATOM   1197  NE2 GLN    74      52.106  54.027  57.108  1.00  0.00           N  
ATOM   1198 HE21 GLN    74      52.540  54.533  56.350  1.00  0.00           H  
ATOM   1199 HE22 GLN    74      52.142  54.294  58.082  1.00  0.00           H  
ATOM   1200  C   GLN    74      47.952  52.466  59.537  1.00  0.00           C  
ATOM   1201  O   GLN    74      48.772  52.271  60.433  1.00  0.00           O  
ATOM   1202  N   LEU    75      47.082  53.479  59.595  1.00  0.00           N  
ATOM   1203  H   LEU    75      46.555  53.723  58.769  1.00  0.00           H  
ATOM   1204  CA  LEU    75      47.177  54.350  60.794  1.00  0.00           C  
ATOM   1205  HA  LEU    75      48.230  54.589  60.942  1.00  0.00           H  
ATOM   1206  CB  LEU    75      46.422  55.647  60.586  1.00  0.00           C  
ATOM   1207  HB2 LEU    75      45.459  55.421  60.129  1.00  0.00           H  
ATOM   1208  HB3 LEU    75      46.319  56.179  61.532  1.00  0.00           H  
ATOM   1209  CG  LEU    75      47.125  56.630  59.525  1.00  0.00           C  
ATOM   1210  HG  LEU    75      47.277  56.101  58.584  1.00  0.00           H  
ATOM   1211  CD1 LEU    75      46.250  57.893  59.262  1.00  0.00           C  
ATOM   1212 HD11 LEU    75      45.256  57.637  58.895  1.00  0.00           H  
ATOM   1213 HD12 LEU    75      46.154  58.350  60.247  1.00  0.00           H  
ATOM   1214 HD13 LEU    75      46.820  58.602  58.661  1.00  0.00           H  
ATOM   1215  CD2 LEU    75      48.445  57.087  60.055  1.00  0.00           C  
ATOM   1216 HD21 LEU    75      48.819  57.766  59.289  1.00  0.00           H  
ATOM   1217 HD22 LEU    75      48.221  57.665  60.952  1.00  0.00           H  
ATOM   1218 HD23 LEU    75      49.145  56.285  60.289  1.00  0.00           H  
ATOM   1219  C   LEU    75      46.545  53.570  62.018  1.00  0.00           C  
ATOM   1220  O   LEU    75      47.077  53.617  63.099  1.00  0.00           O  
ATOM   1221  N   PHE    76      45.492  52.754  61.723  1.00  0.00           N  
ATOM   1222  H   PHE    76      45.078  52.798  60.803  1.00  0.00           H  
ATOM   1223  CA  PHE    76      44.999  51.793  62.663  1.00  0.00           C  
ATOM   1224  HA  PHE    76      44.708  52.275  63.597  1.00  0.00           H  
ATOM   1225  CB  PHE    76      43.768  50.989  61.996  1.00  0.00           C  
ATOM   1226  HB2 PHE    76      42.993  51.717  61.756  1.00  0.00           H  
ATOM   1227  HB3 PHE    76      44.076  50.631  61.014  1.00  0.00           H  
ATOM   1228  CG  PHE    76      43.149  49.853  62.798  1.00  0.00           C  
ATOM   1229  CD1 PHE    76      42.544  50.140  64.036  1.00  0.00           C  
ATOM   1230  HD1 PHE    76      42.469  51.174  64.338  1.00  0.00           H  
ATOM   1231  CE1 PHE    76      41.986  49.076  64.838  1.00  0.00           C  
ATOM   1232  HE1 PHE    76      41.495  49.527  65.687  1.00  0.00           H  
ATOM   1233  CZ  PHE    76      42.161  47.720  64.489  1.00  0.00           C  
ATOM   1234  HZ  PHE    76      41.645  46.912  64.986  1.00  0.00           H  
ATOM   1235  CE2 PHE    76      42.716  47.472  63.197  1.00  0.00           C  
ATOM   1236  HE2 PHE    76      42.820  46.435  62.914  1.00  0.00           H  
ATOM   1237  CD2 PHE    76      43.271  48.513  62.406  1.00  0.00           C  
ATOM   1238  HD2 PHE    76      43.798  48.268  61.495  1.00  0.00           H  
ATOM   1239  C   PHE    76      46.056  50.807  63.207  1.00  0.00           C  
ATOM   1240  O   PHE    76      45.991  50.404  64.311  1.00  0.00           O  
ATOM   1241  N   ALA    77      46.981  50.367  62.360  1.00  0.00           N  
ATOM   1242  H   ALA    77      47.027  50.797  61.447  1.00  0.00           H  
ATOM   1243  CA  ALA    77      47.976  49.451  62.820  1.00  0.00           C  
ATOM   1244  HA  ALA    77      47.496  48.751  63.504  1.00  0.00           H  
ATOM   1245  CB  ALA    77      48.495  48.746  61.577  1.00  0.00           C  
ATOM   1246  HB1 ALA    77      47.666  48.234  61.090  1.00  0.00           H  
ATOM   1247  HB2 ALA    77      48.849  49.483  60.855  1.00  0.00           H  
ATOM   1248  HB3 ALA    77      49.273  48.001  61.746  1.00  0.00           H  
ATOM   1249  C   ALA    77      49.146  50.184  63.507  1.00  0.00           C  
ATOM   1250  O   ALA    77      49.701  49.600  64.466  1.00  0.00           O  
ATOM   1251  N   GLN    78      49.579  51.385  63.003  1.00  0.00           N  
ATOM   1252  H   GLN    78      49.091  51.836  62.243  1.00  0.00           H  
ATOM   1253  CA  GLN    78      50.561  52.237  63.763  1.00  0.00           C  
ATOM   1254  HA  GLN    78      51.437  51.723  64.158  1.00  0.00           H  
ATOM   1255  CB  GLN    78      50.940  53.409  62.796  1.00  0.00           C  
ATOM   1256  HB2 GLN    78      50.048  53.855  62.357  1.00  0.00           H  
ATOM   1257  HB3 GLN    78      51.510  54.178  63.317  1.00  0.00           H  
ATOM   1258  CG  GLN    78      51.823  52.925  61.696  1.00  0.00           C  
ATOM   1259  HG2 GLN    78      52.692  52.438  62.139  1.00  0.00           H  
ATOM   1260  HG3 GLN    78      51.347  52.177  61.062  1.00  0.00           H  
ATOM   1261  CD  GLN    78      52.417  54.050  60.878  1.00  0.00           C  
ATOM   1262  OE1 GLN    78      51.852  54.494  59.861  1.00  0.00           O  
ATOM   1263  NE2 GLN    78      53.441  54.743  61.366  1.00  0.00           N  
ATOM   1264 HE21 GLN    78      53.766  55.555  60.862  1.00  0.00           H  
ATOM   1265 HE22 GLN    78      54.167  54.344  61.944  1.00  0.00           H  
ATOM   1266  C   GLN    78      50.016  52.763  65.117  1.00  0.00           C  
ATOM   1267  O   GLN    78      50.700  53.222  66.013  1.00  0.00           O  
ATOM   1268  N   ALA    79      48.726  52.806  65.311  1.00  0.00           N  
ATOM   1269  H   ALA    79      48.107  52.670  64.524  1.00  0.00           H  
ATOM   1270  CA  ALA    79      48.061  52.797  66.637  1.00  0.00           C  
ATOM   1271  HA  ALA    79      48.717  53.441  67.223  1.00  0.00           H  
ATOM   1272  CB  ALA    79      46.621  53.330  66.621  1.00  0.00           C  
ATOM   1273  HB1 ALA    79      46.005  52.824  65.878  1.00  0.00           H  
ATOM   1274  HB2 ALA    79      46.226  53.222  67.632  1.00  0.00           H  
ATOM   1275  HB3 ALA    79      46.753  54.371  66.324  1.00  0.00           H  
ATOM   1276  C   ALA    79      48.164  51.401  67.250  1.00  0.00           C  
ATOM   1277  O   ALA    79      48.911  51.154  68.166  1.00  0.00           O  
ATOM   1278  N   ILE    80      47.450  50.381  66.747  1.00  0.00           N  
ATOM   1279  H   ILE    80      46.897  50.568  65.923  1.00  0.00           H  
ATOM   1280  CA  ILE    80      47.211  49.127  67.543  1.00  0.00           C  
ATOM   1281  HA  ILE    80      46.752  49.349  68.505  1.00  0.00           H  
ATOM   1282  CB  ILE    80      46.142  48.371  66.839  1.00  0.00           C  
ATOM   1283  HB  ILE    80      46.446  48.367  65.792  1.00  0.00           H  
ATOM   1284  CG2 ILE    80      45.998  46.879  67.182  1.00  0.00           C  
ATOM   1285 HG21 ILE    80      45.246  46.291  66.656  1.00  0.00           H  
ATOM   1286 HG22 ILE    80      46.884  46.271  66.997  1.00  0.00           H  
ATOM   1287 HG23 ILE    80      45.760  46.849  68.245  1.00  0.00           H  
ATOM   1288  CG1 ILE    80      44.744  49.096  66.924  1.00  0.00           C  
ATOM   1289 HG12 ILE    80      44.829  50.141  66.627  1.00  0.00           H  
ATOM   1290 HG13 ILE    80      44.079  48.628  66.199  1.00  0.00           H  
ATOM   1291  CD1 ILE    80      44.012  48.977  68.303  1.00  0.00           C  
ATOM   1292 HD11 ILE    80      43.308  49.804  68.398  1.00  0.00           H  
ATOM   1293 HD12 ILE    80      43.457  48.039  68.316  1.00  0.00           H  
ATOM   1294 HD13 ILE    80      44.835  48.829  69.002  1.00  0.00           H  
ATOM   1295  C   ILE    80      48.446  48.327  67.880  1.00  0.00           C  
ATOM   1296  O   ILE    80      48.684  48.193  69.054  1.00  0.00           O  
ATOM   1297  N   MET    81      49.141  47.757  66.891  1.00  0.00           N  
ATOM   1298  H   MET    81      48.815  47.794  65.936  1.00  0.00           H  
ATOM   1299  CA  MET    81      50.422  47.025  67.052  1.00  0.00           C  
ATOM   1300  HA  MET    81      50.213  46.261  67.801  1.00  0.00           H  
ATOM   1301  CB  MET    81      50.716  46.412  65.686  1.00  0.00           C  
ATOM   1302  HB2 MET    81      50.879  47.193  64.943  1.00  0.00           H  
ATOM   1303  HB3 MET    81      51.626  45.817  65.765  1.00  0.00           H  
ATOM   1304  CG  MET    81      49.693  45.381  65.220  1.00  0.00           C  
ATOM   1305  HG2 MET    81      48.718  45.861  65.132  1.00  0.00           H  
ATOM   1306  HG3 MET    81      49.954  45.025  64.223  1.00  0.00           H  
ATOM   1307  SD  MET    81      49.463  44.105  66.481  1.00  0.00           S  
ATOM   1308  CE  MET    81      50.045  42.781  65.342  1.00  0.00           C  
ATOM   1309  HE1 MET    81      50.280  41.888  65.920  1.00  0.00           H  
ATOM   1310  HE2 MET    81      49.338  42.513  64.556  1.00  0.00           H  
ATOM   1311  HE3 MET    81      50.974  43.023  64.826  1.00  0.00           H  
ATOM   1312  C   MET    81      51.620  47.849  67.555  1.00  0.00           C  
ATOM   1313  O   MET    81      52.808  47.441  67.434  1.00  0.00           O  
ATOM   1314  N   VAL    82      51.404  49.027  68.147  1.00  0.00           N  
ATOM   1315  H   VAL    82      50.408  49.182  68.207  1.00  0.00           H  
ATOM   1316  CA  VAL    82      52.438  49.866  68.908  1.00  0.00           C  
ATOM   1317  HA  VAL    82      53.348  49.309  69.130  1.00  0.00           H  
ATOM   1318  CB  VAL    82      52.735  51.194  68.193  1.00  0.00           C  
ATOM   1319  HB  VAL    82      51.831  51.714  67.878  1.00  0.00           H  
ATOM   1320  CG1 VAL    82      53.456  52.195  69.044  1.00  0.00           C  
ATOM   1321 HG11 VAL    82      53.028  52.504  69.997  1.00  0.00           H  
ATOM   1322 HG12 VAL    82      54.491  51.901  69.220  1.00  0.00           H  
ATOM   1323 HG13 VAL    82      53.512  53.162  68.544  1.00  0.00           H  
ATOM   1324  CG2 VAL    82      53.517  50.826  66.930  1.00  0.00           C  
ATOM   1325 HG21 VAL    82      52.881  50.377  66.168  1.00  0.00           H  
ATOM   1326 HG22 VAL    82      54.020  51.729  66.584  1.00  0.00           H  
ATOM   1327 HG23 VAL    82      54.345  50.203  67.270  1.00  0.00           H  
ATOM   1328  C   VAL    82      51.874  50.170  70.348  1.00  0.00           C  
ATOM   1329  O   VAL    82      52.572  49.958  71.364  1.00  0.00           O  
ATOM   1330  N   TYR    83      50.591  50.450  70.469  1.00  0.00           N  
ATOM   1331  H   TYR    83      50.000  50.407  69.652  1.00  0.00           H  
ATOM   1332  CA  TYR    83      49.990  50.789  71.733  1.00  0.00           C  
ATOM   1333  HA  TYR    83      50.742  51.309  72.325  1.00  0.00           H  
ATOM   1334  CB  TYR    83      48.860  51.799  71.628  1.00  0.00           C  
ATOM   1335  HB2 TYR    83      49.297  52.760  71.355  1.00  0.00           H  
ATOM   1336  HB3 TYR    83      48.166  51.456  70.861  1.00  0.00           H  
ATOM   1337  CG  TYR    83      47.982  52.099  72.854  1.00  0.00           C  
ATOM   1338  CD1 TYR    83      48.463  53.149  73.736  1.00  0.00           C  
ATOM   1339  HD1 TYR    83      49.392  53.642  73.490  1.00  0.00           H  
ATOM   1340  CE1 TYR    83      47.835  53.429  74.983  1.00  0.00           C  
ATOM   1341  HE1 TYR    83      48.284  54.125  75.675  1.00  0.00           H  
ATOM   1342  CZ  TYR    83      46.685  52.739  75.319  1.00  0.00           C  
ATOM   1343  OH  TYR    83      46.145  52.892  76.549  1.00  0.00           O  
ATOM   1344  HH  TYR    83      45.278  52.495  76.658  1.00  0.00           H  
ATOM   1345  CE2 TYR    83      46.224  51.745  74.439  1.00  0.00           C  
ATOM   1346  HE2 TYR    83      45.305  51.225  74.668  1.00  0.00           H  
ATOM   1347  CD2 TYR    83      46.866  51.353  73.186  1.00  0.00           C  
ATOM   1348  HD2 TYR    83      46.484  50.595  72.518  1.00  0.00           H  
ATOM   1349  C   TYR    83      49.597  49.594  72.602  1.00  0.00           C  
ATOM   1350  O   TYR    83      50.036  49.627  73.773  1.00  0.00           O  
ATOM   1351  N   LEU    84      48.850  48.612  72.100  1.00  0.00           N  
ATOM   1352  H   LEU    84      48.581  48.724  71.133  1.00  0.00           H  
ATOM   1353  CA  LEU    84      48.528  47.388  72.790  1.00  0.00           C  
ATOM   1354  HA  LEU    84      47.913  47.748  73.614  1.00  0.00           H  
ATOM   1355  CB  LEU    84      47.681  46.425  71.951  1.00  0.00           C  
ATOM   1356  HB2 LEU    84      48.358  46.011  71.205  1.00  0.00           H  
ATOM   1357  HB3 LEU    84      47.411  45.571  72.574  1.00  0.00           H  
ATOM   1358  CG  LEU    84      46.449  46.678  71.124  1.00  0.00           C  
ATOM   1359  HG  LEU    84      46.708  47.274  70.249  1.00  0.00           H  
ATOM   1360  CD1 LEU    84      45.964  45.282  70.673  1.00  0.00           C  
ATOM   1361 HD11 LEU    84      45.033  45.405  70.120  1.00  0.00           H  
ATOM   1362 HD12 LEU    84      46.699  44.783  70.042  1.00  0.00           H  
ATOM   1363 HD13 LEU    84      45.666  44.633  71.497  1.00  0.00           H  
ATOM   1364  CD2 LEU    84      45.399  47.471  71.989  1.00  0.00           C  
ATOM   1365 HD21 LEU    84      44.984  46.835  72.770  1.00  0.00           H  
ATOM   1366 HD22 LEU    84      45.799  48.338  72.515  1.00  0.00           H  
ATOM   1367 HD23 LEU    84      44.583  47.939  71.438  1.00  0.00           H  
ATOM   1368  C   LEU    84      49.783  46.806  73.463  1.00  0.00           C  
ATOM   1369  O   LEU    84      49.698  46.565  74.683  1.00  0.00           O  
ATOM   1370  N   PRO    85      50.891  46.675  72.769  1.00  0.00           N  
ATOM   1371  CD  PRO    85      51.180  46.621  71.354  1.00  0.00           C  
ATOM   1372  HD2 PRO    85      51.129  47.637  70.962  1.00  0.00           H  
ATOM   1373  HD3 PRO    85      50.463  45.981  70.842  1.00  0.00           H  
ATOM   1374  CG  PRO    85      52.559  46.000  71.047  1.00  0.00           C  
ATOM   1375  HG2 PRO    85      52.971  46.503  70.172  1.00  0.00           H  
ATOM   1376  HG3 PRO    85      52.548  44.912  70.986  1.00  0.00           H  
ATOM   1377  CB  PRO    85      53.262  46.354  72.359  1.00  0.00           C  
ATOM   1378  HB2 PRO    85      53.807  47.296  72.420  1.00  0.00           H  
ATOM   1379  HB3 PRO    85      53.909  45.519  72.629  1.00  0.00           H  
ATOM   1380  CA  PRO    85      52.218  46.389  73.439  1.00  0.00           C  
ATOM   1381  HA  PRO    85      52.188  45.405  73.907  1.00  0.00           H  
ATOM   1382  C   PRO    85      52.601  47.393  74.481  1.00  0.00           C  
ATOM   1383  O   PRO    85      52.946  46.926  75.589  1.00  0.00           O  
ATOM   1384  N   ALA    86      52.700  48.740  74.276  1.00  0.00           N  
ATOM   1385  H   ALA    86      52.635  49.084  73.328  1.00  0.00           H  
ATOM   1386  CA  ALA    86      53.334  49.579  75.231  1.00  0.00           C  
ATOM   1387  HA  ALA    86      54.322  49.194  75.485  1.00  0.00           H  
ATOM   1388  CB  ALA    86      53.367  50.928  74.477  1.00  0.00           C  
ATOM   1389  HB1 ALA    86      54.056  50.742  73.652  1.00  0.00           H  
ATOM   1390  HB2 ALA    86      52.405  51.266  74.091  1.00  0.00           H  
ATOM   1391  HB3 ALA    86      53.739  51.669  75.185  1.00  0.00           H  
ATOM   1392  C   ALA    86      52.478  49.703  76.512  1.00  0.00           C  
ATOM   1393  O   ALA    86      52.991  50.043  77.557  1.00  0.00           O  
ATOM   1394  N   ARG    87      51.163  49.408  76.397  1.00  0.00           N  
ATOM   1395  H   ARG    87      50.814  49.406  75.450  1.00  0.00           H  
ATOM   1396  CA  ARG    87      50.179  49.380  77.499  1.00  0.00           C  
ATOM   1397  HA  ARG    87      50.589  49.863  78.387  1.00  0.00           H  
ATOM   1398  CB  ARG    87      48.873  49.981  76.928  1.00  0.00           C  
ATOM   1399  HB2 ARG    87      49.280  50.829  76.378  1.00  0.00           H  
ATOM   1400  HB3 ARG    87      48.497  49.347  76.125  1.00  0.00           H  
ATOM   1401  CG  ARG    87      47.760  50.305  77.971  1.00  0.00           C  
ATOM   1402  HG2 ARG    87      46.873  50.627  77.424  1.00  0.00           H  
ATOM   1403  HG3 ARG    87      47.488  49.380  78.479  1.00  0.00           H  
ATOM   1404  CD  ARG    87      48.143  51.419  78.913  1.00  0.00           C  
ATOM   1405  HD2 ARG    87      49.114  51.215  79.365  1.00  0.00           H  
ATOM   1406  HD3 ARG    87      48.329  52.345  78.369  1.00  0.00           H  
ATOM   1407  NE  ARG    87      47.179  51.673  80.029  1.00  0.00           N  
ATOM   1408  HE  ARG    87      46.209  51.721  79.752  1.00  0.00           H  
ATOM   1409  CZ  ARG    87      47.388  52.288  81.200  1.00  0.00           C  
ATOM   1410  NH1 ARG    87      46.347  52.494  81.928  1.00  0.00           N  
ATOM   1411 HH11 ARG    87      45.412  52.259  81.627  1.00  0.00           H  
ATOM   1412 HH12 ARG    87      46.522  52.683  82.905  1.00  0.00           H  
ATOM   1413  NH2 ARG    87      48.501  52.656  81.620  1.00  0.00           N  
ATOM   1414 HH21 ARG    87      49.325  52.264  81.186  1.00  0.00           H  
ATOM   1415 HH22 ARG    87      48.602  53.036  82.550  1.00  0.00           H  
ATOM   1416  C   ARG    87      49.941  47.955  78.065  1.00  0.00           C  
ATOM   1417  O   ARG    87      49.303  47.942  79.127  1.00  0.00           O  
ATOM   1418  N   GLU    88      50.543  46.867  77.520  1.00  0.00           N  
ATOM   1419  H   GLU    88      50.817  46.854  76.548  1.00  0.00           H  
ATOM   1420  CA  GLU    88      50.792  45.618  78.304  1.00  0.00           C  
ATOM   1421  HA  GLU    88      49.955  45.458  78.984  1.00  0.00           H  
ATOM   1422  CB  GLU    88      50.696  44.338  77.428  1.00  0.00           C  
ATOM   1423  HB2 GLU    88      50.409  43.552  78.126  1.00  0.00           H  
ATOM   1424  HB3 GLU    88      49.906  44.537  76.704  1.00  0.00           H  
ATOM   1425  CG  GLU    88      51.991  43.834  76.738  1.00  0.00           C  
ATOM   1426  HG2 GLU    88      52.080  44.214  75.720  1.00  0.00           H  
ATOM   1427  HG3 GLU    88      52.881  44.109  77.304  1.00  0.00           H  
ATOM   1428  CD  GLU    88      52.069  42.246  76.653  1.00  0.00           C  
ATOM   1429  OE1 GLU    88      51.488  41.478  77.517  1.00  0.00           O  
ATOM   1430  OE2 GLU    88      52.672  41.697  75.658  1.00  0.00           O  
ATOM   1431  C   GLU    88      52.094  45.791  79.080  1.00  0.00           C  
ATOM   1432  O   GLU    88      52.102  45.340  80.205  1.00  0.00           O  
ATOM   1433  N   LEU    89      53.106  46.445  78.503  1.00  0.00           N  
ATOM   1434  H   LEU    89      52.921  46.802  77.576  1.00  0.00           H  
ATOM   1435  CA  LEU    89      54.343  46.689  79.206  1.00  0.00           C  
ATOM   1436  HA  LEU    89      54.594  45.850  79.856  1.00  0.00           H  
ATOM   1437  CB  LEU    89      55.432  47.056  78.166  1.00  0.00           C  
ATOM   1438  HB2 LEU    89      55.022  47.976  77.750  1.00  0.00           H  
ATOM   1439  HB3 LEU    89      56.347  47.168  78.747  1.00  0.00           H  
ATOM   1440  CG  LEU    89      55.601  45.978  77.106  1.00  0.00           C  
ATOM   1441  HG  LEU    89      54.648  45.714  76.646  1.00  0.00           H  
ATOM   1442  CD1 LEU    89      56.450  46.451  75.939  1.00  0.00           C  
ATOM   1443 HD11 LEU    89      55.924  47.274  75.455  1.00  0.00           H  
ATOM   1444 HD12 LEU    89      57.399  46.895  76.242  1.00  0.00           H  
ATOM   1445 HD13 LEU    89      56.588  45.702  75.159  1.00  0.00           H  
ATOM   1446  CD2 LEU    89      56.196  44.726  77.749  1.00  0.00           C  
ATOM   1447 HD21 LEU    89      55.500  44.249  78.438  1.00  0.00           H  
ATOM   1448 HD22 LEU    89      56.235  44.029  76.912  1.00  0.00           H  
ATOM   1449 HD23 LEU    89      57.120  44.951  78.282  1.00  0.00           H  
ATOM   1450  C   LEU    89      54.206  47.912  80.225  1.00  0.00           C  
ATOM   1451  O   LEU    89      55.095  48.242  81.003  1.00  0.00           O  
ATOM   1452  N   ASN    90      53.050  48.648  80.148  1.00  0.00           N  
ATOM   1453  H   ASN    90      52.386  48.330  79.456  1.00  0.00           H  
ATOM   1454  CA  ASN    90      52.955  50.026  80.809  1.00  0.00           C  
ATOM   1455  HA  ASN    90      52.266  50.534  80.134  1.00  0.00           H  
ATOM   1456  CB  ASN    90      52.425  49.964  82.238  1.00  0.00           C  
ATOM   1457  HB2 ASN    90      52.863  49.158  82.827  1.00  0.00           H  
ATOM   1458  HB3 ASN    90      52.556  50.920  82.746  1.00  0.00           H  
ATOM   1459  CG  ASN    90      50.983  49.557  82.235  1.00  0.00           C  
ATOM   1460  OD1 ASN    90      50.178  50.320  81.849  1.00  0.00           O  
ATOM   1461  ND2 ASN    90      50.715  48.372  82.624  1.00  0.00           N  
ATOM   1462 HD21 ASN    90      49.728  48.195  82.748  1.00  0.00           H  
ATOM   1463 HD22 ASN    90      51.404  47.695  82.920  1.00  0.00           H  
ATOM   1464  C   ASN    90      54.188  50.888  80.657  1.00  0.00           C  
ATOM   1465  O   ASN    90      54.678  51.667  81.468  1.00  0.00           O  
ATOM   1466  N   MET    91      55.000  50.743  79.598  1.00  0.00           N  
ATOM   1467  H   MET    91      54.672  50.271  78.767  1.00  0.00           H  
ATOM   1468  CA  MET    91      56.334  51.428  79.372  1.00  0.00           C  
ATOM   1469  HA  MET    91      56.601  51.926  80.304  1.00  0.00           H  
ATOM   1470  CB  MET    91      57.456  50.411  79.024  1.00  0.00           C  
ATOM   1471  HB2 MET    91      57.634  49.776  79.891  1.00  0.00           H  
ATOM   1472  HB3 MET    91      57.037  49.742  78.272  1.00  0.00           H  
ATOM   1473  CG  MET    91      58.775  51.022  78.401  1.00  0.00           C  
ATOM   1474  HG2 MET    91      58.502  51.803  77.691  1.00  0.00           H  
ATOM   1475  HG3 MET    91      59.196  51.633  79.199  1.00  0.00           H  
ATOM   1476  SD  MET    91      60.112  49.845  77.997  1.00  0.00           S  
ATOM   1477  CE  MET    91      60.380  49.079  79.596  1.00  0.00           C  
ATOM   1478  HE1 MET    91      61.431  48.792  79.613  1.00  0.00           H  
ATOM   1479  HE2 MET    91      60.154  49.799  80.382  1.00  0.00           H  
ATOM   1480  HE3 MET    91      59.651  48.284  79.754  1.00  0.00           H  
ATOM   1481  C   MET    91      56.162  52.394  78.152  1.00  0.00           C  
ATOM   1482  O   MET    91      55.710  51.972  77.072  1.00  0.00           O  
ATOM   1483  N   ARG    92      56.527  53.680  78.276  1.00  0.00           N  
ATOM   1484  H   ARG    92      56.936  54.027  79.131  1.00  0.00           H  
ATOM   1485  CA  ARG    92      56.350  54.723  77.219  1.00  0.00           C  
ATOM   1486  HA  ARG    92      55.351  54.602  76.799  1.00  0.00           H  
ATOM   1487  CB  ARG    92      56.333  56.095  77.878  1.00  0.00           C  
ATOM   1488  HB2 ARG    92      55.680  56.073  78.751  1.00  0.00           H  
ATOM   1489  HB3 ARG    92      57.349  56.195  78.259  1.00  0.00           H  
ATOM   1490  CG  ARG    92      56.030  57.327  76.970  1.00  0.00           C  
ATOM   1491  HG2 ARG    92      56.905  57.454  76.333  1.00  0.00           H  
ATOM   1492  HG3 ARG    92      55.134  57.134  76.380  1.00  0.00           H  
ATOM   1493  CD  ARG    92      55.808  58.595  77.748  1.00  0.00           C  
ATOM   1494  HD2 ARG    92      56.665  58.565  78.421  1.00  0.00           H  
ATOM   1495  HD3 ARG    92      55.796  59.458  77.082  1.00  0.00           H  
ATOM   1496  NE  ARG    92      54.492  58.640  78.450  1.00  0.00           N  
ATOM   1497  HE  ARG    92      53.590  58.457  78.033  1.00  0.00           H  
ATOM   1498  CZ  ARG    92      54.312  58.693  79.746  1.00  0.00           C  
ATOM   1499  NH1 ARG    92      53.186  58.489  80.201  1.00  0.00           N  
ATOM   1500 HH11 ARG    92      52.431  58.366  79.542  1.00  0.00           H  
ATOM   1501 HH12 ARG    92      53.025  58.594  81.193  1.00  0.00           H  
ATOM   1502  NH2 ARG    92      55.313  58.996  80.571  1.00  0.00           N  
ATOM   1503 HH21 ARG    92      56.222  59.276  80.232  1.00  0.00           H  
ATOM   1504 HH22 ARG    92      55.016  59.019  81.536  1.00  0.00           H  
ATOM   1505  C   ARG    92      57.377  54.657  76.064  1.00  0.00           C  
ATOM   1506  O   ARG    92      58.607  54.451  76.230  1.00  0.00           O  
ATOM   1507  N   PRO    93      56.912  54.672  74.787  1.00  0.00           N  
ATOM   1508  CD  PRO    93      55.532  54.829  74.229  1.00  0.00           C  
ATOM   1509  HD2 PRO    93      54.929  55.615  74.684  1.00  0.00           H  
ATOM   1510  HD3 PRO    93      55.131  53.824  74.360  1.00  0.00           H  
ATOM   1511  CG  PRO    93      55.707  55.080  72.729  1.00  0.00           C  
ATOM   1512  HG2 PRO    93      55.902  56.120  72.468  1.00  0.00           H  
ATOM   1513  HG3 PRO    93      54.882  54.670  72.147  1.00  0.00           H  
ATOM   1514  CB  PRO    93      56.953  54.257  72.427  1.00  0.00           C  
ATOM   1515  HB2 PRO    93      57.404  54.514  71.469  1.00  0.00           H  
ATOM   1516  HB3 PRO    93      56.718  53.193  72.443  1.00  0.00           H  
ATOM   1517  CA  PRO    93      57.803  54.516  73.668  1.00  0.00           C  
ATOM   1518  HA  PRO    93      58.387  53.602  73.783  1.00  0.00           H  
ATOM   1519  C   PRO    93      58.737  55.722  73.479  1.00  0.00           C  
ATOM   1520  O   PRO    93      58.362  56.740  74.094  1.00  0.00           O  
ATOM   1521  N   ASN    94      59.701  55.754  72.579  1.00  0.00           N  
ATOM   1522  H   ASN    94      59.837  54.959  71.972  1.00  0.00           H  
ATOM   1523  CA  ASN    94      60.363  57.008  72.162  1.00  0.00           C  
ATOM   1524  HA  ASN    94      60.874  57.422  73.032  1.00  0.00           H  
ATOM   1525  CB  ASN    94      61.461  56.726  71.134  1.00  0.00           C  
ATOM   1526  HB2 ASN    94      62.249  56.135  71.599  1.00  0.00           H  
ATOM   1527  HB3 ASN    94      61.104  56.297  70.198  1.00  0.00           H  
ATOM   1528  CG  ASN    94      62.171  58.012  70.665  1.00  0.00           C  
ATOM   1529  OD1 ASN    94      61.609  59.100  70.649  1.00  0.00           O  
ATOM   1530  ND2 ASN    94      63.418  57.977  70.346  1.00  0.00           N  
ATOM   1531 HD21 ASN    94      63.876  58.854  70.144  1.00  0.00           H  
ATOM   1532 HD22 ASN    94      63.961  57.139  70.497  1.00  0.00           H  
ATOM   1533  C   ASN    94      59.286  57.951  71.628  1.00  0.00           C  
ATOM   1534  O   ASN    94      58.771  57.746  70.538  1.00  0.00           O  
ATOM   1535  N   MET    95      58.881  58.992  72.361  1.00  0.00           N  
ATOM   1536  H   MET    95      59.270  59.085  73.288  1.00  0.00           H  
ATOM   1537  CA  MET    95      57.725  59.822  71.946  1.00  0.00           C  
ATOM   1538  HA  MET    95      56.931  59.203  71.528  1.00  0.00           H  
ATOM   1539  CB  MET    95      57.211  60.607  73.115  1.00  0.00           C  
ATOM   1540  HB2 MET    95      58.076  61.084  73.577  1.00  0.00           H  
ATOM   1541  HB3 MET    95      56.605  61.490  72.916  1.00  0.00           H  
ATOM   1542  CG  MET    95      56.548  59.785  74.211  1.00  0.00           C  
ATOM   1543  HG2 MET    95      57.252  59.156  74.756  1.00  0.00           H  
ATOM   1544  HG3 MET    95      56.099  60.385  75.002  1.00  0.00           H  
ATOM   1545  SD  MET    95      55.227  58.646  73.642  1.00  0.00           S  
ATOM   1546  CE  MET    95      54.093  59.831  72.937  1.00  0.00           C  
ATOM   1547  HE1 MET    95      54.636  60.443  72.217  1.00  0.00           H  
ATOM   1548  HE2 MET    95      53.388  59.356  72.255  1.00  0.00           H  
ATOM   1549  HE3 MET    95      53.624  60.456  73.697  1.00  0.00           H  
ATOM   1550  C   MET    95      58.195  60.816  70.896  1.00  0.00           C  
ATOM   1551  O   MET    95      57.427  61.223  70.030  1.00  0.00           O  
ATOM   1552  N   GLY    96      59.516  61.121  70.817  1.00  0.00           N  
ATOM   1553  H   GLY    96      60.061  60.754  71.584  1.00  0.00           H  
ATOM   1554  CA  GLY    96      60.069  61.807  69.722  1.00  0.00           C  
ATOM   1555  HA2 GLY    96      59.790  62.861  69.700  1.00  0.00           H  
ATOM   1556  HA3 GLY    96      61.157  61.863  69.703  1.00  0.00           H  
ATOM   1557  C   GLY    96      59.866  61.150  68.397  1.00  0.00           C  
ATOM   1558  O   GLY    96      59.320  61.792  67.446  1.00  0.00           O  
ATOM   1559  N   LEU    97      60.304  59.906  68.280  1.00  0.00           N  
ATOM   1560  H   LEU    97      60.588  59.373  69.090  1.00  0.00           H  
ATOM   1561  CA  LEU    97      60.081  59.166  67.033  1.00  0.00           C  
ATOM   1562  HA  LEU    97      60.314  59.819  66.192  1.00  0.00           H  
ATOM   1563  CB  LEU    97      61.120  58.064  66.980  1.00  0.00           C  
ATOM   1564  HB2 LEU    97      61.138  57.328  67.783  1.00  0.00           H  
ATOM   1565  HB3 LEU    97      60.944  57.415  66.122  1.00  0.00           H  
ATOM   1566  CG  LEU    97      62.574  58.567  67.028  1.00  0.00           C  
ATOM   1567  HG  LEU    97      62.753  59.043  67.992  1.00  0.00           H  
ATOM   1568  CD1 LEU    97      63.490  57.360  67.006  1.00  0.00           C  
ATOM   1569 HD11 LEU    97      64.495  57.642  66.691  1.00  0.00           H  
ATOM   1570 HD12 LEU    97      63.791  56.977  67.981  1.00  0.00           H  
ATOM   1571 HD13 LEU    97      63.146  56.550  66.364  1.00  0.00           H  
ATOM   1572  CD2 LEU    97      62.859  59.631  65.995  1.00  0.00           C  
ATOM   1573 HD21 LEU    97      63.932  59.812  66.062  1.00  0.00           H  
ATOM   1574 HD22 LEU    97      62.557  59.241  65.024  1.00  0.00           H  
ATOM   1575 HD23 LEU    97      62.289  60.542  66.181  1.00  0.00           H  
ATOM   1576  C   LEU    97      58.646  58.691  66.782  1.00  0.00           C  
ATOM   1577  O   LEU    97      58.201  58.639  65.650  1.00  0.00           O  
ATOM   1578  N   MET    98      57.834  58.528  67.808  1.00  0.00           N  
ATOM   1579  H   MET    98      58.273  58.582  68.716  1.00  0.00           H  
ATOM   1580  CA  MET    98      56.406  58.258  67.661  1.00  0.00           C  
ATOM   1581  HA  MET    98      56.366  57.364  67.038  1.00  0.00           H  
ATOM   1582  CB  MET    98      55.850  57.995  69.124  1.00  0.00           C  
ATOM   1583  HB2 MET    98      56.417  57.258  69.693  1.00  0.00           H  
ATOM   1584  HB3 MET    98      55.860  58.919  69.702  1.00  0.00           H  
ATOM   1585  CG  MET    98      54.453  57.364  69.109  1.00  0.00           C  
ATOM   1586  HG2 MET    98      53.869  58.111  68.571  1.00  0.00           H  
ATOM   1587  HG3 MET    98      54.395  56.382  68.640  1.00  0.00           H  
ATOM   1588  SD  MET    98      53.749  57.178  70.725  1.00  0.00           S  
ATOM   1589  CE  MET    98      52.432  55.990  70.262  1.00  0.00           C  
ATOM   1590  HE1 MET    98      52.870  55.134  69.749  1.00  0.00           H  
ATOM   1591  HE2 MET    98      51.866  55.632  71.123  1.00  0.00           H  
ATOM   1592  HE3 MET    98      51.716  56.391  69.544  1.00  0.00           H  
ATOM   1593  C   MET    98      55.645  59.442  66.979  1.00  0.00           C  
ATOM   1594  O   MET    98      54.689  59.215  66.242  1.00  0.00           O  
ATOM   1595  N   TRP    99      56.087  60.612  67.392  1.00  0.00           N  
ATOM   1596  H   TRP    99      56.703  60.789  68.173  1.00  0.00           H  
ATOM   1597  CA  TRP    99      55.607  61.887  66.690  1.00  0.00           C  
ATOM   1598  HA  TRP    99      54.568  61.740  66.395  1.00  0.00           H  
ATOM   1599  CB  TRP    99      55.767  63.074  67.713  1.00  0.00           C  
ATOM   1600  HB2 TRP    99      56.767  62.983  68.136  1.00  0.00           H  
ATOM   1601  HB3 TRP    99      55.730  64.029  67.189  1.00  0.00           H  
ATOM   1602  CG  TRP    99      54.603  63.315  68.686  1.00  0.00           C  
ATOM   1603  CD1 TRP    99      54.503  62.943  69.937  1.00  0.00           C  
ATOM   1604  HD1 TRP    99      55.314  62.426  70.428  1.00  0.00           H  
ATOM   1605  NE1 TRP    99      53.329  63.320  70.493  1.00  0.00           N  
ATOM   1606  HE1 TRP    99      53.179  63.140  71.475  1.00  0.00           H  
ATOM   1607  CE2 TRP    99      52.445  63.727  69.555  1.00  0.00           C  
ATOM   1608  CZ2 TRP    99      51.078  64.036  69.507  1.00  0.00           C  
ATOM   1609  HZ2 TRP    99      50.506  64.140  70.416  1.00  0.00           H  
ATOM   1610  CH2 TRP    99      50.536  64.481  68.251  1.00  0.00           C  
ATOM   1611  HH2 TRP    99      49.544  64.901  68.170  1.00  0.00           H  
ATOM   1612  CZ3 TRP    99      51.370  64.595  67.125  1.00  0.00           C  
ATOM   1613  HZ3 TRP    99      51.001  65.077  66.232  1.00  0.00           H  
ATOM   1614  CE3 TRP    99      52.692  64.222  67.238  1.00  0.00           C  
ATOM   1615  HE3 TRP    99      53.384  64.378  66.424  1.00  0.00           H  
ATOM   1616  CD2 TRP    99      53.246  63.747  68.381  1.00  0.00           C  
ATOM   1617  C   TRP    99      56.304  62.052  65.377  1.00  0.00           C  
ATOM   1618  O   TRP    99      55.623  62.316  64.378  1.00  0.00           O  
ATOM   1619  N   LEU   100      57.573  61.922  65.194  1.00  0.00           N  
ATOM   1620  H   LEU   100      58.150  61.524  65.922  1.00  0.00           H  
ATOM   1621  CA  LEU   100      58.185  62.230  63.800  1.00  0.00           C  
ATOM   1622  HA  LEU   100      57.860  63.225  63.498  1.00  0.00           H  
ATOM   1623  CB  LEU   100      59.678  62.269  64.017  1.00  0.00           C  
ATOM   1624  HB2 LEU   100      59.874  63.152  64.626  1.00  0.00           H  
ATOM   1625  HB3 LEU   100      60.006  61.361  64.522  1.00  0.00           H  
ATOM   1626  CG  LEU   100      60.617  62.542  62.853  1.00  0.00           C  
ATOM   1627  HG  LEU   100      60.262  63.268  62.121  1.00  0.00           H  
ATOM   1628  CD1 LEU   100      62.054  62.996  63.286  1.00  0.00           C  
ATOM   1629 HD11 LEU   100      62.714  62.982  62.418  1.00  0.00           H  
ATOM   1630 HD12 LEU   100      62.082  64.028  63.635  1.00  0.00           H  
ATOM   1631 HD13 LEU   100      62.451  62.331  64.053  1.00  0.00           H  
ATOM   1632  CD2 LEU   100      60.886  61.208  62.163  1.00  0.00           C  
ATOM   1633 HD21 LEU   100      61.478  60.487  62.727  1.00  0.00           H  
ATOM   1634 HD22 LEU   100      59.983  60.719  61.798  1.00  0.00           H  
ATOM   1635 HD23 LEU   100      61.504  61.421  61.291  1.00  0.00           H  
ATOM   1636  C   LEU   100      57.675  61.225  62.808  1.00  0.00           C  
ATOM   1637  O   LEU   100      57.390  61.573  61.650  1.00  0.00           O  
ATOM   1638  N   SER   101      57.468  59.955  63.192  1.00  0.00           N  
ATOM   1639  H   SER   101      57.685  59.712  64.148  1.00  0.00           H  
ATOM   1640  CA  SER   101      56.672  59.001  62.390  1.00  0.00           C  
ATOM   1641  HA  SER   101      57.181  58.723  61.466  1.00  0.00           H  
ATOM   1642  CB  SER   101      56.400  57.680  63.238  1.00  0.00           C  
ATOM   1643  HB2 SER   101      57.345  57.255  63.577  1.00  0.00           H  
ATOM   1644  HB3 SER   101      56.041  58.091  64.181  1.00  0.00           H  
ATOM   1645  OG  SER   101      55.464  56.644  62.785  1.00  0.00           O  
ATOM   1646  HG  SER   101      55.864  55.968  62.234  1.00  0.00           H  
ATOM   1647  C   SER   101      55.272  59.516  62.038  1.00  0.00           C  
ATOM   1648  O   SER   101      54.844  59.322  60.899  1.00  0.00           O  
ATOM   1649  N   TRP   102      54.540  60.153  62.931  1.00  0.00           N  
ATOM   1650  H   TRP   102      54.865  60.377  63.860  1.00  0.00           H  
ATOM   1651  CA  TRP   102      53.218  60.748  62.577  1.00  0.00           C  
ATOM   1652  HA  TRP   102      52.591  59.905  62.284  1.00  0.00           H  
ATOM   1653  CB  TRP   102      52.471  61.352  63.809  1.00  0.00           C  
ATOM   1654  HB2 TRP   102      52.515  60.575  64.573  1.00  0.00           H  
ATOM   1655  HB3 TRP   102      53.136  62.115  64.214  1.00  0.00           H  
ATOM   1656  CG  TRP   102      51.092  61.781  63.478  1.00  0.00           C  
ATOM   1657  CD1 TRP   102      50.030  60.998  63.284  1.00  0.00           C  
ATOM   1658  HD1 TRP   102      49.933  59.935  63.450  1.00  0.00           H  
ATOM   1659  NE1 TRP   102      48.903  61.815  62.896  1.00  0.00           N  
ATOM   1660  HE1 TRP   102      47.968  61.443  62.808  1.00  0.00           H  
ATOM   1661  CE2 TRP   102      49.323  63.094  62.714  1.00  0.00           C  
ATOM   1662  CZ2 TRP   102      48.736  64.252  62.305  1.00  0.00           C  
ATOM   1663  HZ2 TRP   102      47.667  64.189  62.169  1.00  0.00           H  
ATOM   1664  CH2 TRP   102      49.445  65.425  62.188  1.00  0.00           C  
ATOM   1665  HH2 TRP   102      48.815  66.297  62.094  1.00  0.00           H  
ATOM   1666  CZ3 TRP   102      50.808  65.524  62.462  1.00  0.00           C  
ATOM   1667  HZ3 TRP   102      51.354  66.456  62.441  1.00  0.00           H  
ATOM   1668  CE3 TRP   102      51.414  64.359  63.021  1.00  0.00           C  
ATOM   1669  HE3 TRP   102      52.465  64.392  63.267  1.00  0.00           H  
ATOM   1670  CD2 TRP   102      50.704  63.142  63.078  1.00  0.00           C  
ATOM   1671  C   TRP   102      53.368  61.884  61.518  1.00  0.00           C  
ATOM   1672  O   TRP   102      52.631  61.825  60.530  1.00  0.00           O  
ATOM   1673  N   TRP   103      54.363  62.790  61.625  1.00  0.00           N  
ATOM   1674  H   TRP   103      54.911  62.785  62.473  1.00  0.00           H  
ATOM   1675  CA  TRP   103      54.537  63.724  60.520  1.00  0.00           C  
ATOM   1676  HA  TRP   103      53.555  64.164  60.347  1.00  0.00           H  
ATOM   1677  CB  TRP   103      55.490  64.827  60.980  1.00  0.00           C  
ATOM   1678  HB2 TRP   103      56.436  64.338  61.217  1.00  0.00           H  
ATOM   1679  HB3 TRP   103      55.727  65.360  60.060  1.00  0.00           H  
ATOM   1680  CG  TRP   103      54.992  65.784  62.044  1.00  0.00           C  
ATOM   1681  CD1 TRP   103      55.014  65.580  63.349  1.00  0.00           C  
ATOM   1682  HD1 TRP   103      55.580  64.789  63.820  1.00  0.00           H  
ATOM   1683  NE1 TRP   103      54.383  66.582  64.029  1.00  0.00           N  
ATOM   1684  HE1 TRP   103      54.629  66.726  64.998  1.00  0.00           H  
ATOM   1685  CE2 TRP   103      53.912  67.531  63.153  1.00  0.00           C  
ATOM   1686  CZ2 TRP   103      53.283  68.799  63.245  1.00  0.00           C  
ATOM   1687  HZ2 TRP   103      53.213  69.314  64.192  1.00  0.00           H  
ATOM   1688  CH2 TRP   103      52.846  69.420  62.103  1.00  0.00           C  
ATOM   1689  HH2 TRP   103      52.415  70.407  62.185  1.00  0.00           H  
ATOM   1690  CZ3 TRP   103      52.901  68.779  60.909  1.00  0.00           C  
ATOM   1691  HZ3 TRP   103      52.619  69.307  60.010  1.00  0.00           H  
ATOM   1692  CE3 TRP   103      53.688  67.666  60.733  1.00  0.00           C  
ATOM   1693  HE3 TRP   103      53.885  67.258  59.753  1.00  0.00           H  
ATOM   1694  CD2 TRP   103      54.216  66.986  61.835  1.00  0.00           C  
ATOM   1695  C   TRP   103      54.896  63.038  59.155  1.00  0.00           C  
ATOM   1696  O   TRP   103      54.437  63.509  58.086  1.00  0.00           O  
ATOM   1697  N   MET   104      55.702  61.991  59.249  1.00  0.00           N  
ATOM   1698  H   MET   104      56.168  61.734  60.108  1.00  0.00           H  
ATOM   1699  CA  MET   104      56.082  61.241  58.037  1.00  0.00           C  
ATOM   1700  HA  MET   104      56.448  62.016  57.363  1.00  0.00           H  
ATOM   1701  CB  MET   104      57.181  60.217  58.309  1.00  0.00           C  
ATOM   1702  HB2 MET   104      56.823  59.761  59.232  1.00  0.00           H  
ATOM   1703  HB3 MET   104      57.253  59.464  57.524  1.00  0.00           H  
ATOM   1704  CG  MET   104      58.510  60.892  58.542  1.00  0.00           C  
ATOM   1705  HG2 MET   104      58.831  61.323  57.594  1.00  0.00           H  
ATOM   1706  HG3 MET   104      58.426  61.607  59.360  1.00  0.00           H  
ATOM   1707  SD  MET   104      59.853  59.739  58.923  1.00  0.00           S  
ATOM   1708  CE  MET   104      60.129  58.941  57.323  1.00  0.00           C  
ATOM   1709  HE1 MET   104      59.905  59.620  56.500  1.00  0.00           H  
ATOM   1710  HE2 MET   104      61.146  58.549  57.301  1.00  0.00           H  
ATOM   1711  HE3 MET   104      59.400  58.130  57.323  1.00  0.00           H  
ATOM   1712  C   MET   104      54.894  60.820  57.268  1.00  0.00           C  
ATOM   1713  O   MET   104      54.795  61.199  56.090  1.00  0.00           O  
ATOM   1714  N   ALA   105      53.969  60.035  57.888  1.00  0.00           N  
ATOM   1715  H   ALA   105      54.024  59.701  58.840  1.00  0.00           H  
ATOM   1716  CA  ALA   105      52.696  59.690  57.255  1.00  0.00           C  
ATOM   1717  HA  ALA   105      52.809  58.994  56.424  1.00  0.00           H  
ATOM   1718  CB  ALA   105      51.798  58.931  58.184  1.00  0.00           C  
ATOM   1719  HB1 ALA   105      52.084  57.880  58.230  1.00  0.00           H  
ATOM   1720  HB2 ALA   105      52.012  59.248  59.205  1.00  0.00           H  
ATOM   1721  HB3 ALA   105      50.783  59.040  57.802  1.00  0.00           H  
ATOM   1722  C   ALA   105      51.923  60.889  56.727  1.00  0.00           C  
ATOM   1723  O   ALA   105      51.613  60.965  55.530  1.00  0.00           O  
ATOM   1724  N   PHE   106      51.719  61.869  57.616  1.00  0.00           N  
ATOM   1725  H   PHE   106      52.061  61.672  58.546  1.00  0.00           H  
ATOM   1726  CA  PHE   106      50.834  63.025  57.312  1.00  0.00           C  
ATOM   1727  HA  PHE   106      49.928  62.676  56.818  1.00  0.00           H  
ATOM   1728  CB  PHE   106      50.410  63.711  58.609  1.00  0.00           C  
ATOM   1729  HB2 PHE   106      49.541  63.240  59.069  1.00  0.00           H  
ATOM   1730  HB3 PHE   106      51.285  63.606  59.250  1.00  0.00           H  
ATOM   1731  CG  PHE   106      49.983  65.167  58.420  1.00  0.00           C  
ATOM   1732  CD1 PHE   106      50.538  66.253  59.142  1.00  0.00           C  
ATOM   1733  HD1 PHE   106      51.377  66.042  59.788  1.00  0.00           H  
ATOM   1734  CE1 PHE   106      50.114  67.581  59.008  1.00  0.00           C  
ATOM   1735  HE1 PHE   106      50.552  68.381  59.586  1.00  0.00           H  
ATOM   1736  CZ  PHE   106      49.028  67.888  58.192  1.00  0.00           C  
ATOM   1737  HZ  PHE   106      48.627  68.886  58.098  1.00  0.00           H  
ATOM   1738  CE2 PHE   106      48.445  66.810  57.380  1.00  0.00           C  
ATOM   1739  HE2 PHE   106      47.683  67.055  56.654  1.00  0.00           H  
ATOM   1740  CD2 PHE   106      48.900  65.537  57.601  1.00  0.00           C  
ATOM   1741  HD2 PHE   106      48.464  64.777  56.970  1.00  0.00           H  
ATOM   1742  C   PHE   106      51.314  63.954  56.172  1.00  0.00           C  
ATOM   1743  O   PHE   106      50.488  64.433  55.360  1.00  0.00           O  
ATOM   1744  N   ILE   107      52.664  64.234  56.083  1.00  0.00           N  
ATOM   1745  H   ILE   107      53.287  63.895  56.802  1.00  0.00           H  
ATOM   1746  CA  ILE   107      53.274  65.086  55.066  1.00  0.00           C  
ATOM   1747  HA  ILE   107      52.655  65.972  54.928  1.00  0.00           H  
ATOM   1748  CB  ILE   107      54.644  65.430  55.592  1.00  0.00           C  
ATOM   1749  HB  ILE   107      55.094  64.488  55.907  1.00  0.00           H  
ATOM   1750  CG2 ILE   107      55.529  66.090  54.436  1.00  0.00           C  
ATOM   1751 HG21 ILE   107      55.168  66.959  53.885  1.00  0.00           H  
ATOM   1752 HG22 ILE   107      56.521  66.321  54.825  1.00  0.00           H  
ATOM   1753 HG23 ILE   107      55.796  65.407  53.630  1.00  0.00           H  
ATOM   1754  CG1 ILE   107      54.479  66.467  56.753  1.00  0.00           C  
ATOM   1755 HG12 ILE   107      53.883  67.336  56.476  1.00  0.00           H  
ATOM   1756 HG13 ILE   107      53.923  65.998  57.566  1.00  0.00           H  
ATOM   1757  CD1 ILE   107      55.832  66.920  57.264  1.00  0.00           C  
ATOM   1758 HD11 ILE   107      55.643  67.513  58.159  1.00  0.00           H  
ATOM   1759 HD12 ILE   107      56.540  66.103  57.400  1.00  0.00           H  
ATOM   1760 HD13 ILE   107      56.167  67.609  56.489  1.00  0.00           H  
ATOM   1761  C   ILE   107      53.303  64.227  53.782  1.00  0.00           C  
ATOM   1762  O   ILE   107      52.984  64.759  52.737  1.00  0.00           O  
ATOM   1763  N   GLY   108      53.587  62.935  53.903  1.00  0.00           N  
ATOM   1764  H   GLY   108      53.644  62.675  54.877  1.00  0.00           H  
ATOM   1765  CA  GLY   108      53.435  61.923  52.820  1.00  0.00           C  
ATOM   1766  HA2 GLY   108      54.242  62.031  52.096  1.00  0.00           H  
ATOM   1767  HA3 GLY   108      53.553  60.886  53.136  1.00  0.00           H  
ATOM   1768  C   GLY   108      52.062  61.979  52.089  1.00  0.00           C  
ATOM   1769  O   GLY   108      51.939  61.917  50.929  1.00  0.00           O  
ATOM   1770  N   LEU   109      51.033  61.876  52.916  1.00  0.00           N  
ATOM   1771  H   LEU   109      51.190  61.667  53.892  1.00  0.00           H  
ATOM   1772  CA  LEU   109      49.583  61.929  52.624  1.00  0.00           C  
ATOM   1773  HA  LEU   109      49.428  61.182  51.845  1.00  0.00           H  
ATOM   1774  CB  LEU   109      48.800  61.547  53.938  1.00  0.00           C  
ATOM   1775  HB2 LEU   109      49.091  60.562  54.301  1.00  0.00           H  
ATOM   1776  HB3 LEU   109      49.072  62.217  54.753  1.00  0.00           H  
ATOM   1777  CG  LEU   109      47.314  61.656  54.092  1.00  0.00           C  
ATOM   1778  HG  LEU   109      46.978  62.683  53.948  1.00  0.00           H  
ATOM   1779  CD1 LEU   109      46.507  60.759  53.103  1.00  0.00           C  
ATOM   1780 HD11 LEU   109      45.446  60.899  53.311  1.00  0.00           H  
ATOM   1781 HD12 LEU   109      46.715  61.093  52.086  1.00  0.00           H  
ATOM   1782 HD13 LEU   109      46.938  59.757  53.112  1.00  0.00           H  
ATOM   1783  CD2 LEU   109      46.893  61.208  55.473  1.00  0.00           C  
ATOM   1784 HD21 LEU   109      45.831  61.302  55.699  1.00  0.00           H  
ATOM   1785 HD22 LEU   109      47.141  60.162  55.652  1.00  0.00           H  
ATOM   1786 HD23 LEU   109      47.411  61.759  56.258  1.00  0.00           H  
ATOM   1787  C   LEU   109      49.202  63.263  52.011  1.00  0.00           C  
ATOM   1788  O   LEU   109      48.631  63.283  50.923  1.00  0.00           O  
ATOM   1789  N   VAL   110      49.481  64.442  52.634  1.00  0.00           N  
ATOM   1790  H   VAL   110      49.906  64.479  53.549  1.00  0.00           H  
ATOM   1791  CA  VAL   110      49.124  65.739  52.021  1.00  0.00           C  
ATOM   1792  HA  VAL   110      48.073  65.617  51.757  1.00  0.00           H  
ATOM   1793  CB  VAL   110      49.121  66.788  53.140  1.00  0.00           C  
ATOM   1794  HB  VAL   110      48.782  66.347  54.077  1.00  0.00           H  
ATOM   1795  CG1 VAL   110      50.545  67.327  53.418  1.00  0.00           C  
ATOM   1796 HG11 VAL   110      50.473  68.067  54.214  1.00  0.00           H  
ATOM   1797 HG12 VAL   110      51.164  66.475  53.699  1.00  0.00           H  
ATOM   1798 HG13 VAL   110      50.930  67.812  52.521  1.00  0.00           H  
ATOM   1799  CG2 VAL   110      48.198  67.937  52.754  1.00  0.00           C  
ATOM   1800 HG21 VAL   110      47.990  68.604  53.591  1.00  0.00           H  
ATOM   1801 HG22 VAL   110      48.650  68.553  51.978  1.00  0.00           H  
ATOM   1802 HG23 VAL   110      47.239  67.524  52.440  1.00  0.00           H  
ATOM   1803  C   VAL   110      49.832  66.124  50.753  1.00  0.00           C  
ATOM   1804  O   VAL   110      49.352  66.885  49.928  1.00  0.00           O  
ATOM   1805  N   VAL   111      51.028  65.594  50.496  1.00  0.00           N  
ATOM   1806  H   VAL   111      51.303  64.811  51.073  1.00  0.00           H  
ATOM   1807  CA  VAL   111      51.744  65.684  49.213  1.00  0.00           C  
ATOM   1808  HA  VAL   111      51.574  66.728  48.951  1.00  0.00           H  
ATOM   1809  CB  VAL   111      53.323  65.393  49.410  1.00  0.00           C  
ATOM   1810  HB  VAL   111      53.480  64.539  50.069  1.00  0.00           H  
ATOM   1811  CG1 VAL   111      54.097  65.081  48.161  1.00  0.00           C  
ATOM   1812 HG11 VAL   111      53.801  64.089  47.820  1.00  0.00           H  
ATOM   1813 HG12 VAL   111      54.035  65.865  47.406  1.00  0.00           H  
ATOM   1814 HG13 VAL   111      55.154  65.030  48.422  1.00  0.00           H  
ATOM   1815  CG2 VAL   111      54.022  66.582  50.118  1.00  0.00           C  
ATOM   1816 HG21 VAL   111      53.733  66.752  51.155  1.00  0.00           H  
ATOM   1817 HG22 VAL   111      55.077  66.311  50.105  1.00  0.00           H  
ATOM   1818 HG23 VAL   111      53.792  67.484  49.550  1.00  0.00           H  
ATOM   1819  C   VAL   111      51.066  64.765  48.204  1.00  0.00           C  
ATOM   1820  O   VAL   111      50.733  65.260  47.160  1.00  0.00           O  
ATOM   1821  N   ALA   112      50.913  63.517  48.494  1.00  0.00           N  
ATOM   1822  H   ALA   112      51.244  63.129  49.366  1.00  0.00           H  
ATOM   1823  CA  ALA   112      50.099  62.637  47.647  1.00  0.00           C  
ATOM   1824  HA  ALA   112      50.686  62.566  46.732  1.00  0.00           H  
ATOM   1825  CB  ALA   112      50.085  61.170  48.204  1.00  0.00           C  
ATOM   1826  HB1 ALA   112      49.541  61.064  49.142  1.00  0.00           H  
ATOM   1827  HB2 ALA   112      49.617  60.541  47.446  1.00  0.00           H  
ATOM   1828  HB3 ALA   112      51.109  60.811  48.307  1.00  0.00           H  
ATOM   1829  C   ALA   112      48.720  63.123  47.345  1.00  0.00           C  
ATOM   1830  O   ALA   112      48.235  62.719  46.293  1.00  0.00           O  
ATOM   1831  N   ALA   113      48.029  63.868  48.237  1.00  0.00           N  
ATOM   1832  H   ALA   113      48.340  64.002  49.189  1.00  0.00           H  
ATOM   1833  CA  ALA   113      46.679  64.300  47.979  1.00  0.00           C  
ATOM   1834  HA  ALA   113      46.085  63.452  47.636  1.00  0.00           H  
ATOM   1835  CB  ALA   113      46.036  64.695  49.322  1.00  0.00           C  
ATOM   1836  HB1 ALA   113      46.624  65.489  49.783  1.00  0.00           H  
ATOM   1837  HB2 ALA   113      44.979  64.912  49.165  1.00  0.00           H  
ATOM   1838  HB3 ALA   113      46.201  63.836  49.972  1.00  0.00           H  
ATOM   1839  C   ALA   113      46.473  65.302  46.904  1.00  0.00           C  
ATOM   1840  O   ALA   113      45.390  65.331  46.313  1.00  0.00           O  
ATOM   1841  N   LEU   114      47.436  66.136  46.580  1.00  0.00           N  
ATOM   1842  H   LEU   114      48.347  66.067  47.010  1.00  0.00           H  
ATOM   1843  CA  LEU   114      47.341  67.193  45.566  1.00  0.00           C  
ATOM   1844  HA  LEU   114      46.416  67.739  45.750  1.00  0.00           H  
ATOM   1845  CB  LEU   114      48.480  68.175  45.692  1.00  0.00           C  
ATOM   1846  HB2 LEU   114      49.400  67.610  45.544  1.00  0.00           H  
ATOM   1847  HB3 LEU   114      48.420  68.938  44.916  1.00  0.00           H  
ATOM   1848  CG  LEU   114      48.473  68.781  47.079  1.00  0.00           C  
ATOM   1849  HG  LEU   114      48.416  68.109  47.935  1.00  0.00           H  
ATOM   1850  CD1 LEU   114      49.673  69.729  47.172  1.00  0.00           C  
ATOM   1851 HD11 LEU   114      49.830  70.162  48.160  1.00  0.00           H  
ATOM   1852 HD12 LEU   114      50.548  69.086  47.072  1.00  0.00           H  
ATOM   1853 HD13 LEU   114      49.667  70.533  46.435  1.00  0.00           H  
ATOM   1854  CD2 LEU   114      47.216  69.655  47.263  1.00  0.00           C  
ATOM   1855 HD21 LEU   114      46.308  69.059  47.358  1.00  0.00           H  
ATOM   1856 HD22 LEU   114      47.219  70.103  48.256  1.00  0.00           H  
ATOM   1857 HD23 LEU   114      47.106  70.364  46.442  1.00  0.00           H  
ATOM   1858  C   LEU   114      47.188  66.731  44.185  1.00  0.00           C  
ATOM   1859  O   LEU   114      46.178  67.116  43.505  1.00  0.00           O  
ATOM   1860  N   PRO   115      48.011  65.814  43.654  1.00  0.00           N  
ATOM   1861  CD  PRO   115      49.303  65.236  44.156  1.00  0.00           C  
ATOM   1862  HD2 PRO   115      49.209  65.056  45.227  1.00  0.00           H  
ATOM   1863  HD3 PRO   115      50.140  65.829  43.785  1.00  0.00           H  
ATOM   1864  CG  PRO   115      49.535  63.910  43.456  1.00  0.00           C  
ATOM   1865  HG2 PRO   115      48.965  63.104  43.918  1.00  0.00           H  
ATOM   1866  HG3 PRO   115      50.577  63.724  43.195  1.00  0.00           H  
ATOM   1867  CB  PRO   115      48.860  64.187  42.104  1.00  0.00           C  
ATOM   1868  HB2 PRO   115      48.438  63.305  41.623  1.00  0.00           H  
ATOM   1869  HB3 PRO   115      49.551  64.710  41.443  1.00  0.00           H  
ATOM   1870  CA  PRO   115      47.656  65.104  42.454  1.00  0.00           C  
ATOM   1871  HA  PRO   115      47.597  65.819  41.634  1.00  0.00           H  
ATOM   1872  C   PRO   115      46.359  64.336  42.526  1.00  0.00           C  
ATOM   1873  O   PRO   115      45.604  64.201  41.541  1.00  0.00           O  
ATOM   1874  N   LEU   116      45.981  63.814  43.720  1.00  0.00           N  
ATOM   1875  H   LEU   116      46.567  64.024  44.516  1.00  0.00           H  
ATOM   1876  CA  LEU   116      44.811  62.911  43.978  1.00  0.00           C  
ATOM   1877  HA  LEU   116      44.793  62.092  43.259  1.00  0.00           H  
ATOM   1878  CB  LEU   116      44.786  62.249  45.383  1.00  0.00           C  
ATOM   1879  HB2 LEU   116      45.719  62.569  45.848  1.00  0.00           H  
ATOM   1880  HB3 LEU   116      43.969  62.625  45.998  1.00  0.00           H  
ATOM   1881  CG  LEU   116      44.696  60.753  45.382  1.00  0.00           C  
ATOM   1882  HG  LEU   116      45.567  60.332  44.879  1.00  0.00           H  
ATOM   1883  CD1 LEU   116      44.667  60.276  46.814  1.00  0.00           C  
ATOM   1884 HD11 LEU   116      43.938  60.867  47.369  1.00  0.00           H  
ATOM   1885 HD12 LEU   116      44.406  59.219  46.864  1.00  0.00           H  
ATOM   1886 HD13 LEU   116      45.620  60.613  47.220  1.00  0.00           H  
ATOM   1887  CD2 LEU   116      43.369  60.284  44.732  1.00  0.00           C  
ATOM   1888 HD21 LEU   116      43.297  60.486  43.663  1.00  0.00           H  
ATOM   1889 HD22 LEU   116      43.148  59.226  44.875  1.00  0.00           H  
ATOM   1890 HD23 LEU   116      42.530  60.823  45.171  1.00  0.00           H  
ATOM   1891  C   LEU   116      43.442  63.713  43.740  1.00  0.00           C  
ATOM   1892  O   LEU   116      42.534  63.193  43.060  1.00  0.00           O  
ATOM   1893  N   LEU   117      43.287  64.905  44.334  1.00  0.00           N  
ATOM   1894  H   LEU   117      43.960  65.276  44.988  1.00  0.00           H  
ATOM   1895  CA  LEU   117      42.229  65.874  44.061  1.00  0.00           C  
ATOM   1896  HA  LEU   117      41.238  65.462  44.250  1.00  0.00           H  
ATOM   1897  CB  LEU   117      42.505  67.067  44.996  1.00  0.00           C  
ATOM   1898  HB2 LEU   117      43.565  67.318  44.984  1.00  0.00           H  
ATOM   1899  HB3 LEU   117      41.943  67.949  44.690  1.00  0.00           H  
ATOM   1900  CG  LEU   117      42.114  66.840  46.462  1.00  0.00           C  
ATOM   1901  HG  LEU   117      42.372  65.845  46.825  1.00  0.00           H  
ATOM   1902  CD1 LEU   117      42.685  67.933  47.417  1.00  0.00           C  
ATOM   1903 HD11 LEU   117      43.762  68.070  47.314  1.00  0.00           H  
ATOM   1904 HD12 LEU   117      42.155  68.830  47.098  1.00  0.00           H  
ATOM   1905 HD13 LEU   117      42.406  67.726  48.450  1.00  0.00           H  
ATOM   1906  CD2 LEU   117      40.557  66.966  46.635  1.00  0.00           C  
ATOM   1907 HD21 LEU   117      40.328  66.909  47.700  1.00  0.00           H  
ATOM   1908 HD22 LEU   117      40.214  67.858  46.113  1.00  0.00           H  
ATOM   1909 HD23 LEU   117      40.098  66.089  46.178  1.00  0.00           H  
ATOM   1910  C   LEU   117      42.206  66.447  42.623  1.00  0.00           C  
ATOM   1911  O   LEU   117      41.137  66.790  42.153  1.00  0.00           O  
ATOM   1912  N   ALA   118      43.352  66.550  42.022  1.00  0.00           N  
ATOM   1913  H   ALA   118      44.178  66.240  42.513  1.00  0.00           H  
ATOM   1914  CA  ALA   118      43.499  66.994  40.614  1.00  0.00           C  
ATOM   1915  HA  ALA   118      42.733  67.715  40.329  1.00  0.00           H  
ATOM   1916  CB  ALA   118      44.857  67.785  40.539  1.00  0.00           C  
ATOM   1917  HB1 ALA   118      44.873  68.271  39.563  1.00  0.00           H  
ATOM   1918  HB2 ALA   118      44.900  68.464  41.390  1.00  0.00           H  
ATOM   1919  HB3 ALA   118      45.646  67.047  40.678  1.00  0.00           H  
ATOM   1920  C   ALA   118      43.354  65.794  39.572  1.00  0.00           C  
ATOM   1921  O   ALA   118      43.605  66.074  38.381  1.00  0.00           O  
ATOM   1922  N   ASN   119      42.968  64.628  39.984  1.00  0.00           N  
ATOM   1923  H   ASN   119      42.939  64.439  40.976  1.00  0.00           H  
ATOM   1924  CA  ASN   119      42.864  63.354  39.147  1.00  0.00           C  
ATOM   1925  HA  ASN   119      42.766  62.594  39.921  1.00  0.00           H  
ATOM   1926  CB  ASN   119      41.567  63.246  38.342  1.00  0.00           C  
ATOM   1927  HB2 ASN   119      40.698  63.446  38.968  1.00  0.00           H  
ATOM   1928  HB3 ASN   119      41.620  64.047  37.605  1.00  0.00           H  
ATOM   1929  CG  ASN   119      41.143  61.977  37.641  1.00  0.00           C  
ATOM   1930  OD1 ASN   119      41.221  60.833  38.120  1.00  0.00           O  
ATOM   1931  ND2 ASN   119      40.619  62.148  36.416  1.00  0.00           N  
ATOM   1932 HD21 ASN   119      40.338  61.384  35.818  1.00  0.00           H  
ATOM   1933 HD22 ASN   119      40.599  63.115  36.126  1.00  0.00           H  
ATOM   1934  C   ASN   119      44.140  63.004  38.403  1.00  0.00           C  
ATOM   1935  O   ASN   119      44.047  62.715  37.204  1.00  0.00           O  
ATOM   1936  N   GLU   120      45.283  63.177  39.019  1.00  0.00           N  
ATOM   1937  H   GLU   120      45.307  63.764  39.841  1.00  0.00           H  
ATOM   1938  CA  GLU   120      46.616  62.756  38.480  1.00  0.00           C  
ATOM   1939  HA  GLU   120      46.424  62.428  37.459  1.00  0.00           H  
ATOM   1940  CB  GLU   120      47.651  63.896  38.556  1.00  0.00           C  
ATOM   1941  HB2 GLU   120      47.644  64.228  39.594  1.00  0.00           H  
ATOM   1942  HB3 GLU   120      48.676  63.558  38.399  1.00  0.00           H  
ATOM   1943  CG  GLU   120      47.210  65.053  37.668  1.00  0.00           C  
ATOM   1944  HG2 GLU   120      46.261  65.424  38.056  1.00  0.00           H  
ATOM   1945  HG3 GLU   120      47.890  65.901  37.754  1.00  0.00           H  
ATOM   1946  CD  GLU   120      47.212  64.768  36.158  1.00  0.00           C  
ATOM   1947  OE1 GLU   120      47.935  63.854  35.739  1.00  0.00           O  
ATOM   1948  OE2 GLU   120      46.381  65.255  35.327  1.00  0.00           O  
ATOM   1949  C   GLU   120      47.281  61.432  39.103  1.00  0.00           C  
ATOM   1950  O   GLU   120      48.146  60.866  38.478  1.00  0.00           O  
ATOM   1951  N   ALA   121      46.749  60.929  40.176  1.00  0.00           N  
ATOM   1952  H   ALA   121      45.963  61.408  40.592  1.00  0.00           H  
ATOM   1953  CA  ALA   121      47.178  59.665  40.860  1.00  0.00           C  
ATOM   1954  HA  ALA   121      48.259  59.645  40.721  1.00  0.00           H  
ATOM   1955  CB  ALA   121      46.950  59.985  42.317  1.00  0.00           C  
ATOM   1956  HB1 ALA   121      47.501  60.873  42.627  1.00  0.00           H  
ATOM   1957  HB2 ALA   121      45.887  60.000  42.554  1.00  0.00           H  
ATOM   1958  HB3 ALA   121      47.342  59.242  43.012  1.00  0.00           H  
ATOM   1959  C   ALA   121      46.499  58.280  40.436  1.00  0.00           C  
ATOM   1960  O   ALA   121      46.702  57.290  41.157  1.00  0.00           O  
ATOM   1961  N   THR   122      45.743  58.379  39.352  1.00  0.00           N  
ATOM   1962  H   THR   122      45.620  59.332  39.041  1.00  0.00           H  
ATOM   1963  CA  THR   122      44.673  57.454  38.933  1.00  0.00           C  
ATOM   1964  HA  THR   122      44.116  57.288  39.856  1.00  0.00           H  
ATOM   1965  CB  THR   122      43.599  58.075  38.008  1.00  0.00           C  
ATOM   1966  HB  THR   122      43.867  57.884  36.969  1.00  0.00           H  
ATOM   1967  CG2 THR   122      42.210  57.616  38.183  1.00  0.00           C  
ATOM   1968 HG21 THR   122      42.255  56.540  38.017  1.00  0.00           H  
ATOM   1969 HG22 THR   122      41.861  57.900  39.176  1.00  0.00           H  
ATOM   1970 HG23 THR   122      41.571  57.925  37.356  1.00  0.00           H  
ATOM   1971  OG1 THR   122      43.687  59.547  38.113  1.00  0.00           O  
ATOM   1972  HG1 THR   122      42.962  59.880  37.579  1.00  0.00           H  
ATOM   1973  C   THR   122      45.064  56.050  38.388  1.00  0.00           C  
ATOM   1974  O   THR   122      44.350  55.322  37.701  1.00  0.00           O  
ATOM   1975  N   VAL   123      46.252  55.642  38.828  1.00  0.00           N  
ATOM   1976  H   VAL   123      46.591  56.186  39.608  1.00  0.00           H  
ATOM   1977  CA  VAL   123      46.860  54.268  38.595  1.00  0.00           C  
ATOM   1978  HA  VAL   123      46.557  53.754  37.683  1.00  0.00           H  
ATOM   1979  CB  VAL   123      48.398  54.349  38.641  1.00  0.00           C  
ATOM   1980  HB  VAL   123      48.829  53.355  38.525  1.00  0.00           H  
ATOM   1981  CG1 VAL   123      48.840  55.146  37.398  1.00  0.00           C  
ATOM   1982 HG11 VAL   123      49.914  55.255  37.549  1.00  0.00           H  
ATOM   1983 HG12 VAL   123      48.586  54.645  36.464  1.00  0.00           H  
ATOM   1984 HG13 VAL   123      48.534  56.192  37.376  1.00  0.00           H  
ATOM   1985  CG2 VAL   123      49.072  54.878  39.954  1.00  0.00           C  
ATOM   1986 HG21 VAL   123      50.148  54.807  39.798  1.00  0.00           H  
ATOM   1987 HG22 VAL   123      48.880  55.937  40.126  1.00  0.00           H  
ATOM   1988 HG23 VAL   123      48.615  54.445  40.843  1.00  0.00           H  
ATOM   1989  C   VAL   123      46.429  53.212  39.649  1.00  0.00           C  
ATOM   1990  O   VAL   123      46.503  51.990  39.318  1.00  0.00           O  
ATOM   1991  N   LEU   124      45.964  53.656  40.799  1.00  0.00           N  
ATOM   1992  H   LEU   124      46.037  54.645  40.992  1.00  0.00           H  
ATOM   1993  CA  LEU   124      45.304  52.847  41.811  1.00  0.00           C  
ATOM   1994  HA  LEU   124      44.859  53.546  42.519  1.00  0.00           H  
ATOM   1995  CB  LEU   124      44.221  51.836  41.335  1.00  0.00           C  
ATOM   1996  HB2 LEU   124      44.766  50.954  40.999  1.00  0.00           H  
ATOM   1997  HB3 LEU   124      43.644  51.582  42.225  1.00  0.00           H  
ATOM   1998  CG  LEU   124      43.240  52.260  40.157  1.00  0.00           C  
ATOM   1999  HG  LEU   124      43.829  52.424  39.254  1.00  0.00           H  
ATOM   2000  CD1 LEU   124      42.335  50.958  39.963  1.00  0.00           C  
ATOM   2001 HD11 LEU   124      41.669  50.838  40.817  1.00  0.00           H  
ATOM   2002 HD12 LEU   124      41.658  51.093  39.120  1.00  0.00           H  
ATOM   2003 HD13 LEU   124      42.998  50.094  39.909  1.00  0.00           H  
ATOM   2004  CD2 LEU   124      42.409  53.415  40.463  1.00  0.00           C  
ATOM   2005 HD21 LEU   124      41.651  53.549  39.692  1.00  0.00           H  
ATOM   2006 HD22 LEU   124      41.919  53.326  41.432  1.00  0.00           H  
ATOM   2007 HD23 LEU   124      43.077  54.276  40.426  1.00  0.00           H  
ATOM   2008  C   LEU   124      46.415  52.224  42.734  1.00  0.00           C  
ATOM   2009  O   LEU   124      47.636  52.472  42.480  1.00  0.00           O  
ATOM   2010  N   TYR   125      46.081  51.382  43.761  1.00  0.00           N  
ATOM   2011  H   TYR   125      45.102  51.163  43.874  1.00  0.00           H  
ATOM   2012  CA  TYR   125      47.162  50.642  44.539  1.00  0.00           C  
ATOM   2013  HA  TYR   125      47.887  51.413  44.799  1.00  0.00           H  
ATOM   2014  CB  TYR   125      46.733  50.034  45.898  1.00  0.00           C  
ATOM   2015  HB2 TYR   125      47.541  49.477  46.373  1.00  0.00           H  
ATOM   2016  HB3 TYR   125      46.551  50.830  46.620  1.00  0.00           H  
ATOM   2017  CG  TYR   125      45.492  49.221  45.912  1.00  0.00           C  
ATOM   2018  CD1 TYR   125      44.211  49.813  45.982  1.00  0.00           C  
ATOM   2019  HD1 TYR   125      44.138  50.888  46.055  1.00  0.00           H  
ATOM   2020  CE1 TYR   125      43.046  49.036  46.150  1.00  0.00           C  
ATOM   2021  HE1 TYR   125      42.071  49.499  46.194  1.00  0.00           H  
ATOM   2022  CZ  TYR   125      43.240  47.631  46.140  1.00  0.00           C  
ATOM   2023  OH  TYR   125      42.233  46.754  46.311  1.00  0.00           O  
ATOM   2024  HH  TYR   125      42.508  45.967  45.835  1.00  0.00           H  
ATOM   2025  CE2 TYR   125      44.496  47.035  45.977  1.00  0.00           C  
ATOM   2026  HE2 TYR   125      44.548  45.960  46.059  1.00  0.00           H  
ATOM   2027  CD2 TYR   125      45.586  47.850  45.891  1.00  0.00           C  
ATOM   2028  HD2 TYR   125      46.563  47.413  45.751  1.00  0.00           H  
ATOM   2029  C   TYR   125      47.998  49.653  43.799  1.00  0.00           C  
ATOM   2030  O   TYR   125      49.150  49.385  44.144  1.00  0.00           O  
ATOM   2031  N   THR   126      47.449  49.064  42.745  1.00  0.00           N  
ATOM   2032  H   THR   126      46.500  49.302  42.496  1.00  0.00           H  
ATOM   2033  CA  THR   126      48.223  48.338  41.748  1.00  0.00           C  
ATOM   2034  HA  THR   126      48.901  47.592  42.163  1.00  0.00           H  
ATOM   2035  CB  THR   126      47.141  47.640  40.918  1.00  0.00           C  
ATOM   2036  HB  THR   126      47.659  47.325  40.011  1.00  0.00           H  
ATOM   2037  CG2 THR   126      46.523  46.466  41.665  1.00  0.00           C  
ATOM   2038 HG21 THR   126      45.498  46.224  41.386  1.00  0.00           H  
ATOM   2039 HG22 THR   126      47.178  45.595  41.713  1.00  0.00           H  
ATOM   2040 HG23 THR   126      46.266  46.806  42.668  1.00  0.00           H  
ATOM   2041  OG1 THR   126      46.097  48.540  40.539  1.00  0.00           O  
ATOM   2042  HG1 THR   126      46.560  49.209  40.030  1.00  0.00           H  
ATOM   2043  C   THR   126      48.986  49.402  40.897  1.00  0.00           C  
ATOM   2044  O   THR   126      48.775  49.422  39.700  1.00  0.00           O  
ATOM   2045  N   PHE   127      49.812  50.272  41.528  1.00  0.00           N  
ATOM   2046  H   PHE   127      50.049  50.077  42.490  1.00  0.00           H  
ATOM   2047  CA  PHE   127      50.487  51.442  40.962  1.00  0.00           C  
ATOM   2048  HA  PHE   127      49.655  51.902  40.429  1.00  0.00           H  
ATOM   2049  CB  PHE   127      50.922  52.404  42.121  1.00  0.00           C  
ATOM   2050  HB2 PHE   127      51.609  53.174  41.773  1.00  0.00           H  
ATOM   2051  HB3 PHE   127      50.008  52.983  42.253  1.00  0.00           H  
ATOM   2052  CG  PHE   127      51.442  51.749  43.365  1.00  0.00           C  
ATOM   2053  CD1 PHE   127      52.721  51.217  43.356  1.00  0.00           C  
ATOM   2054  HD1 PHE   127      53.261  50.942  42.462  1.00  0.00           H  
ATOM   2055  CE1 PHE   127      53.198  50.884  44.616  1.00  0.00           C  
ATOM   2056  HE1 PHE   127      54.196  50.475  44.676  1.00  0.00           H  
ATOM   2057  CZ  PHE   127      52.454  51.001  45.835  1.00  0.00           C  
ATOM   2058  HZ  PHE   127      52.752  50.594  46.789  1.00  0.00           H  
ATOM   2059  CE2 PHE   127      51.154  51.552  45.775  1.00  0.00           C  
ATOM   2060  HE2 PHE   127      50.523  51.684  46.642  1.00  0.00           H  
ATOM   2061  CD2 PHE   127      50.704  52.039  44.554  1.00  0.00           C  
ATOM   2062  HD2 PHE   127      49.847  52.689  44.458  1.00  0.00           H  
ATOM   2063  C   PHE   127      51.672  51.268  39.911  1.00  0.00           C  
ATOM   2064  O   PHE   127      52.278  52.321  39.544  1.00  0.00           O  
ATOM   2065  N   TYR   128      52.012  50.086  39.513  1.00  0.00           N  
ATOM   2066  H   TYR   128      51.455  49.324  39.873  1.00  0.00           H  
ATOM   2067  CA  TYR   128      53.057  49.705  38.606  1.00  0.00           C  
ATOM   2068  HA  TYR   128      53.943  50.174  39.034  1.00  0.00           H  
ATOM   2069  CB  TYR   128      53.257  48.220  38.684  1.00  0.00           C  
ATOM   2070  HB2 TYR   128      53.914  47.950  37.856  1.00  0.00           H  
ATOM   2071  HB3 TYR   128      53.735  48.007  39.640  1.00  0.00           H  
ATOM   2072  CG  TYR   128      52.015  47.316  38.595  1.00  0.00           C  
ATOM   2073  CD1 TYR   128      51.304  46.935  39.779  1.00  0.00           C  
ATOM   2074  HD1 TYR   128      51.606  47.297  40.750  1.00  0.00           H  
ATOM   2075  CE1 TYR   128      50.147  46.168  39.662  1.00  0.00           C  
ATOM   2076  HE1 TYR   128      49.549  45.957  40.536  1.00  0.00           H  
ATOM   2077  CZ  TYR   128      49.651  45.634  38.480  1.00  0.00           C  
ATOM   2078  OH  TYR   128      48.434  45.036  38.380  1.00  0.00           O  
ATOM   2079  HH  TYR   128      48.255  44.474  37.623  1.00  0.00           H  
ATOM   2080  CE2 TYR   128      50.373  45.958  37.301  1.00  0.00           C  
ATOM   2081  HE2 TYR   128      50.091  45.617  36.316  1.00  0.00           H  
ATOM   2082  CD2 TYR   128      51.551  46.780  37.354  1.00  0.00           C  
ATOM   2083  HD2 TYR   128      52.027  47.050  36.423  1.00  0.00           H  
ATOM   2084  C   TYR   128      53.066  50.197  37.171  1.00  0.00           C  
ATOM   2085  O   TYR   128      51.968  50.322  36.577  1.00  0.00           O  
ATOM   2086  N   PRO   129      54.181  50.393  36.537  1.00  0.00           N  
ATOM   2087  CD  PRO   129      55.485  50.267  37.090  1.00  0.00           C  
ATOM   2088  HD2 PRO   129      55.760  49.227  37.262  1.00  0.00           H  
ATOM   2089  HD3 PRO   129      55.492  50.898  37.979  1.00  0.00           H  
ATOM   2090  CG  PRO   129      56.539  50.930  36.154  1.00  0.00           C  
ATOM   2091  HG2 PRO   129      57.455  50.341  36.159  1.00  0.00           H  
ATOM   2092  HG3 PRO   129      56.809  51.947  36.439  1.00  0.00           H  
ATOM   2093  CB  PRO   129      55.722  50.771  34.830  1.00  0.00           C  
ATOM   2094  HB2 PRO   129      56.059  49.848  34.358  1.00  0.00           H  
ATOM   2095  HB3 PRO   129      56.029  51.498  34.078  1.00  0.00           H  
ATOM   2096  CA  PRO   129      54.240  50.625  35.062  1.00  0.00           C  
ATOM   2097  HA  PRO   129      53.781  51.571  34.773  1.00  0.00           H  
ATOM   2098  C   PRO   129      53.521  49.517  34.297  1.00  0.00           C  
ATOM   2099  O   PRO   129      53.370  48.434  34.832  1.00  0.00           O  
ATOM   2100  N   PRO   130      52.936  49.767  33.109  1.00  0.00           N  
ATOM   2101  CD  PRO   130      52.469  48.602  32.315  1.00  0.00           C  
ATOM   2102  HD2 PRO   130      51.589  48.202  32.818  1.00  0.00           H  
ATOM   2103  HD3 PRO   130      53.319  47.933  32.181  1.00  0.00           H  
ATOM   2104  CG  PRO   130      52.100  49.192  30.986  1.00  0.00           C  
ATOM   2105  HG2 PRO   130      51.075  49.549  31.078  1.00  0.00           H  
ATOM   2106  HG3 PRO   130      52.336  48.358  30.324  1.00  0.00           H  
ATOM   2107  CB  PRO   130      53.042  50.333  30.744  1.00  0.00           C  
ATOM   2108  HB2 PRO   130      52.684  51.029  29.986  1.00  0.00           H  
ATOM   2109  HB3 PRO   130      53.985  49.927  30.377  1.00  0.00           H  
ATOM   2110  CA  PRO   130      53.178  50.888  32.182  1.00  0.00           C  
ATOM   2111  HA  PRO   130      54.199  51.267  32.229  1.00  0.00           H  
ATOM   2112  C   PRO   130      52.199  52.093  32.369  1.00  0.00           C  
ATOM   2113  O   PRO   130      52.530  53.167  31.919  1.00  0.00           O  
ATOM   2114  N   LEU   131      50.979  51.977  32.983  1.00  0.00           N  
ATOM   2115  H   LEU   131      50.686  51.111  33.413  1.00  0.00           H  
ATOM   2116  CA  LEU   131      50.162  53.159  33.238  1.00  0.00           C  
ATOM   2117  HA  LEU   131      50.115  53.758  32.329  1.00  0.00           H  
ATOM   2118  CB  LEU   131      48.703  52.703  33.490  1.00  0.00           C  
ATOM   2119  HB2 LEU   131      48.331  52.072  32.683  1.00  0.00           H  
ATOM   2120  HB3 LEU   131      48.580  52.096  34.386  1.00  0.00           H  
ATOM   2121  CG  LEU   131      47.757  53.916  33.611  1.00  0.00           C  
ATOM   2122  HG  LEU   131      48.381  54.684  34.068  1.00  0.00           H  
ATOM   2123  CD1 LEU   131      47.424  54.377  32.203  1.00  0.00           C  
ATOM   2124 HD11 LEU   131      46.641  55.133  32.245  1.00  0.00           H  
ATOM   2125 HD12 LEU   131      48.285  54.758  31.654  1.00  0.00           H  
ATOM   2126 HD13 LEU   131      47.085  53.497  31.655  1.00  0.00           H  
ATOM   2127  CD2 LEU   131      46.500  53.776  34.493  1.00  0.00           C  
ATOM   2128 HD21 LEU   131      46.089  54.706  34.886  1.00  0.00           H  
ATOM   2129 HD22 LEU   131      45.746  53.173  33.988  1.00  0.00           H  
ATOM   2130 HD23 LEU   131      46.814  53.170  35.343  1.00  0.00           H  
ATOM   2131  C   LEU   131      50.828  54.047  34.296  1.00  0.00           C  
ATOM   2132  O   LEU   131      51.159  53.458  35.332  1.00  0.00           O  
ATOM   2133  N   LYS   132      51.221  55.298  34.071  1.00  0.00           N  
ATOM   2134  H   LYS   132      50.929  55.730  33.206  1.00  0.00           H  
ATOM   2135  CA  LYS   132      52.054  56.190  34.934  1.00  0.00           C  
ATOM   2136  HA  LYS   132      52.553  55.535  35.648  1.00  0.00           H  
ATOM   2137  CB  LYS   132      53.049  56.951  33.966  1.00  0.00           C  
ATOM   2138  HB2 LYS   132      53.721  56.255  33.463  1.00  0.00           H  
ATOM   2139  HB3 LYS   132      52.390  57.251  33.151  1.00  0.00           H  
ATOM   2140  CG  LYS   132      53.741  58.226  34.452  1.00  0.00           C  
ATOM   2141  HG2 LYS   132      53.019  59.036  34.548  1.00  0.00           H  
ATOM   2142  HG3 LYS   132      54.168  58.015  35.432  1.00  0.00           H  
ATOM   2143  CD  LYS   132      54.770  58.894  33.591  1.00  0.00           C  
ATOM   2144  HD2 LYS   132      54.425  58.961  32.559  1.00  0.00           H  
ATOM   2145  HD3 LYS   132      54.893  59.904  33.983  1.00  0.00           H  
ATOM   2146  CE  LYS   132      56.123  58.096  33.665  1.00  0.00           C  
ATOM   2147  HE2 LYS   132      56.445  58.082  34.706  1.00  0.00           H  
ATOM   2148  HE3 LYS   132      56.011  57.039  33.427  1.00  0.00           H  
ATOM   2149  NZ  LYS   132      57.249  58.719  32.901  1.00  0.00           N  
ATOM   2150  HZ1 LYS   132      58.121  58.297  33.188  1.00  0.00           H  
ATOM   2151  HZ2 LYS   132      57.092  58.722  31.903  1.00  0.00           H  
ATOM   2152  HZ3 LYS   132      57.471  59.693  33.049  1.00  0.00           H  
ATOM   2153  C   LYS   132      51.256  57.106  35.750  1.00  0.00           C  
ATOM   2154  O   LYS   132      50.421  57.852  35.260  1.00  0.00           O  
ATOM   2155  N   GLY   133      51.533  57.150  37.050  1.00  0.00           N  
ATOM   2156  H   GLY   133      52.254  56.551  37.426  1.00  0.00           H  
ATOM   2157  CA  GLY   133      51.040  58.166  37.918  1.00  0.00           C  
ATOM   2158  HA2 GLY   133      50.078  58.549  37.576  1.00  0.00           H  
ATOM   2159  HA3 GLY   133      50.828  57.765  38.909  1.00  0.00           H  
ATOM   2160  C   GLY   133      51.873  59.457  38.053  1.00  0.00           C  
ATOM   2161  O   GLY   133      52.893  59.603  37.392  1.00  0.00           O  
ATOM   2162  N   HIE   134      51.529  60.309  39.011  1.00  0.00           N  
ATOM   2163  H   HIE   134      50.878  60.045  39.737  1.00  0.00           H  
ATOM   2164  CA  HIE   134      52.237  61.506  39.337  1.00  0.00           C  
ATOM   2165  HA  HIE   134      52.631  61.982  38.439  1.00  0.00           H  
ATOM   2166  CB  HIE   134      51.299  62.567  40.001  1.00  0.00           C  
ATOM   2167  HB2 HIE   134      50.324  62.384  39.549  1.00  0.00           H  
ATOM   2168  HB3 HIE   134      51.083  62.354  41.048  1.00  0.00           H  
ATOM   2169  CG  HIE   134      51.846  63.910  39.845  1.00  0.00           C  
ATOM   2170  ND1 HIE   134      52.469  64.702  40.811  1.00  0.00           N  
ATOM   2171  CE1 HIE   134      52.570  65.945  40.267  1.00  0.00           C  
ATOM   2172  HE1 HIE   134      53.004  66.798  40.766  1.00  0.00           H  
ATOM   2173  NE2 HIE   134      52.001  66.005  39.087  1.00  0.00           N  
ATOM   2174  HE2 HIE   134      52.029  66.807  38.473  1.00  0.00           H  
ATOM   2175  CD2 HIE   134      51.584  64.676  38.801  1.00  0.00           C  
ATOM   2176  HD2 HIE   134      50.978  64.385  37.955  1.00  0.00           H  
ATOM   2177  C   HIE   134      53.432  61.229  40.273  1.00  0.00           C  
ATOM   2178  O   HIE   134      53.343  60.399  41.169  1.00  0.00           O  
ATOM   2179  N   TRP   135      54.436  62.065  40.111  1.00  0.00           N  
ATOM   2180  H   TRP   135      54.348  62.852  39.483  1.00  0.00           H  
ATOM   2181  CA  TRP   135      55.673  61.991  40.906  1.00  0.00           C  
ATOM   2182  HA  TRP   135      56.005  60.955  40.976  1.00  0.00           H  
ATOM   2183  CB  TRP   135      56.805  62.828  40.276  1.00  0.00           C  
ATOM   2184  HB2 TRP   135      57.562  62.915  41.055  1.00  0.00           H  
ATOM   2185  HB3 TRP   135      57.247  62.385  39.384  1.00  0.00           H  
ATOM   2186  CG  TRP   135      56.383  64.207  39.952  1.00  0.00           C  
ATOM   2187  CD1 TRP   135      55.976  64.551  38.675  1.00  0.00           C  
ATOM   2188  HD1 TRP   135      55.884  63.957  37.777  1.00  0.00           H  
ATOM   2189  NE1 TRP   135      55.548  65.885  38.787  1.00  0.00           N  
ATOM   2190  HE1 TRP   135      55.277  66.427  37.979  1.00  0.00           H  
ATOM   2191  CE2 TRP   135      55.740  66.397  40.045  1.00  0.00           C  
ATOM   2192  CZ2 TRP   135      55.476  67.641  40.695  1.00  0.00           C  
ATOM   2193  HZ2 TRP   135      55.168  68.453  40.053  1.00  0.00           H  
ATOM   2194  CH2 TRP   135      55.642  67.851  42.082  1.00  0.00           C  
ATOM   2195  HH2 TRP   135      55.214  68.697  42.599  1.00  0.00           H  
ATOM   2196  CZ3 TRP   135      56.176  66.795  42.842  1.00  0.00           C  
ATOM   2197  HZ3 TRP   135      56.368  66.834  43.904  1.00  0.00           H  
ATOM   2198  CE3 TRP   135      56.525  65.617  42.171  1.00  0.00           C  
ATOM   2199  HE3 TRP   135      56.895  64.804  42.776  1.00  0.00           H  
ATOM   2200  CD2 TRP   135      56.290  65.334  40.797  1.00  0.00           C  
ATOM   2201  C   TRP   135      55.511  62.433  42.401  1.00  0.00           C  
ATOM   2202  O   TRP   135      56.138  61.927  43.282  1.00  0.00           O  
ATOM   2203  N   ALA   136      54.535  63.296  42.666  1.00  0.00           N  
ATOM   2204  H   ALA   136      54.078  63.846  41.952  1.00  0.00           H  
ATOM   2205  CA  ALA   136      54.125  63.662  44.038  1.00  0.00           C  
ATOM   2206  HA  ALA   136      55.001  63.769  44.678  1.00  0.00           H  
ATOM   2207  CB  ALA   136      53.376  64.987  44.072  1.00  0.00           C  
ATOM   2208  HB1 ALA   136      52.417  64.866  43.569  1.00  0.00           H  
ATOM   2209  HB2 ALA   136      53.046  65.148  45.098  1.00  0.00           H  
ATOM   2210  HB3 ALA   136      53.919  65.875  43.749  1.00  0.00           H  
ATOM   2211  C   ALA   136      53.270  62.627  44.736  1.00  0.00           C  
ATOM   2212  O   ALA   136      53.409  62.526  45.949  1.00  0.00           O  
ATOM   2213  N   PHE   137      52.482  61.894  43.992  1.00  0.00           N  
ATOM   2214  H   PHE   137      52.421  62.163  43.020  1.00  0.00           H  
ATOM   2215  CA  PHE   137      51.820  60.635  44.430  1.00  0.00           C  
ATOM   2216  HA  PHE   137      51.328  60.859  45.377  1.00  0.00           H  
ATOM   2217  CB  PHE   137      50.638  60.214  43.479  1.00  0.00           C  
ATOM   2218  HB2 PHE   137      49.724  60.739  43.757  1.00  0.00           H  
ATOM   2219  HB3 PHE   137      50.752  60.403  42.412  1.00  0.00           H  
ATOM   2220  CG  PHE   137      50.214  58.728  43.512  1.00  0.00           C  
ATOM   2221  CD1 PHE   137      49.340  58.257  44.539  1.00  0.00           C  
ATOM   2222  HD1 PHE   137      48.906  58.962  45.233  1.00  0.00           H  
ATOM   2223  CE1 PHE   137      48.813  56.923  44.568  1.00  0.00           C  
ATOM   2224  HE1 PHE   137      48.090  56.559  45.283  1.00  0.00           H  
ATOM   2225  CZ  PHE   137      49.330  56.037  43.549  1.00  0.00           C  
ATOM   2226  HZ  PHE   137      48.998  55.010  43.505  1.00  0.00           H  
ATOM   2227  CE2 PHE   137      50.223  56.464  42.632  1.00  0.00           C  
ATOM   2228  HE2 PHE   137      50.678  55.773  41.938  1.00  0.00           H  
ATOM   2229  CD2 PHE   137      50.602  57.785  42.547  1.00  0.00           C  
ATOM   2230  HD2 PHE   137      51.323  57.971  41.765  1.00  0.00           H  
ATOM   2231  C   PHE   137      52.761  59.482  44.917  1.00  0.00           C  
ATOM   2232  O   PHE   137      52.849  59.230  46.121  1.00  0.00           O  
ATOM   2233  N   TYR   138      53.634  59.063  44.064  1.00  0.00           N  
ATOM   2234  H   TYR   138      53.596  59.423  43.121  1.00  0.00           H  
ATOM   2235  CA  TYR   138      54.712  58.112  44.393  1.00  0.00           C  
ATOM   2236  HA  TYR   138      54.324  57.141  44.703  1.00  0.00           H  
ATOM   2237  CB  TYR   138      55.528  57.866  43.095  1.00  0.00           C  
ATOM   2238  HB2 TYR   138      55.892  58.794  42.654  1.00  0.00           H  
ATOM   2239  HB3 TYR   138      56.321  57.210  43.455  1.00  0.00           H  
ATOM   2240  CG  TYR   138      54.956  57.046  41.942  1.00  0.00           C  
ATOM   2241  CD1 TYR   138      54.895  57.691  40.660  1.00  0.00           C  
ATOM   2242  HD1 TYR   138      55.221  58.710  40.508  1.00  0.00           H  
ATOM   2243  CE1 TYR   138      54.135  57.135  39.607  1.00  0.00           C  
ATOM   2244  HE1 TYR   138      54.114  57.741  38.713  1.00  0.00           H  
ATOM   2245  CZ  TYR   138      53.636  55.804  39.728  1.00  0.00           C  
ATOM   2246  OH  TYR   138      52.907  55.256  38.728  1.00  0.00           O  
ATOM   2247  HH  TYR   138      52.458  54.486  39.085  1.00  0.00           H  
ATOM   2248  CE2 TYR   138      53.775  55.143  40.965  1.00  0.00           C  
ATOM   2249  HE2 TYR   138      53.260  54.201  41.081  1.00  0.00           H  
ATOM   2250  CD2 TYR   138      54.385  55.758  42.105  1.00  0.00           C  
ATOM   2251  HD2 TYR   138      54.447  55.211  43.033  1.00  0.00           H  
ATOM   2252  C   TYR   138      55.610  58.667  45.560  1.00  0.00           C  
ATOM   2253  O   TYR   138      55.941  57.918  46.502  1.00  0.00           O  
ATOM   2254  N   LEU   139      56.111  59.952  45.468  1.00  0.00           N  
ATOM   2255  H   LEU   139      55.885  60.427  44.606  1.00  0.00           H  
ATOM   2256  CA  LEU   139      56.989  60.442  46.551  1.00  0.00           C  
ATOM   2257  HA  LEU   139      57.777  59.715  46.747  1.00  0.00           H  
ATOM   2258  CB  LEU   139      57.576  61.734  46.047  1.00  0.00           C  
ATOM   2259  HB2 LEU   139      58.156  61.576  45.138  1.00  0.00           H  
ATOM   2260  HB3 LEU   139      56.674  62.307  45.828  1.00  0.00           H  
ATOM   2261  CG  LEU   139      58.452  62.421  47.048  1.00  0.00           C  
ATOM   2262  HG  LEU   139      57.831  62.686  47.904  1.00  0.00           H  
ATOM   2263  CD1 LEU   139      59.762  61.788  47.431  1.00  0.00           C  
ATOM   2264 HD11 LEU   139      60.203  62.343  48.259  1.00  0.00           H  
ATOM   2265 HD12 LEU   139      59.604  60.799  47.860  1.00  0.00           H  
ATOM   2266 HD13 LEU   139      60.387  61.569  46.566  1.00  0.00           H  
ATOM   2267  CD2 LEU   139      58.789  63.781  46.539  1.00  0.00           C  
ATOM   2268 HD21 LEU   139      59.295  64.353  47.317  1.00  0.00           H  
ATOM   2269 HD22 LEU   139      59.496  63.765  45.710  1.00  0.00           H  
ATOM   2270 HD23 LEU   139      57.847  64.294  46.342  1.00  0.00           H  
ATOM   2271  C   LEU   139      56.310  60.620  47.907  1.00  0.00           C  
ATOM   2272  O   LEU   139      56.883  60.187  48.992  1.00  0.00           O  
ATOM   2273  N   GLY   140      55.125  61.185  47.898  1.00  0.00           N  
ATOM   2274  H   GLY   140      54.687  61.414  47.018  1.00  0.00           H  
ATOM   2275  CA  GLY   140      54.338  61.277  49.110  1.00  0.00           C  
ATOM   2276  HA2 GLY   140      54.894  61.876  49.831  1.00  0.00           H  
ATOM   2277  HA3 GLY   140      53.384  61.761  48.904  1.00  0.00           H  
ATOM   2278  C   GLY   140      54.038  59.908  49.772  1.00  0.00           C  
ATOM   2279  O   GLY   140      54.395  59.692  50.905  1.00  0.00           O  
ATOM   2280  N   ALA   141      53.623  58.871  48.945  1.00  0.00           N  
ATOM   2281  H   ALA   141      53.329  59.141  48.017  1.00  0.00           H  
ATOM   2282  CA  ALA   141      53.476  57.494  49.347  1.00  0.00           C  
ATOM   2283  HA  ALA   141      52.737  57.408  50.143  1.00  0.00           H  
ATOM   2284  CB  ALA   141      52.940  56.620  48.129  1.00  0.00           C  
ATOM   2285  HB1 ALA   141      52.701  55.656  48.578  1.00  0.00           H  
ATOM   2286  HB2 ALA   141      52.125  57.078  47.569  1.00  0.00           H  
ATOM   2287  HB3 ALA   141      53.767  56.457  47.438  1.00  0.00           H  
ATOM   2288  C   ALA   141      54.813  56.910  49.917  1.00  0.00           C  
ATOM   2289  O   ALA   141      54.817  56.256  50.953  1.00  0.00           O  
ATOM   2290  N   SER   142      55.924  57.223  49.331  1.00  0.00           N  
ATOM   2291  H   SER   142      55.803  57.634  48.416  1.00  0.00           H  
ATOM   2292  CA  SER   142      57.312  56.769  49.722  1.00  0.00           C  
ATOM   2293  HA  SER   142      57.234  55.682  49.712  1.00  0.00           H  
ATOM   2294  CB  SER   142      58.360  57.152  48.639  1.00  0.00           C  
ATOM   2295  HB2 SER   142      58.259  58.228  48.498  1.00  0.00           H  
ATOM   2296  HB3 SER   142      59.374  56.929  48.972  1.00  0.00           H  
ATOM   2297  OG  SER   142      58.136  56.519  47.441  1.00  0.00           O  
ATOM   2298  HG  SER   142      57.260  56.780  47.147  1.00  0.00           H  
ATOM   2299  C   SER   142      57.800  57.259  51.124  1.00  0.00           C  
ATOM   2300  O   SER   142      58.383  56.557  51.953  1.00  0.00           O  
ATOM   2301  N   VAL   143      57.360  58.458  51.522  1.00  0.00           N  
ATOM   2302  H   VAL   143      56.924  59.051  50.831  1.00  0.00           H  
ATOM   2303  CA  VAL   143      57.537  58.988  52.951  1.00  0.00           C  
ATOM   2304  HA  VAL   143      58.545  58.804  53.324  1.00  0.00           H  
ATOM   2305  CB  VAL   143      57.529  60.494  52.849  1.00  0.00           C  
ATOM   2306  HB  VAL   143      56.640  60.751  52.272  1.00  0.00           H  
ATOM   2307  CG1 VAL   143      57.537  61.247  54.125  1.00  0.00           C  
ATOM   2308 HG11 VAL   143      56.602  61.146  54.676  1.00  0.00           H  
ATOM   2309 HG12 VAL   143      58.304  60.813  54.765  1.00  0.00           H  
ATOM   2310 HG13 VAL   143      57.781  62.304  54.019  1.00  0.00           H  
ATOM   2311  CG2 VAL   143      58.651  60.975  51.935  1.00  0.00           C  
ATOM   2312 HG21 VAL   143      58.939  62.023  52.015  1.00  0.00           H  
ATOM   2313 HG22 VAL   143      59.492  60.325  52.177  1.00  0.00           H  
ATOM   2314 HG23 VAL   143      58.462  60.897  50.864  1.00  0.00           H  
ATOM   2315  C   VAL   143      56.434  58.418  53.907  1.00  0.00           C  
ATOM   2316  O   VAL   143      56.756  58.083  55.034  1.00  0.00           O  
ATOM   2317  N   PHE   144      55.214  58.186  53.427  1.00  0.00           N  
ATOM   2318  H   PHE   144      55.061  58.414  52.455  1.00  0.00           H  
ATOM   2319  CA  PHE   144      54.139  57.481  54.120  1.00  0.00           C  
ATOM   2320  HA  PHE   144      54.018  57.869  55.131  1.00  0.00           H  
ATOM   2321  CB  PHE   144      52.841  57.842  53.390  1.00  0.00           C  
ATOM   2322  HB2 PHE   144      52.487  58.833  53.675  1.00  0.00           H  
ATOM   2323  HB3 PHE   144      53.092  57.758  52.332  1.00  0.00           H  
ATOM   2324  CG  PHE   144      51.683  56.895  53.696  1.00  0.00           C  
ATOM   2325  CD1 PHE   144      50.856  56.976  54.843  1.00  0.00           C  
ATOM   2326  HD1 PHE   144      50.871  57.897  55.407  1.00  0.00           H  
ATOM   2327  CE1 PHE   144      50.006  55.907  55.178  1.00  0.00           C  
ATOM   2328  HE1 PHE   144      49.522  55.885  56.143  1.00  0.00           H  
ATOM   2329  CZ  PHE   144      49.902  54.810  54.412  1.00  0.00           C  
ATOM   2330  HZ  PHE   144      49.244  54.013  54.726  1.00  0.00           H  
ATOM   2331  CE2 PHE   144      50.646  54.780  53.230  1.00  0.00           C  
ATOM   2332  HE2 PHE   144      50.460  53.881  52.659  1.00  0.00           H  
ATOM   2333  CD2 PHE   144      51.593  55.712  52.928  1.00  0.00           C  
ATOM   2334  HD2 PHE   144      52.255  55.489  52.104  1.00  0.00           H  
ATOM   2335  C   PHE   144      54.479  56.051  54.458  1.00  0.00           C  
ATOM   2336  O   PHE   144      54.246  55.710  55.639  1.00  0.00           O  
ATOM   2337  N   VAL   145      55.022  55.260  53.584  1.00  0.00           N  
ATOM   2338  H   VAL   145      55.124  55.498  52.608  1.00  0.00           H  
ATOM   2339  CA  VAL   145      55.413  53.878  54.039  1.00  0.00           C  
ATOM   2340  HA  VAL   145      54.536  53.488  54.557  1.00  0.00           H  
ATOM   2341  CB  VAL   145      55.691  52.933  52.828  1.00  0.00           C  
ATOM   2342  HB  VAL   145      54.818  52.948  52.176  1.00  0.00           H  
ATOM   2343  CG1 VAL   145      56.833  53.453  51.910  1.00  0.00           C  
ATOM   2344 HG11 VAL   145      57.759  53.599  52.467  1.00  0.00           H  
ATOM   2345 HG12 VAL   145      57.058  52.709  51.146  1.00  0.00           H  
ATOM   2346 HG13 VAL   145      56.674  54.408  51.411  1.00  0.00           H  
ATOM   2347  CG2 VAL   145      55.960  51.476  53.313  1.00  0.00           C  
ATOM   2348 HG21 VAL   145      56.851  51.284  53.912  1.00  0.00           H  
ATOM   2349 HG22 VAL   145      55.121  51.322  53.992  1.00  0.00           H  
ATOM   2350 HG23 VAL   145      55.953  50.748  52.502  1.00  0.00           H  
ATOM   2351  C   VAL   145      56.555  53.857  55.001  1.00  0.00           C  
ATOM   2352  O   VAL   145      56.465  53.091  55.973  1.00  0.00           O  
ATOM   2353  N   LEU   146      57.562  54.695  54.805  1.00  0.00           N  
ATOM   2354  H   LEU   146      57.423  55.419  54.114  1.00  0.00           H  
ATOM   2355  CA  LEU   146      58.636  54.893  55.790  1.00  0.00           C  
ATOM   2356  HA  LEU   146      59.044  53.885  55.866  1.00  0.00           H  
ATOM   2357  CB  LEU   146      59.773  55.845  55.232  1.00  0.00           C  
ATOM   2358  HB2 LEU   146      59.420  56.808  54.862  1.00  0.00           H  
ATOM   2359  HB3 LEU   146      60.484  56.066  56.028  1.00  0.00           H  
ATOM   2360  CG  LEU   146      60.713  55.297  54.089  1.00  0.00           C  
ATOM   2361  HG  LEU   146      59.998  55.014  53.317  1.00  0.00           H  
ATOM   2362  CD1 LEU   146      61.826  56.387  53.706  1.00  0.00           C  
ATOM   2363 HD11 LEU   146      61.282  57.233  53.285  1.00  0.00           H  
ATOM   2364 HD12 LEU   146      62.566  56.567  54.485  1.00  0.00           H  
ATOM   2365 HD13 LEU   146      62.265  56.004  52.785  1.00  0.00           H  
ATOM   2366  CD2 LEU   146      61.480  54.082  54.549  1.00  0.00           C  
ATOM   2367 HD21 LEU   146      60.810  53.267  54.824  1.00  0.00           H  
ATOM   2368 HD22 LEU   146      61.979  53.726  53.648  1.00  0.00           H  
ATOM   2369 HD23 LEU   146      62.157  54.266  55.383  1.00  0.00           H  
ATOM   2370  C   LEU   146      58.225  55.300  57.169  1.00  0.00           C  
ATOM   2371  O   LEU   146      59.014  55.166  58.099  1.00  0.00           O  
ATOM   2372  N   SER   147      56.984  55.818  57.303  1.00  0.00           N  
ATOM   2373  H   SER   147      56.401  55.917  56.484  1.00  0.00           H  
ATOM   2374  CA  SER   147      56.450  56.155  58.633  1.00  0.00           C  
ATOM   2375  HA  SER   147      57.027  56.893  59.191  1.00  0.00           H  
ATOM   2376  CB  SER   147      55.085  56.744  58.479  1.00  0.00           C  
ATOM   2377  HB2 SER   147      55.047  57.630  57.846  1.00  0.00           H  
ATOM   2378  HB3 SER   147      54.456  56.043  57.931  1.00  0.00           H  
ATOM   2379  OG  SER   147      54.410  56.936  59.696  1.00  0.00           O  
ATOM   2380  HG  SER   147      54.634  57.774  60.107  1.00  0.00           H  
ATOM   2381  C   SER   147      56.344  54.803  59.478  1.00  0.00           C  
ATOM   2382  O   SER   147      56.484  54.840  60.689  1.00  0.00           O  
ATOM   2383  N   THR   148      56.103  53.632  58.843  1.00  0.00           N  
ATOM   2384  H   THR   148      56.133  53.524  57.839  1.00  0.00           H  
ATOM   2385  CA  THR   148      56.064  52.299  59.547  1.00  0.00           C  
ATOM   2386  HA  THR   148      55.522  52.347  60.491  1.00  0.00           H  
ATOM   2387  CB  THR   148      55.473  51.158  58.745  1.00  0.00           C  
ATOM   2388  HB  THR   148      55.478  50.252  59.352  1.00  0.00           H  
ATOM   2389  CG2 THR   148      54.029  51.457  58.489  1.00  0.00           C  
ATOM   2390 HG21 THR   148      53.878  52.032  57.575  1.00  0.00           H  
ATOM   2391 HG22 THR   148      53.578  50.467  58.426  1.00  0.00           H  
ATOM   2392 HG23 THR   148      53.567  51.937  59.352  1.00  0.00           H  
ATOM   2393  OG1 THR   148      56.154  50.882  57.485  1.00  0.00           O  
ATOM   2394  HG1 THR   148      56.106  51.709  57.002  1.00  0.00           H  
ATOM   2395  C   THR   148      57.501  51.968  59.953  1.00  0.00           C  
ATOM   2396  O   THR   148      57.687  51.286  60.932  1.00  0.00           O  
ATOM   2397  N   TRP   149      58.532  52.310  59.161  1.00  0.00           N  
ATOM   2398  H   TRP   149      58.415  52.896  58.347  1.00  0.00           H  
ATOM   2399  CA  TRP   149      59.896  51.971  59.506  1.00  0.00           C  
ATOM   2400  HA  TRP   149      59.861  50.896  59.678  1.00  0.00           H  
ATOM   2401  CB  TRP   149      60.782  52.152  58.282  1.00  0.00           C  
ATOM   2402  HB2 TRP   149      60.763  53.202  57.989  1.00  0.00           H  
ATOM   2403  HB3 TRP   149      61.717  51.762  58.682  1.00  0.00           H  
ATOM   2404  CG  TRP   149      60.660  51.262  57.089  1.00  0.00           C  
ATOM   2405  CD1 TRP   149      59.669  50.406  56.828  1.00  0.00           C  
ATOM   2406  HD1 TRP   149      58.824  50.392  57.500  1.00  0.00           H  
ATOM   2407  NE1 TRP   149      59.924  49.716  55.711  1.00  0.00           N  
ATOM   2408  HE1 TRP   149      59.326  48.968  55.390  1.00  0.00           H  
ATOM   2409  CE2 TRP   149      61.128  49.983  55.227  1.00  0.00           C  
ATOM   2410  CZ2 TRP   149      61.961  49.381  54.204  1.00  0.00           C  
ATOM   2411  HZ2 TRP   149      61.661  48.582  53.543  1.00  0.00           H  
ATOM   2412  CH2 TRP   149      63.291  49.895  53.967  1.00  0.00           C  
ATOM   2413  HH2 TRP   149      63.964  49.460  53.243  1.00  0.00           H  
ATOM   2414  CZ3 TRP   149      63.833  50.799  54.847  1.00  0.00           C  
ATOM   2415  HZ3 TRP   149      64.845  51.155  54.718  1.00  0.00           H  
ATOM   2416  CE3 TRP   149      63.003  51.413  55.854  1.00  0.00           C  
ATOM   2417  HE3 TRP   149      63.382  52.154  56.543  1.00  0.00           H  
ATOM   2418  CD2 TRP   149      61.668  50.937  56.090  1.00  0.00           C  
ATOM   2419  C   TRP   149      60.371  52.561  60.791  1.00  0.00           C  
ATOM   2420  O   TRP   149      61.143  51.960  61.558  1.00  0.00           O  
ATOM   2421  N   VAL   150      59.840  53.765  61.108  1.00  0.00           N  
ATOM   2422  H   VAL   150      59.258  54.286  60.468  1.00  0.00           H  
ATOM   2423  CA  VAL   150      59.968  54.338  62.512  1.00  0.00           C  
ATOM   2424  HA  VAL   150      61.017  54.213  62.781  1.00  0.00           H  
ATOM   2425  CB  VAL   150      59.522  55.831  62.488  1.00  0.00           C  
ATOM   2426  HB  VAL   150      58.440  55.842  62.616  1.00  0.00           H  
ATOM   2427  CG1 VAL   150      60.027  56.506  63.727  1.00  0.00           C  
ATOM   2428 HG11 VAL   150      61.103  56.660  63.643  1.00  0.00           H  
ATOM   2429 HG12 VAL   150      59.479  57.436  63.878  1.00  0.00           H  
ATOM   2430 HG13 VAL   150      59.945  55.840  64.586  1.00  0.00           H  
ATOM   2431  CG2 VAL   150      59.864  56.670  61.271  1.00  0.00           C  
ATOM   2432 HG21 VAL   150      59.640  57.731  61.381  1.00  0.00           H  
ATOM   2433 HG22 VAL   150      60.888  56.630  60.901  1.00  0.00           H  
ATOM   2434 HG23 VAL   150      59.204  56.376  60.455  1.00  0.00           H  
ATOM   2435  C   VAL   150      59.251  53.493  63.513  1.00  0.00           C  
ATOM   2436  O   VAL   150      59.853  53.232  64.575  1.00  0.00           O  
ATOM   2437  N   SER   151      58.103  52.948  63.183  1.00  0.00           N  
ATOM   2438  H   SER   151      57.670  53.273  62.330  1.00  0.00           H  
ATOM   2439  CA  SER   151      57.240  52.104  64.072  1.00  0.00           C  
ATOM   2440  HA  SER   151      57.090  52.618  65.022  1.00  0.00           H  
ATOM   2441  CB  SER   151      55.850  51.793  63.469  1.00  0.00           C  
ATOM   2442  HB2 SER   151      55.866  51.106  62.623  1.00  0.00           H  
ATOM   2443  HB3 SER   151      55.341  51.348  64.324  1.00  0.00           H  
ATOM   2444  OG  SER   151      55.197  52.987  63.018  1.00  0.00           O  
ATOM   2445  HG  SER   151      55.187  53.617  63.743  1.00  0.00           H  
ATOM   2446  C   SER   151      57.978  50.775  64.359  1.00  0.00           C  
ATOM   2447  O   SER   151      58.254  50.380  65.519  1.00  0.00           O  
ATOM   2448  N   ILE   152      58.389  50.187  63.230  1.00  0.00           N  
ATOM   2449  H   ILE   152      58.306  50.651  62.337  1.00  0.00           H  
ATOM   2450  CA  ILE   152      59.106  48.902  63.273  1.00  0.00           C  
ATOM   2451  HA  ILE   152      58.532  48.155  63.821  1.00  0.00           H  
ATOM   2452  CB  ILE   152      59.611  48.456  61.850  1.00  0.00           C  
ATOM   2453  HB  ILE   152      60.045  49.364  61.431  1.00  0.00           H  
ATOM   2454  CG2 ILE   152      60.712  47.379  62.007  1.00  0.00           C  
ATOM   2455 HG21 ILE   152      60.718  46.796  61.086  1.00  0.00           H  
ATOM   2456 HG22 ILE   152      61.690  47.859  61.995  1.00  0.00           H  
ATOM   2457 HG23 ILE   152      60.508  46.782  62.896  1.00  0.00           H  
ATOM   2458  CG1 ILE   152      58.487  48.101  60.872  1.00  0.00           C  
ATOM   2459 HG12 ILE   152      58.335  47.025  60.960  1.00  0.00           H  
ATOM   2460 HG13 ILE   152      57.545  48.589  61.122  1.00  0.00           H  
ATOM   2461  CD1 ILE   152      58.718  48.230  59.432  1.00  0.00           C  
ATOM   2462 HD11 ILE   152      57.936  48.868  59.018  1.00  0.00           H  
ATOM   2463 HD12 ILE   152      59.746  48.429  59.127  1.00  0.00           H  
ATOM   2464 HD13 ILE   152      58.487  47.338  58.850  1.00  0.00           H  
ATOM   2465  C   ILE   152      60.435  48.998  64.196  1.00  0.00           C  
ATOM   2466  O   ILE   152      60.687  48.216  65.091  1.00  0.00           O  
ATOM   2467  N   TYR   153      61.047  50.166  64.137  1.00  0.00           N  
ATOM   2468  H   TYR   153      60.820  50.773  63.361  1.00  0.00           H  
ATOM   2469  CA  TYR   153      62.100  50.584  65.107  1.00  0.00           C  
ATOM   2470  HA  TYR   153      62.759  49.717  65.145  1.00  0.00           H  
ATOM   2471  CB  TYR   153      62.979  51.789  64.695  1.00  0.00           C  
ATOM   2472  HB2 TYR   153      63.716  51.419  63.983  1.00  0.00           H  
ATOM   2473  HB3 TYR   153      62.341  52.441  64.098  1.00  0.00           H  
ATOM   2474  CG  TYR   153      63.744  52.608  65.721  1.00  0.00           C  
ATOM   2475  CD1 TYR   153      63.027  53.429  66.669  1.00  0.00           C  
ATOM   2476  HD1 TYR   153      61.952  53.533  66.693  1.00  0.00           H  
ATOM   2477  CE1 TYR   153      63.724  54.255  67.602  1.00  0.00           C  
ATOM   2478  HE1 TYR   153      63.114  54.906  68.210  1.00  0.00           H  
ATOM   2479  CZ  TYR   153      65.071  54.184  67.719  1.00  0.00           C  
ATOM   2480  OH  TYR   153      65.839  54.860  68.607  1.00  0.00           O  
ATOM   2481  HH  TYR   153      65.322  55.018  69.399  1.00  0.00           H  
ATOM   2482  CE2 TYR   153      65.747  53.342  66.812  1.00  0.00           C  
ATOM   2483  HE2 TYR   153      66.787  53.120  67.003  1.00  0.00           H  
ATOM   2484  CD2 TYR   153      65.125  52.631  65.775  1.00  0.00           C  
ATOM   2485  HD2 TYR   153      65.645  51.935  65.134  1.00  0.00           H  
ATOM   2486  C   TYR   153      61.563  50.713  66.582  1.00  0.00           C  
ATOM   2487  O   TYR   153      62.186  50.197  67.507  1.00  0.00           O  
ATOM   2488  N   ILE   154      60.398  51.372  66.812  1.00  0.00           N  
ATOM   2489  H   ILE   154      60.008  51.795  65.982  1.00  0.00           H  
ATOM   2490  CA  ILE   154      59.813  51.708  68.139  1.00  0.00           C  
ATOM   2491  HA  ILE   154      60.527  52.357  68.647  1.00  0.00           H  
ATOM   2492  CB  ILE   154      58.598  52.678  67.948  1.00  0.00           C  
ATOM   2493  HB  ILE   154      58.096  52.366  67.032  1.00  0.00           H  
ATOM   2494  CG2 ILE   154      57.617  52.747  69.184  1.00  0.00           C  
ATOM   2495 HG21 ILE   154      56.706  53.212  68.808  1.00  0.00           H  
ATOM   2496 HG22 ILE   154      57.416  51.718  69.484  1.00  0.00           H  
ATOM   2497 HG23 ILE   154      58.102  53.303  69.987  1.00  0.00           H  
ATOM   2498  CG1 ILE   154      59.070  54.135  67.727  1.00  0.00           C  
ATOM   2499 HG12 ILE   154      59.362  54.572  68.682  1.00  0.00           H  
ATOM   2500 HG13 ILE   154      59.911  54.137  67.034  1.00  0.00           H  
ATOM   2501  CD1 ILE   154      58.000  55.038  67.150  1.00  0.00           C  
ATOM   2502 HD11 ILE   154      57.496  54.633  66.272  1.00  0.00           H  
ATOM   2503 HD12 ILE   154      57.199  55.239  67.861  1.00  0.00           H  
ATOM   2504 HD13 ILE   154      58.451  55.997  66.897  1.00  0.00           H  
ATOM   2505  C   ILE   154      59.496  50.389  68.908  1.00  0.00           C  
ATOM   2506  O   ILE   154      59.740  50.358  70.137  1.00  0.00           O  
ATOM   2507  N   VAL   155      58.940  49.361  68.235  1.00  0.00           N  
ATOM   2508  H   VAL   155      58.629  49.554  67.293  1.00  0.00           H  
ATOM   2509  CA  VAL   155      58.587  48.116  68.898  1.00  0.00           C  
ATOM   2510  HA  VAL   155      58.253  48.451  69.880  1.00  0.00           H  
ATOM   2511  CB  VAL   155      57.382  47.332  68.279  1.00  0.00           C  
ATOM   2512  HB  VAL   155      57.796  46.969  67.338  1.00  0.00           H  
ATOM   2513  CG1 VAL   155      56.705  46.255  69.151  1.00  0.00           C  
ATOM   2514 HG11 VAL   155      55.902  45.872  68.522  1.00  0.00           H  
ATOM   2515 HG12 VAL   155      57.423  45.453  69.322  1.00  0.00           H  
ATOM   2516 HG13 VAL   155      56.260  46.695  70.043  1.00  0.00           H  
ATOM   2517  CG2 VAL   155      56.320  48.307  67.774  1.00  0.00           C  
ATOM   2518 HG21 VAL   155      56.712  49.082  67.116  1.00  0.00           H  
ATOM   2519 HG22 VAL   155      55.593  47.750  67.181  1.00  0.00           H  
ATOM   2520 HG23 VAL   155      55.777  48.709  68.630  1.00  0.00           H  
ATOM   2521  C   VAL   155      59.845  47.225  69.112  1.00  0.00           C  
ATOM   2522  O   VAL   155      60.008  46.585  70.142  1.00  0.00           O  
ATOM   2523  N   LEU   156      60.807  47.246  68.159  1.00  0.00           N  
ATOM   2524  H   LEU   156      60.621  47.661  67.257  1.00  0.00           H  
ATOM   2525  CA  LEU   156      62.106  46.545  68.359  1.00  0.00           C  
ATOM   2526  HA  LEU   156      62.075  45.515  68.716  1.00  0.00           H  
ATOM   2527  CB  LEU   156      62.870  46.510  66.997  1.00  0.00           C  
ATOM   2528  HB2 LEU   156      62.895  47.450  66.445  1.00  0.00           H  
ATOM   2529  HB3 LEU   156      63.897  46.279  67.280  1.00  0.00           H  
ATOM   2530  CG  LEU   156      62.396  45.348  66.081  1.00  0.00           C  
ATOM   2531  HG  LEU   156      61.315  45.220  66.012  1.00  0.00           H  
ATOM   2532  CD1 LEU   156      62.907  45.633  64.663  1.00  0.00           C  
ATOM   2533 HD11 LEU   156      62.687  44.829  63.960  1.00  0.00           H  
ATOM   2534 HD12 LEU   156      62.480  46.569  64.303  1.00  0.00           H  
ATOM   2535 HD13 LEU   156      63.985  45.789  64.673  1.00  0.00           H  
ATOM   2536  CD2 LEU   156      63.119  44.065  66.515  1.00  0.00           C  
ATOM   2537 HD21 LEU   156      63.285  44.069  67.592  1.00  0.00           H  
ATOM   2538 HD22 LEU   156      62.552  43.209  66.151  1.00  0.00           H  
ATOM   2539 HD23 LEU   156      64.105  43.928  66.071  1.00  0.00           H  
ATOM   2540  C   LEU   156      62.934  47.301  69.473  1.00  0.00           C  
ATOM   2541  O   LEU   156      63.720  46.660  70.183  1.00  0.00           O  
ATOM   2542  N   ASP   157      62.732  48.636  69.656  1.00  0.00           N  
ATOM   2543  H   ASP   157      62.249  49.144  68.928  1.00  0.00           H  
ATOM   2544  CA  ASP   157      63.309  49.330  70.849  1.00  0.00           C  
ATOM   2545  HA  ASP   157      64.358  49.035  70.852  1.00  0.00           H  
ATOM   2546  CB  ASP   157      63.169  50.837  70.644  1.00  0.00           C  
ATOM   2547  HB2 ASP   157      63.745  51.229  69.807  1.00  0.00           H  
ATOM   2548  HB3 ASP   157      62.172  51.058  70.261  1.00  0.00           H  
ATOM   2549  CG  ASP   157      63.594  51.662  71.819  1.00  0.00           C  
ATOM   2550  OD1 ASP   157      62.670  52.353  72.356  1.00  0.00           O  
ATOM   2551  OD2 ASP   157      64.752  51.595  72.276  1.00  0.00           O  
ATOM   2552  C   ASP   157      62.577  48.900  72.158  1.00  0.00           C  
ATOM   2553  O   ASP   157      63.248  48.403  73.045  1.00  0.00           O  
ATOM   2554  N   LEU   158      61.260  48.879  72.216  1.00  0.00           N  
ATOM   2555  H   LEU   158      60.654  49.079  71.433  1.00  0.00           H  
ATOM   2556  CA  LEU   158      60.602  48.360  73.351  1.00  0.00           C  
ATOM   2557  HA  LEU   158      60.874  48.933  74.238  1.00  0.00           H  
ATOM   2558  CB  LEU   158      59.005  48.488  73.178  1.00  0.00           C  
ATOM   2559  HB2 LEU   158      58.678  48.049  72.235  1.00  0.00           H  
ATOM   2560  HB3 LEU   158      58.516  47.929  73.976  1.00  0.00           H  
ATOM   2561  CG  LEU   158      58.473  49.930  73.253  1.00  0.00           C  
ATOM   2562  HG  LEU   158      58.990  50.557  72.527  1.00  0.00           H  
ATOM   2563  CD1 LEU   158      57.001  49.830  72.848  1.00  0.00           C  
ATOM   2564 HD11 LEU   158      56.578  49.191  73.625  1.00  0.00           H  
ATOM   2565 HD12 LEU   158      56.632  50.853  72.917  1.00  0.00           H  
ATOM   2566 HD13 LEU   158      56.802  49.407  71.864  1.00  0.00           H  
ATOM   2567  CD2 LEU   158      58.537  50.535  74.666  1.00  0.00           C  
ATOM   2568 HD21 LEU   158      58.095  49.946  75.469  1.00  0.00           H  
ATOM   2569 HD22 LEU   158      59.581  50.680  74.945  1.00  0.00           H  
ATOM   2570 HD23 LEU   158      57.920  51.433  74.625  1.00  0.00           H  
ATOM   2571  C   LEU   158      61.045  46.885  73.646  1.00  0.00           C  
ATOM   2572  O   LEU   158      61.363  46.584  74.811  1.00  0.00           O  
ATOM   2573  N   TRP   159      61.156  46.025  72.634  1.00  0.00           N  
ATOM   2574  H   TRP   159      60.895  46.321  71.705  1.00  0.00           H  
ATOM   2575  CA  TRP   159      61.496  44.630  72.853  1.00  0.00           C  
ATOM   2576  HA  TRP   159      60.721  44.198  73.487  1.00  0.00           H  
ATOM   2577  CB  TRP   159      61.511  43.842  71.526  1.00  0.00           C  
ATOM   2578  HB2 TRP   159      60.604  43.894  70.924  1.00  0.00           H  
ATOM   2579  HB3 TRP   159      62.275  44.239  70.857  1.00  0.00           H  
ATOM   2580  CG  TRP   159      61.741  42.310  71.761  1.00  0.00           C  
ATOM   2581  CD1 TRP   159      60.688  41.480  72.134  1.00  0.00           C  
ATOM   2582  HD1 TRP   159      59.656  41.794  72.079  1.00  0.00           H  
ATOM   2583  NE1 TRP   159      61.146  40.202  72.295  1.00  0.00           N  
ATOM   2584  HE1 TRP   159      60.604  39.435  72.669  1.00  0.00           H  
ATOM   2585  CE2 TRP   159      62.475  40.186  72.549  1.00  0.00           C  
ATOM   2586  CZ2 TRP   159      63.323  39.134  73.025  1.00  0.00           C  
ATOM   2587  HZ2 TRP   159      62.956  38.168  73.342  1.00  0.00           H  
ATOM   2588  CH2 TRP   159      64.656  39.436  73.088  1.00  0.00           C  
ATOM   2589  HH2 TRP   159      65.402  38.702  73.354  1.00  0.00           H  
ATOM   2590  CZ3 TRP   159      65.173  40.701  72.698  1.00  0.00           C  
ATOM   2591  HZ3 TRP   159      66.234  40.897  72.758  1.00  0.00           H  
ATOM   2592  CE3 TRP   159      64.279  41.716  72.228  1.00  0.00           C  
ATOM   2593  HE3 TRP   159      64.712  42.617  71.820  1.00  0.00           H  
ATOM   2594  CD2 TRP   159      62.878  41.480  72.074  1.00  0.00           C  
ATOM   2595  C   TRP   159      62.889  44.540  73.584  1.00  0.00           C  
ATOM   2596  O   TRP   159      62.972  43.912  74.649  1.00  0.00           O  
ATOM   2597  N   ARG   160      63.867  45.240  73.022  1.00  0.00           N  
ATOM   2598  H   ARG   160      63.586  45.919  72.329  1.00  0.00           H  
ATOM   2599  CA  ARG   160      65.157  45.433  73.669  1.00  0.00           C  
ATOM   2600  HA  ARG   160      65.734  44.513  73.770  1.00  0.00           H  
ATOM   2601  CB  ARG   160      65.960  46.365  72.817  1.00  0.00           C  
ATOM   2602  HB2 ARG   160      65.883  46.039  71.780  1.00  0.00           H  
ATOM   2603  HB3 ARG   160      65.582  47.379  72.683  1.00  0.00           H  
ATOM   2604  CG  ARG   160      67.409  46.492  73.176  1.00  0.00           C  
ATOM   2605  HG2 ARG   160      67.565  47.275  73.918  1.00  0.00           H  
ATOM   2606  HG3 ARG   160      67.832  45.550  73.523  1.00  0.00           H  
ATOM   2607  CD  ARG   160      68.208  46.985  71.956  1.00  0.00           C  
ATOM   2608  HD2 ARG   160      67.530  47.708  71.502  1.00  0.00           H  
ATOM   2609  HD3 ARG   160      69.193  47.396  72.177  1.00  0.00           H  
ATOM   2610  NE  ARG   160      68.379  46.035  70.962  1.00  0.00           N  
ATOM   2611  HE  ARG   160      67.922  45.137  71.017  1.00  0.00           H  
ATOM   2612  CZ  ARG   160      69.088  46.221  69.883  1.00  0.00           C  
ATOM   2613  NH1 ARG   160      69.782  47.277  69.558  1.00  0.00           N  
ATOM   2614 HH11 ARG   160      69.917  48.009  70.240  1.00  0.00           H  
ATOM   2615 HH12 ARG   160      70.175  47.227  68.629  1.00  0.00           H  
ATOM   2616  NH2 ARG   160      69.161  45.236  69.017  1.00  0.00           N  
ATOM   2617 HH21 ARG   160      68.709  44.351  69.198  1.00  0.00           H  
ATOM   2618 HH22 ARG   160      69.632  45.372  68.134  1.00  0.00           H  
ATOM   2619  C   ARG   160      65.026  46.021  75.094  1.00  0.00           C  
ATOM   2620  O   ARG   160      65.774  45.514  75.987  1.00  0.00           O  
ATOM   2621  N   ARG   161      64.219  47.095  75.331  1.00  0.00           N  
ATOM   2622  H   ARG   161      63.822  47.559  74.527  1.00  0.00           H  
ATOM   2623  CA  ARG   161      64.013  47.696  76.625  1.00  0.00           C  
ATOM   2624  HA  ARG   161      64.997  47.966  77.010  1.00  0.00           H  
ATOM   2625  CB  ARG   161      63.440  49.042  76.501  1.00  0.00           C  
ATOM   2626  HB2 ARG   161      62.536  49.109  75.896  1.00  0.00           H  
ATOM   2627  HB3 ARG   161      63.273  49.273  77.553  1.00  0.00           H  
ATOM   2628  CG  ARG   161      64.434  50.210  76.058  1.00  0.00           C  
ATOM   2629  HG2 ARG   161      65.174  50.233  76.858  1.00  0.00           H  
ATOM   2630  HG3 ARG   161      64.947  49.915  75.142  1.00  0.00           H  
ATOM   2631  CD  ARG   161      63.567  51.426  75.884  1.00  0.00           C  
ATOM   2632  HD2 ARG   161      64.173  52.145  75.333  1.00  0.00           H  
ATOM   2633  HD3 ARG   161      62.713  51.206  75.243  1.00  0.00           H  
ATOM   2634  NE  ARG   161      63.063  52.006  77.129  1.00  0.00           N  
ATOM   2635  HE  ARG   161      63.558  51.659  77.939  1.00  0.00           H  
ATOM   2636  CZ  ARG   161      62.065  52.810  77.336  1.00  0.00           C  
ATOM   2637  NH1 ARG   161      61.705  52.974  78.563  1.00  0.00           N  
ATOM   2638 HH11 ARG   161      62.322  52.624  79.282  1.00  0.00           H  
ATOM   2639 HH12 ARG   161      61.026  53.698  78.749  1.00  0.00           H  
ATOM   2640  NH2 ARG   161      61.360  53.399  76.376  1.00  0.00           N  
ATOM   2641 HH21 ARG   161      61.661  53.279  75.419  1.00  0.00           H  
ATOM   2642 HH22 ARG   161      60.499  53.845  76.656  1.00  0.00           H  
ATOM   2643  C   ARG   161      63.341  46.736  77.630  1.00  0.00           C  
ATOM   2644  O   ARG   161      63.724  46.719  78.803  1.00  0.00           O  
ATOM   2645  N   TRP   162      62.156  46.160  77.259  1.00  0.00           N  
ATOM   2646  H   TRP   162      61.736  46.264  76.346  1.00  0.00           H  
ATOM   2647  CA  TRP   162      61.696  44.978  78.035  1.00  0.00           C  
ATOM   2648  HA  TRP   162      61.380  45.336  79.015  1.00  0.00           H  
ATOM   2649  CB  TRP   162      60.474  44.272  77.438  1.00  0.00           C  
ATOM   2650  HB2 TRP   162      59.536  44.825  77.493  1.00  0.00           H  
ATOM   2651  HB3 TRP   162      60.646  44.095  76.377  1.00  0.00           H  
ATOM   2652  CG  TRP   162      60.124  42.949  77.950  1.00  0.00           C  
ATOM   2653  CD1 TRP   162      59.488  42.687  79.118  1.00  0.00           C  
ATOM   2654  HD1 TRP   162      59.094  43.499  79.712  1.00  0.00           H  
ATOM   2655  NE1 TRP   162      59.596  41.357  79.457  1.00  0.00           N  
ATOM   2656  HE1 TRP   162      59.143  40.946  80.260  1.00  0.00           H  
ATOM   2657  CE2 TRP   162      60.243  40.617  78.531  1.00  0.00           C  
ATOM   2658  CZ2 TRP   162      60.542  39.223  78.387  1.00  0.00           C  
ATOM   2659  HZ2 TRP   162      60.331  38.481  79.142  1.00  0.00           H  
ATOM   2660  CH2 TRP   162      61.180  38.825  77.127  1.00  0.00           C  
ATOM   2661  HH2 TRP   162      61.372  37.795  76.867  1.00  0.00           H  
ATOM   2662  CZ3 TRP   162      61.370  39.763  76.151  1.00  0.00           C  
ATOM   2663  HZ3 TRP   162      61.748  39.437  75.193  1.00  0.00           H  
ATOM   2664  CE3 TRP   162      61.221  41.150  76.345  1.00  0.00           C  
ATOM   2665  HE3 TRP   162      61.420  41.877  75.571  1.00  0.00           H  
ATOM   2666  CD2 TRP   162      60.641  41.613  77.555  1.00  0.00           C  
ATOM   2667  C   TRP   162      62.702  43.814  78.421  1.00  0.00           C  
ATOM   2668  O   TRP   162      62.868  43.495  79.624  1.00  0.00           O  
ATOM   2669  N   LYS   163      63.363  43.259  77.406  1.00  0.00           N  
ATOM   2670  H   LYS   163      63.162  43.557  76.462  1.00  0.00           H  
ATOM   2671  CA  LYS   163      64.399  42.289  77.597  1.00  0.00           C  
ATOM   2672  HA  LYS   163      64.034  41.353  78.018  1.00  0.00           H  
ATOM   2673  CB  LYS   163      65.008  41.889  76.250  1.00  0.00           C  
ATOM   2674  HB2 LYS   163      64.234  41.435  75.631  1.00  0.00           H  
ATOM   2675  HB3 LYS   163      65.268  42.839  75.784  1.00  0.00           H  
ATOM   2676  CG  LYS   163      66.250  41.031  76.320  1.00  0.00           C  
ATOM   2677  HG2 LYS   163      66.568  40.896  75.286  1.00  0.00           H  
ATOM   2678  HG3 LYS   163      67.040  41.500  76.908  1.00  0.00           H  
ATOM   2679  CD  LYS   163      66.018  39.712  77.045  1.00  0.00           C  
ATOM   2680  HD2 LYS   163      66.919  39.099  77.057  1.00  0.00           H  
ATOM   2681  HD3 LYS   163      65.846  39.758  78.120  1.00  0.00           H  
ATOM   2682  CE  LYS   163      64.772  38.912  76.539  1.00  0.00           C  
ATOM   2683  HE2 LYS   163      63.876  39.516  76.399  1.00  0.00           H  
ATOM   2684  HE3 LYS   163      65.008  38.477  75.568  1.00  0.00           H  
ATOM   2685  NZ  LYS   163      64.427  37.910  77.526  1.00  0.00           N  
ATOM   2686  HZ1 LYS   163      63.920  38.278  78.318  1.00  0.00           H  
ATOM   2687  HZ2 LYS   163      63.763  37.308  77.062  1.00  0.00           H  
ATOM   2688  HZ3 LYS   163      65.201  37.349  77.852  1.00  0.00           H  
ATOM   2689  C   LYS   163      65.456  42.858  78.511  1.00  0.00           C  
ATOM   2690  O   LYS   163      65.962  42.055  79.295  1.00  0.00           O  
ATOM   2691  N   ALA   164      65.806  44.214  78.584  1.00  0.00           N  
ATOM   2692  H   ALA   164      65.401  44.770  77.845  1.00  0.00           H  
ATOM   2693  CA  ALA   164      66.874  44.717  79.379  1.00  0.00           C  
ATOM   2694  HA  ALA   164      67.894  44.461  79.094  1.00  0.00           H  
ATOM   2695  CB  ALA   164      66.845  46.293  79.393  1.00  0.00           C  
ATOM   2696  HB1 ALA   164      66.826  46.592  78.345  1.00  0.00           H  
ATOM   2697  HB2 ALA   164      66.047  46.634  80.052  1.00  0.00           H  
ATOM   2698  HB3 ALA   164      67.754  46.636  79.887  1.00  0.00           H  
ATOM   2699  C   ALA   164      66.788  44.262  80.834  1.00  0.00           C  
ATOM   2700  O   ALA   164      67.809  43.829  81.387  1.00  0.00           O  
ATOM   2701  N   ALA   165      65.587  44.355  81.445  1.00  0.00           N  
ATOM   2702  H   ALA   165      64.911  44.758  80.811  1.00  0.00           H  
ATOM   2703  CA  ALA   165      65.296  43.977  82.818  1.00  0.00           C  
ATOM   2704  HA  ALA   165      66.182  44.132  83.434  1.00  0.00           H  
ATOM   2705  CB  ALA   165      64.247  44.966  83.387  1.00  0.00           C  
ATOM   2706  HB1 ALA   165      63.501  45.110  82.606  1.00  0.00           H  
ATOM   2707  HB2 ALA   165      63.789  44.516  84.268  1.00  0.00           H  
ATOM   2708  HB3 ALA   165      64.701  45.918  83.661  1.00  0.00           H  
ATOM   2709  C   ALA   165      64.777  42.504  83.106  1.00  0.00           C  
ATOM   2710  O   ALA   165      64.374  42.112  84.174  1.00  0.00           O  
ATOM   2711  N   ASN   166      64.706  41.700  82.012  1.00  0.00           N  
ATOM   2712  H   ASN   166      65.191  42.048  81.197  1.00  0.00           H  
ATOM   2713  CA  ASN   166      63.954  40.492  81.876  1.00  0.00           C  
ATOM   2714  HA  ASN   166      63.776  40.108  82.880  1.00  0.00           H  
ATOM   2715  CB  ASN   166      62.515  40.752  81.377  1.00  0.00           C  
ATOM   2716  HB2 ASN   166      62.524  41.203  80.384  1.00  0.00           H  
ATOM   2717  HB3 ASN   166      62.028  39.785  81.254  1.00  0.00           H  
ATOM   2718  CG  ASN   166      61.787  41.615  82.356  1.00  0.00           C  
ATOM   2719  OD1 ASN   166      61.305  41.130  83.345  1.00  0.00           O  
ATOM   2720  ND2 ASN   166      61.690  42.932  82.146  1.00  0.00           N  
ATOM   2721 HD21 ASN   166      61.201  43.548  82.779  1.00  0.00           H  
ATOM   2722 HD22 ASN   166      61.981  43.253  81.233  1.00  0.00           H  
ATOM   2723  C   ASN   166      64.762  39.327  81.246  1.00  0.00           C  
ATOM   2724  O   ASN   166      64.260  38.750  80.241  1.00  0.00           O  
ATOM   2725  N   PRO   167      65.944  38.917  81.760  1.00  0.00           N  
ATOM   2726  CD  PRO   167      66.728  39.686  82.779  1.00  0.00           C  
ATOM   2727  HD2 PRO   167      66.074  39.860  83.633  1.00  0.00           H  
ATOM   2728  HD3 PRO   167      67.134  40.654  82.485  1.00  0.00           H  
ATOM   2729  CG  PRO   167      67.827  38.740  83.272  1.00  0.00           C  
ATOM   2730  HG2 PRO   167      67.567  38.290  84.230  1.00  0.00           H  
ATOM   2731  HG3 PRO   167      68.756  39.285  83.439  1.00  0.00           H  
ATOM   2732  CB  PRO   167      68.016  37.836  82.055  1.00  0.00           C  
ATOM   2733  HB2 PRO   167      68.373  36.838  82.311  1.00  0.00           H  
ATOM   2734  HB3 PRO   167      68.699  38.396  81.417  1.00  0.00           H  
ATOM   2735  CA  PRO   167      66.614  37.669  81.482  1.00  0.00           C  
ATOM   2736  HA  PRO   167      66.740  37.691  80.399  1.00  0.00           H  
ATOM   2737  C   PRO   167      65.929  36.361  81.797  1.00  0.00           C  
ATOM   2738  O   PRO   167      65.045  36.228  82.685  1.00  0.00           O  
ATOM   2739  N   GLY   168      66.214  35.340  81.045  1.00  0.00           N  
ATOM   2740  H   GLY   168      66.926  35.460  80.339  1.00  0.00           H  
ATOM   2741  CA  GLY   168      65.671  33.961  81.051  1.00  0.00           C  
ATOM   2742  HA2 GLY   168      66.284  33.443  80.313  1.00  0.00           H  
ATOM   2743  HA3 GLY   168      65.751  33.523  82.045  1.00  0.00           H  
ATOM   2744  C   GLY   168      64.164  33.817  80.580  1.00  0.00           C  
ATOM   2745  O   GLY   168      63.842  32.794  79.999  1.00  0.00           O  
ATOM   2746  N   LYS   169      63.348  34.851  80.731  1.00  0.00           N  
ATOM   2747  H   LYS   169      63.787  35.515  81.353  1.00  0.00           H  
ATOM   2748  CA  LYS   169      61.916  34.908  80.439  1.00  0.00           C  
ATOM   2749  HA  LYS   169      61.457  33.946  80.667  1.00  0.00           H  
ATOM   2750  CB  LYS   169      61.355  36.108  81.232  1.00  0.00           C  
ATOM   2751  HB2 LYS   169      61.910  36.994  80.921  1.00  0.00           H  
ATOM   2752  HB3 LYS   169      60.290  36.230  81.036  1.00  0.00           H  
ATOM   2753  CG  LYS   169      61.614  35.934  82.788  1.00  0.00           C  
ATOM   2754  HG2 LYS   169      60.919  35.196  83.189  1.00  0.00           H  
ATOM   2755  HG3 LYS   169      62.669  35.702  82.933  1.00  0.00           H  
ATOM   2756  CD  LYS   169      61.305  37.266  83.547  1.00  0.00           C  
ATOM   2757  HD2 LYS   169      61.655  37.140  84.572  1.00  0.00           H  
ATOM   2758  HD3 LYS   169      61.973  38.047  83.184  1.00  0.00           H  
ATOM   2759  CE  LYS   169      59.909  37.669  83.438  1.00  0.00           C  
ATOM   2760  HE2 LYS   169      59.643  37.651  82.381  1.00  0.00           H  
ATOM   2761  HE3 LYS   169      59.294  36.879  83.871  1.00  0.00           H  
ATOM   2762  NZ  LYS   169      59.696  39.003  84.128  1.00  0.00           N  
ATOM   2763  HZ1 LYS   169      60.172  39.747  83.638  1.00  0.00           H  
ATOM   2764  HZ2 LYS   169      58.716  39.243  84.079  1.00  0.00           H  
ATOM   2765  HZ3 LYS   169      59.963  38.971  85.102  1.00  0.00           H  
ATOM   2766  C   LYS   169      61.597  35.092  78.949  1.00  0.00           C  
ATOM   2767  O   LYS   169      62.352  35.687  78.166  1.00  0.00           O  
ATOM   2768  N   VAL   170      60.343  34.757  78.545  1.00  0.00           N  
ATOM   2769  H   VAL   170      59.724  34.569  79.320  1.00  0.00           H  
ATOM   2770  CA  VAL   170      59.906  34.792  77.140  1.00  0.00           C  
ATOM   2771  HA  VAL   170      60.756  35.005  76.492  1.00  0.00           H  
ATOM   2772  CB  VAL   170      59.316  33.526  76.548  1.00  0.00           C  
ATOM   2773  HB  VAL   170      59.161  33.671  75.478  1.00  0.00           H  
ATOM   2774  CG1 VAL   170      60.281  32.432  76.743  1.00  0.00           C  
ATOM   2775 HG11 VAL   170      61.107  32.406  76.033  1.00  0.00           H  
ATOM   2776 HG12 VAL   170      60.719  32.394  77.741  1.00  0.00           H  
ATOM   2777 HG13 VAL   170      59.731  31.508  76.565  1.00  0.00           H  
ATOM   2778  CG2 VAL   170      57.823  33.280  77.063  1.00  0.00           C  
ATOM   2779 HG21 VAL   170      57.772  33.244  78.152  1.00  0.00           H  
ATOM   2780 HG22 VAL   170      57.185  34.073  76.675  1.00  0.00           H  
ATOM   2781 HG23 VAL   170      57.356  32.397  76.627  1.00  0.00           H  
ATOM   2782  C   VAL   170      58.911  35.902  77.057  1.00  0.00           C  
ATOM   2783  O   VAL   170      58.216  36.288  77.995  1.00  0.00           O  
ATOM   2784  N   THR   171      58.886  36.530  75.892  1.00  0.00           N  
ATOM   2785  H   THR   171      59.475  36.156  75.163  1.00  0.00           H  
ATOM   2786  CA  THR   171      58.263  37.817  75.679  1.00  0.00           C  
ATOM   2787  HA  THR   171      58.917  38.532  76.177  1.00  0.00           H  
ATOM   2788  CB  THR   171      58.423  38.177  74.180  1.00  0.00           C  
ATOM   2789  HB  THR   171      57.773  37.480  73.651  1.00  0.00           H  
ATOM   2790  CG2 THR   171      58.078  39.600  73.875  1.00  0.00           C  
ATOM   2791 HG21 THR   171      58.744  40.294  74.388  1.00  0.00           H  
ATOM   2792 HG22 THR   171      57.986  39.756  72.801  1.00  0.00           H  
ATOM   2793 HG23 THR   171      57.157  40.035  74.264  1.00  0.00           H  
ATOM   2794  OG1 THR   171      59.780  38.011  73.734  1.00  0.00           O  
ATOM   2795  HG1 THR   171      59.883  37.060  73.652  1.00  0.00           H  
ATOM   2796  C   THR   171      56.813  37.868  76.091  1.00  0.00           C  
ATOM   2797  O   THR   171      56.023  36.901  75.931  1.00  0.00           O  
ATOM   2798  N   PRO   172      56.342  39.025  76.621  1.00  0.00           N  
ATOM   2799  CD  PRO   172      57.175  39.872  77.414  1.00  0.00           C  
ATOM   2800  HD2 PRO   172      57.653  40.635  76.799  1.00  0.00           H  
ATOM   2801  HD3 PRO   172      57.957  39.307  77.920  1.00  0.00           H  
ATOM   2802  CG  PRO   172      56.096  40.507  78.268  1.00  0.00           C  
ATOM   2803  HG2 PRO   172      56.302  41.529  78.587  1.00  0.00           H  
ATOM   2804  HG3 PRO   172      56.018  39.885  79.160  1.00  0.00           H  
ATOM   2805  CB  PRO   172      54.813  40.462  77.500  1.00  0.00           C  
ATOM   2806  HB2 PRO   172      54.847  41.250  76.749  1.00  0.00           H  
ATOM   2807  HB3 PRO   172      53.873  40.450  78.051  1.00  0.00           H  
ATOM   2808  CA  PRO   172      54.900  39.167  76.775  1.00  0.00           C  
ATOM   2809  HA  PRO   172      54.617  38.295  77.365  1.00  0.00           H  
ATOM   2810  C   PRO   172      54.153  39.073  75.468  1.00  0.00           C  
ATOM   2811  O   PRO   172      54.717  39.356  74.417  1.00  0.00           O  
ATOM   2812  N   LEU   173      52.907  38.588  75.442  1.00  0.00           N  
ATOM   2813  H   LEU   173      52.392  38.542  76.309  1.00  0.00           H  
ATOM   2814  CA  LEU   173      52.281  37.956  74.240  1.00  0.00           C  
ATOM   2815  HA  LEU   173      53.020  37.224  73.914  1.00  0.00           H  
ATOM   2816  CB  LEU   173      51.039  37.070  74.599  1.00  0.00           C  
ATOM   2817  HB2 LEU   173      51.372  36.329  75.326  1.00  0.00           H  
ATOM   2818  HB3 LEU   173      50.212  37.581  75.092  1.00  0.00           H  
ATOM   2819  CG  LEU   173      50.354  36.227  73.476  1.00  0.00           C  
ATOM   2820  HG  LEU   173      49.766  36.869  72.820  1.00  0.00           H  
ATOM   2821  CD1 LEU   173      51.376  35.411  72.699  1.00  0.00           C  
ATOM   2822 HD11 LEU   173      52.025  34.837  73.360  1.00  0.00           H  
ATOM   2823 HD12 LEU   173      50.877  34.772  71.970  1.00  0.00           H  
ATOM   2824 HD13 LEU   173      52.072  36.055  72.161  1.00  0.00           H  
ATOM   2825  CD2 LEU   173      49.453  35.148  74.140  1.00  0.00           C  
ATOM   2826 HD21 LEU   173      48.710  35.637  74.770  1.00  0.00           H  
ATOM   2827 HD22 LEU   173      48.944  34.531  73.399  1.00  0.00           H  
ATOM   2828 HD23 LEU   173      50.102  34.489  74.717  1.00  0.00           H  
ATOM   2829  C   LEU   173      52.047  39.032  73.165  1.00  0.00           C  
ATOM   2830  O   LEU   173      52.526  38.870  72.028  1.00  0.00           O  
ATOM   2831  N   VAL   174      51.331  40.165  73.482  1.00  0.00           N  
ATOM   2832  H   VAL   174      51.159  40.369  74.456  1.00  0.00           H  
ATOM   2833  CA  VAL   174      50.970  41.083  72.375  1.00  0.00           C  
ATOM   2834  HA  VAL   174      50.654  40.519  71.497  1.00  0.00           H  
ATOM   2835  CB  VAL   174      49.840  42.040  72.628  1.00  0.00           C  
ATOM   2836  HB  VAL   174      49.070  41.425  73.095  1.00  0.00           H  
ATOM   2837  CG1 VAL   174      50.226  43.235  73.606  1.00  0.00           C  
ATOM   2838 HG11 VAL   174      50.281  42.834  74.617  1.00  0.00           H  
ATOM   2839 HG12 VAL   174      51.229  43.584  73.358  1.00  0.00           H  
ATOM   2840 HG13 VAL   174      49.559  44.098  73.598  1.00  0.00           H  
ATOM   2841  CG2 VAL   174      49.157  42.651  71.464  1.00  0.00           C  
ATOM   2842 HG21 VAL   174      48.226  42.970  71.932  1.00  0.00           H  
ATOM   2843 HG22 VAL   174      49.744  43.463  71.035  1.00  0.00           H  
ATOM   2844 HG23 VAL   174      48.972  41.936  70.662  1.00  0.00           H  
ATOM   2845  C   VAL   174      52.148  41.750  71.743  1.00  0.00           C  
ATOM   2846  O   VAL   174      52.145  42.247  70.584  1.00  0.00           O  
ATOM   2847  N   THR   175      53.209  41.882  72.564  1.00  0.00           N  
ATOM   2848  H   THR   175      53.087  41.447  73.467  1.00  0.00           H  
ATOM   2849  CA  THR   175      54.531  42.385  72.214  1.00  0.00           C  
ATOM   2850  HA  THR   175      54.425  43.329  71.679  1.00  0.00           H  
ATOM   2851  CB  THR   175      55.362  42.667  73.479  1.00  0.00           C  
ATOM   2852  HB  THR   175      55.765  41.755  73.921  1.00  0.00           H  
ATOM   2853  CG2 THR   175      56.561  43.591  73.227  1.00  0.00           C  
ATOM   2854 HG21 THR   175      57.258  43.054  72.584  1.00  0.00           H  
ATOM   2855 HG22 THR   175      56.200  44.535  72.819  1.00  0.00           H  
ATOM   2856 HG23 THR   175      57.165  43.692  74.129  1.00  0.00           H  
ATOM   2857  OG1 THR   175      54.583  43.377  74.492  1.00  0.00           O  
ATOM   2858  HG1 THR   175      53.887  42.791  74.797  1.00  0.00           H  
ATOM   2859  C   THR   175      55.312  41.528  71.270  1.00  0.00           C  
ATOM   2860  O   THR   175      55.986  42.052  70.374  1.00  0.00           O  
ATOM   2861  N   TYR   176      55.027  40.197  71.340  1.00  0.00           N  
ATOM   2862  H   TYR   176      54.301  39.859  71.955  1.00  0.00           H  
ATOM   2863  CA  TYR   176      55.464  39.126  70.395  1.00  0.00           C  
ATOM   2864  HA  TYR   176      56.435  39.457  70.026  1.00  0.00           H  
ATOM   2865  CB  TYR   176      55.786  37.791  71.079  1.00  0.00           C  
ATOM   2866  HB2 TYR   176      56.488  38.094  71.857  1.00  0.00           H  
ATOM   2867  HB3 TYR   176      54.897  37.340  71.518  1.00  0.00           H  
ATOM   2868  CG  TYR   176      56.265  36.751  70.007  1.00  0.00           C  
ATOM   2869  CD1 TYR   176      57.609  36.576  69.745  1.00  0.00           C  
ATOM   2870  HD1 TYR   176      58.359  37.217  70.184  1.00  0.00           H  
ATOM   2871  CE1 TYR   176      57.956  35.611  68.822  1.00  0.00           C  
ATOM   2872  HE1 TYR   176      59.026  35.489  68.738  1.00  0.00           H  
ATOM   2873  CZ  TYR   176      57.039  34.682  68.245  1.00  0.00           C  
ATOM   2874  OH  TYR   176      57.501  33.648  67.492  1.00  0.00           O  
ATOM   2875  HH  TYR   176      58.325  33.228  67.749  1.00  0.00           H  
ATOM   2876  CE2 TYR   176      55.696  34.835  68.526  1.00  0.00           C  
ATOM   2877  HE2 TYR   176      55.000  34.112  68.127  1.00  0.00           H  
ATOM   2878  CD2 TYR   176      55.327  35.894  69.371  1.00  0.00           C  
ATOM   2879  HD2 TYR   176      54.291  36.033  69.644  1.00  0.00           H  
ATOM   2880  C   TYR   176      54.630  39.076  69.161  1.00  0.00           C  
ATOM   2881  O   TYR   176      55.202  39.068  68.082  1.00  0.00           O  
ATOM   2882  N   MET   177      53.337  39.286  69.305  1.00  0.00           N  
ATOM   2883  H   MET   177      53.073  39.457  70.265  1.00  0.00           H  
ATOM   2884  CA  MET   177      52.338  39.501  68.190  1.00  0.00           C  
ATOM   2885  HA  MET   177      52.322  38.674  67.482  1.00  0.00           H  
ATOM   2886  CB  MET   177      50.885  39.576  68.656  1.00  0.00           C  
ATOM   2887  HB2 MET   177      50.803  40.272  69.490  1.00  0.00           H  
ATOM   2888  HB3 MET   177      50.250  39.894  67.828  1.00  0.00           H  
ATOM   2889  CG  MET   177      50.453  38.185  69.089  1.00  0.00           C  
ATOM   2890  HG2 MET   177      50.512  37.582  68.183  1.00  0.00           H  
ATOM   2891  HG3 MET   177      51.218  37.818  69.774  1.00  0.00           H  
ATOM   2892  SD  MET   177      48.798  37.967  69.699  1.00  0.00           S  
ATOM   2893  CE  MET   177      48.743  36.172  69.879  1.00  0.00           C  
ATOM   2894  HE1 MET   177      47.750  35.849  70.191  1.00  0.00           H  
ATOM   2895  HE2 MET   177      48.872  35.825  68.854  1.00  0.00           H  
ATOM   2896  HE3 MET   177      49.434  35.751  70.610  1.00  0.00           H  
ATOM   2897  C   MET   177      52.688  40.676  67.307  1.00  0.00           C  
ATOM   2898  O   MET   177      52.601  40.590  66.098  1.00  0.00           O  
ATOM   2899  N   ALA   178      52.958  41.872  67.910  1.00  0.00           N  
ATOM   2900  H   ALA   178      52.893  41.908  68.917  1.00  0.00           H  
ATOM   2901  CA  ALA   178      53.358  43.117  67.309  1.00  0.00           C  
ATOM   2902  HA  ALA   178      52.527  43.452  66.689  1.00  0.00           H  
ATOM   2903  CB  ALA   178      53.440  44.174  68.335  1.00  0.00           C  
ATOM   2904  HB1 ALA   178      52.443  44.343  68.741  1.00  0.00           H  
ATOM   2905  HB2 ALA   178      54.081  43.953  69.189  1.00  0.00           H  
ATOM   2906  HB3 ALA   178      53.872  45.041  67.837  1.00  0.00           H  
ATOM   2907  C   ALA   178      54.681  42.927  66.517  1.00  0.00           C  
ATOM   2908  O   ALA   178      54.810  43.282  65.385  1.00  0.00           O  
ATOM   2909  N   VAL   179      55.716  42.401  67.211  1.00  0.00           N  
ATOM   2910  H   VAL   179      55.617  42.258  68.206  1.00  0.00           H  
ATOM   2911  CA  VAL   179      57.094  42.197  66.681  1.00  0.00           C  
ATOM   2912  HA  VAL   179      57.259  43.220  66.344  1.00  0.00           H  
ATOM   2913  CB  VAL   179      58.130  42.055  67.810  1.00  0.00           C  
ATOM   2914  HB  VAL   179      57.712  42.484  68.721  1.00  0.00           H  
ATOM   2915  CG1 VAL   179      58.703  40.582  68.043  1.00  0.00           C  
ATOM   2916 HG11 VAL   179      59.390  40.513  68.886  1.00  0.00           H  
ATOM   2917 HG12 VAL   179      57.895  39.862  68.169  1.00  0.00           H  
ATOM   2918 HG13 VAL   179      59.257  40.349  67.133  1.00  0.00           H  
ATOM   2919  CG2 VAL   179      59.370  42.957  67.430  1.00  0.00           C  
ATOM   2920 HG21 VAL   179      59.769  42.787  66.430  1.00  0.00           H  
ATOM   2921 HG22 VAL   179      59.062  43.996  67.544  1.00  0.00           H  
ATOM   2922 HG23 VAL   179      60.134  42.845  68.199  1.00  0.00           H  
ATOM   2923  C   VAL   179      57.247  41.356  65.412  1.00  0.00           C  
ATOM   2924  O   VAL   179      57.621  41.852  64.347  1.00  0.00           O  
ATOM   2925  N   VAL   180      56.860  40.051  65.521  1.00  0.00           N  
ATOM   2926  H   VAL   180      56.718  39.664  66.443  1.00  0.00           H  
ATOM   2927  CA  VAL   180      56.783  39.093  64.336  1.00  0.00           C  
ATOM   2928  HA  VAL   180      57.805  39.061  63.960  1.00  0.00           H  
ATOM   2929  CB  VAL   180      56.457  37.634  64.637  1.00  0.00           C  
ATOM   2930  HB  VAL   180      56.607  37.067  63.718  1.00  0.00           H  
ATOM   2931  CG1 VAL   180      57.478  37.149  65.740  1.00  0.00           C  
ATOM   2932 HG11 VAL   180      57.197  37.633  66.675  1.00  0.00           H  
ATOM   2933 HG12 VAL   180      57.295  36.084  65.877  1.00  0.00           H  
ATOM   2934 HG13 VAL   180      58.528  37.357  65.535  1.00  0.00           H  
ATOM   2935  CG2 VAL   180      55.087  37.392  65.131  1.00  0.00           C  
ATOM   2936 HG21 VAL   180      54.964  36.377  65.508  1.00  0.00           H  
ATOM   2937 HG22 VAL   180      54.776  38.043  65.948  1.00  0.00           H  
ATOM   2938 HG23 VAL   180      54.333  37.539  64.357  1.00  0.00           H  
ATOM   2939  C   VAL   180      55.887  39.707  63.169  1.00  0.00           C  
ATOM   2940  O   VAL   180      56.291  39.747  62.011  1.00  0.00           O  
ATOM   2941  N   PHE   181      54.724  40.287  63.505  1.00  0.00           N  
ATOM   2942  H   PHE   181      54.435  40.426  64.463  1.00  0.00           H  
ATOM   2943  CA  PHE   181      54.078  41.155  62.537  1.00  0.00           C  
ATOM   2944  HA  PHE   181      53.689  40.509  61.750  1.00  0.00           H  
ATOM   2945  CB  PHE   181      52.746  41.641  63.135  1.00  0.00           C  
ATOM   2946  HB2 PHE   181      52.117  40.753  63.192  1.00  0.00           H  
ATOM   2947  HB3 PHE   181      52.952  41.948  64.160  1.00  0.00           H  
ATOM   2948  CG  PHE   181      52.070  42.826  62.567  1.00  0.00           C  
ATOM   2949  CD1 PHE   181      50.955  42.547  61.710  1.00  0.00           C  
ATOM   2950  HD1 PHE   181      50.728  41.541  61.390  1.00  0.00           H  
ATOM   2951  CE1 PHE   181      50.198  43.573  61.144  1.00  0.00           C  
ATOM   2952  HE1 PHE   181      49.371  43.415  60.468  1.00  0.00           H  
ATOM   2953  CZ  PHE   181      50.522  44.912  61.366  1.00  0.00           C  
ATOM   2954  HZ  PHE   181      49.879  45.735  61.090  1.00  0.00           H  
ATOM   2955  CE2 PHE   181      51.711  45.192  62.132  1.00  0.00           C  
ATOM   2956  HE2 PHE   181      52.110  46.188  62.254  1.00  0.00           H  
ATOM   2957  CD2 PHE   181      52.404  44.195  62.765  1.00  0.00           C  
ATOM   2958  HD2 PHE   181      53.306  44.415  63.316  1.00  0.00           H  
ATOM   2959  C   PHE   181      54.929  42.212  61.766  1.00  0.00           C  
ATOM   2960  O   PHE   181      54.948  42.200  60.542  1.00  0.00           O  
ATOM   2961  N   TRP   182      55.630  43.097  62.460  1.00  0.00           N  
ATOM   2962  H   TRP   182      55.551  43.046  63.466  1.00  0.00           H  
ATOM   2963  CA  TRP   182      56.370  44.161  61.869  1.00  0.00           C  
ATOM   2964  HA  TRP   182      55.671  44.510  61.109  1.00  0.00           H  
ATOM   2965  CB  TRP   182      56.758  45.328  62.950  1.00  0.00           C  
ATOM   2966  HB2 TRP   182      57.223  44.852  63.813  1.00  0.00           H  
ATOM   2967  HB3 TRP   182      57.575  45.924  62.544  1.00  0.00           H  
ATOM   2968  CG  TRP   182      55.653  46.223  63.446  1.00  0.00           C  
ATOM   2969  CD1 TRP   182      55.209  46.250  64.691  1.00  0.00           C  
ATOM   2970  HD1 TRP   182      55.683  45.691  65.484  1.00  0.00           H  
ATOM   2971  NE1 TRP   182      54.241  47.203  64.813  1.00  0.00           N  
ATOM   2972  HE1 TRP   182      53.791  47.569  65.640  1.00  0.00           H  
ATOM   2973  CE2 TRP   182      53.891  47.761  63.674  1.00  0.00           C  
ATOM   2974  CZ2 TRP   182      53.051  48.799  63.414  1.00  0.00           C  
ATOM   2975  HZ2 TRP   182      52.326  49.090  64.160  1.00  0.00           H  
ATOM   2976  CH2 TRP   182      52.917  49.113  62.055  1.00  0.00           C  
ATOM   2977  HH2 TRP   182      52.274  49.953  61.838  1.00  0.00           H  
ATOM   2978  CZ3 TRP   182      53.733  48.597  61.082  1.00  0.00           C  
ATOM   2979  HZ3 TRP   182      53.577  48.833  60.039  1.00  0.00           H  
ATOM   2980  CE3 TRP   182      54.653  47.604  61.404  1.00  0.00           C  
ATOM   2981  HE3 TRP   182      55.410  47.166  60.770  1.00  0.00           H  
ATOM   2982  CD2 TRP   182      54.779  47.123  62.728  1.00  0.00           C  
ATOM   2983  C   TRP   182      57.667  43.756  61.176  1.00  0.00           C  
ATOM   2984  O   TRP   182      57.977  44.213  60.112  1.00  0.00           O  
ATOM   2985  N   LEU   183      58.308  42.676  61.681  1.00  0.00           N  
ATOM   2986  H   LEU   183      57.881  42.257  62.495  1.00  0.00           H  
ATOM   2987  CA  LEU   183      59.392  41.963  60.952  1.00  0.00           C  
ATOM   2988  HA  LEU   183      60.136  42.725  60.721  1.00  0.00           H  
ATOM   2989  CB  LEU   183      59.976  40.920  61.952  1.00  0.00           C  
ATOM   2990  HB2 LEU   183      59.128  40.275  62.183  1.00  0.00           H  
ATOM   2991  HB3 LEU   183      60.702  40.261  61.477  1.00  0.00           H  
ATOM   2992  CG  LEU   183      60.733  41.376  63.184  1.00  0.00           C  
ATOM   2993  HG  LEU   183      60.036  41.900  63.839  1.00  0.00           H  
ATOM   2994  CD1 LEU   183      61.291  40.178  63.908  1.00  0.00           C  
ATOM   2995 HD11 LEU   183      60.423  39.664  64.321  1.00  0.00           H  
ATOM   2996 HD12 LEU   183      61.844  39.502  63.256  1.00  0.00           H  
ATOM   2997 HD13 LEU   183      61.847  40.436  64.809  1.00  0.00           H  
ATOM   2998  CD2 LEU   183      61.714  42.506  62.796  1.00  0.00           C  
ATOM   2999 HD21 LEU   183      62.463  42.679  63.569  1.00  0.00           H  
ATOM   3000 HD22 LEU   183      62.234  42.247  61.873  1.00  0.00           H  
ATOM   3001 HD23 LEU   183      61.050  43.357  62.642  1.00  0.00           H  
ATOM   3002  C   LEU   183      58.942  41.410  59.663  1.00  0.00           C  
ATOM   3003  O   LEU   183      59.731  41.660  58.687  1.00  0.00           O  
ATOM   3004  N   MET   184      57.716  40.839  59.527  1.00  0.00           N  
ATOM   3005  H   MET   184      57.234  40.680  60.401  1.00  0.00           H  
ATOM   3006  CA  MET   184      57.215  40.478  58.213  1.00  0.00           C  
ATOM   3007  HA  MET   184      57.981  39.829  57.789  1.00  0.00           H  
ATOM   3008  CB  MET   184      55.927  39.697  58.422  1.00  0.00           C  
ATOM   3009  HB2 MET   184      56.225  38.735  58.839  1.00  0.00           H  
ATOM   3010  HB3 MET   184      55.195  40.266  58.996  1.00  0.00           H  
ATOM   3011  CG  MET   184      55.306  39.533  57.020  1.00  0.00           C  
ATOM   3012  HG2 MET   184      56.040  39.488  56.215  1.00  0.00           H  
ATOM   3013  HG3 MET   184      54.908  38.519  56.995  1.00  0.00           H  
ATOM   3014  SD  MET   184      53.978  40.729  56.440  1.00  0.00           S  
ATOM   3015  CE  MET   184      52.719  40.538  57.763  1.00  0.00           C  
ATOM   3016  HE1 MET   184      53.087  41.094  58.625  1.00  0.00           H  
ATOM   3017  HE2 MET   184      51.793  40.982  57.398  1.00  0.00           H  
ATOM   3018  HE3 MET   184      52.518  39.517  58.085  1.00  0.00           H  
ATOM   3019  C   MET   184      57.016  41.743  57.307  1.00  0.00           C  
ATOM   3020  O   MET   184      57.510  41.892  56.181  1.00  0.00           O  
ATOM   3021  N   TRP   185      56.281  42.708  57.889  1.00  0.00           N  
ATOM   3022  H   TRP   185      55.847  42.427  58.757  1.00  0.00           H  
ATOM   3023  CA  TRP   185      55.973  44.004  57.222  1.00  0.00           C  
ATOM   3024  HA  TRP   185      55.454  43.765  56.294  1.00  0.00           H  
ATOM   3025  CB  TRP   185      55.101  44.951  58.022  1.00  0.00           C  
ATOM   3026  HB2 TRP   185      54.164  44.444  58.255  1.00  0.00           H  
ATOM   3027  HB3 TRP   185      55.647  45.183  58.937  1.00  0.00           H  
ATOM   3028  CG  TRP   185      54.787  46.230  57.270  1.00  0.00           C  
ATOM   3029  CD1 TRP   185      55.195  47.462  57.663  1.00  0.00           C  
ATOM   3030  HD1 TRP   185      55.748  47.750  58.545  1.00  0.00           H  
ATOM   3031  NE1 TRP   185      54.882  48.339  56.677  1.00  0.00           N  
ATOM   3032  HE1 TRP   185      55.141  49.311  56.776  1.00  0.00           H  
ATOM   3033  CE2 TRP   185      54.341  47.733  55.582  1.00  0.00           C  
ATOM   3034  CZ2 TRP   185      53.881  48.296  54.331  1.00  0.00           C  
ATOM   3035  HZ2 TRP   185      53.862  49.369  54.209  1.00  0.00           H  
ATOM   3036  CH2 TRP   185      53.446  47.402  53.378  1.00  0.00           C  
ATOM   3037  HH2 TRP   185      52.932  47.730  52.486  1.00  0.00           H  
ATOM   3038  CZ3 TRP   185      53.523  46.033  53.577  1.00  0.00           C  
ATOM   3039  HZ3 TRP   185      53.141  45.354  52.829  1.00  0.00           H  
ATOM   3040  CE3 TRP   185      53.879  45.442  54.802  1.00  0.00           C  
ATOM   3041  HE3 TRP   185      53.927  44.379  54.988  1.00  0.00           H  
ATOM   3042  CD2 TRP   185      54.234  46.341  55.901  1.00  0.00           C  
ATOM   3043  C   TRP   185      57.294  44.745  56.743  1.00  0.00           C  
ATOM   3044  O   TRP   185      57.232  45.335  55.623  1.00  0.00           O  
ATOM   3045  N   PHE   186      58.422  44.486  57.454  1.00  0.00           N  
ATOM   3046  H   PHE   186      58.395  44.132  58.399  1.00  0.00           H  
ATOM   3047  CA  PHE   186      59.704  44.909  56.880  1.00  0.00           C  
ATOM   3048  HA  PHE   186      59.510  45.944  56.598  1.00  0.00           H  
ATOM   3049  CB  PHE   186      60.834  44.908  57.837  1.00  0.00           C  
ATOM   3050  HB2 PHE   186      60.632  45.590  58.662  1.00  0.00           H  
ATOM   3051  HB3 PHE   186      60.767  43.964  58.376  1.00  0.00           H  
ATOM   3052  CG  PHE   186      62.223  45.123  57.173  1.00  0.00           C  
ATOM   3053  CD1 PHE   186      63.173  44.049  57.134  1.00  0.00           C  
ATOM   3054  HD1 PHE   186      62.921  43.096  57.575  1.00  0.00           H  
ATOM   3055  CE1 PHE   186      64.438  44.219  56.470  1.00  0.00           C  
ATOM   3056  HE1 PHE   186      65.141  43.402  56.401  1.00  0.00           H  
ATOM   3057  CZ  PHE   186      64.699  45.418  55.758  1.00  0.00           C  
ATOM   3058  HZ  PHE   186      65.542  45.520  55.091  1.00  0.00           H  
ATOM   3059  CE2 PHE   186      63.850  46.564  55.889  1.00  0.00           C  
ATOM   3060  HE2 PHE   186      64.079  47.515  55.431  1.00  0.00           H  
ATOM   3061  CD2 PHE   186      62.575  46.435  56.620  1.00  0.00           C  
ATOM   3062  HD2 PHE   186      61.857  47.239  56.693  1.00  0.00           H  
ATOM   3063  C   PHE   186      60.112  44.207  55.574  1.00  0.00           C  
ATOM   3064  O   PHE   186      60.409  44.835  54.613  1.00  0.00           O  
ATOM   3065  N   LEU   187      60.088  42.855  55.547  1.00  0.00           N  
ATOM   3066  H   LEU   187      59.741  42.402  56.380  1.00  0.00           H  
ATOM   3067  CA  LEU   187      60.329  41.980  54.385  1.00  0.00           C  
ATOM   3068  HA  LEU   187      61.365  42.120  54.077  1.00  0.00           H  
ATOM   3069  CB  LEU   187      60.101  40.549  54.981  1.00  0.00           C  
ATOM   3070  HB2 LEU   187      60.599  40.351  55.930  1.00  0.00           H  
ATOM   3071  HB3 LEU   187      59.039  40.368  55.146  1.00  0.00           H  
ATOM   3072  CG  LEU   187      60.591  39.363  54.015  1.00  0.00           C  
ATOM   3073  HG  LEU   187      60.048  39.447  53.073  1.00  0.00           H  
ATOM   3074  CD1 LEU   187      62.116  39.422  53.705  1.00  0.00           C  
ATOM   3075 HD11 LEU   187      62.531  38.415  53.747  1.00  0.00           H  
ATOM   3076 HD12 LEU   187      62.308  39.957  52.775  1.00  0.00           H  
ATOM   3077 HD13 LEU   187      62.499  40.124  54.445  1.00  0.00           H  
ATOM   3078  CD2 LEU   187      60.191  38.030  54.665  1.00  0.00           C  
ATOM   3079 HD21 LEU   187      60.296  37.158  54.018  1.00  0.00           H  
ATOM   3080 HD22 LEU   187      60.806  37.873  55.550  1.00  0.00           H  
ATOM   3081 HD23 LEU   187      59.191  37.980  55.096  1.00  0.00           H  
ATOM   3082  C   LEU   187      59.483  42.239  53.140  1.00  0.00           C  
ATOM   3083  O   LEU   187      60.044  42.197  52.068  1.00  0.00           O  
ATOM   3084  N   ALA   188      58.256  42.560  53.394  1.00  0.00           N  
ATOM   3085  H   ALA   188      57.849  42.409  54.306  1.00  0.00           H  
ATOM   3086  CA  ALA   188      57.322  43.017  52.385  1.00  0.00           C  
ATOM   3087  HA  ALA   188      57.352  42.350  51.524  1.00  0.00           H  
ATOM   3088  CB  ALA   188      55.971  43.031  53.113  1.00  0.00           C  
ATOM   3089  HB1 ALA   188      55.570  42.060  53.404  1.00  0.00           H  
ATOM   3090  HB2 ALA   188      55.986  43.599  54.043  1.00  0.00           H  
ATOM   3091  HB3 ALA   188      55.271  43.431  52.380  1.00  0.00           H  
ATOM   3092  C   ALA   188      57.701  44.361  51.903  1.00  0.00           C  
ATOM   3093  O   ALA   188      58.112  44.510  50.769  1.00  0.00           O  
ATOM   3094  N   SER   189      57.666  45.463  52.739  1.00  0.00           N  
ATOM   3095  H   SER   189      57.584  45.248  53.723  1.00  0.00           H  
ATOM   3096  CA  SER   189      57.877  46.877  52.435  1.00  0.00           C  
ATOM   3097  HA  SER   189      57.256  47.228  51.611  1.00  0.00           H  
ATOM   3098  CB  SER   189      57.290  47.730  53.570  1.00  0.00           C  
ATOM   3099  HB2 SER   189      57.086  48.734  53.196  1.00  0.00           H  
ATOM   3100  HB3 SER   189      56.284  47.366  53.777  1.00  0.00           H  
ATOM   3101  OG  SER   189      58.125  47.549  54.692  1.00  0.00           O  
ATOM   3102  HG  SER   189      57.696  46.814  55.137  1.00  0.00           H  
ATOM   3103  C   SER   189      59.319  47.252  52.037  1.00  0.00           C  
ATOM   3104  O   SER   189      59.591  48.328  51.526  1.00  0.00           O  
ATOM   3105  N   LEU   190      60.233  46.310  52.261  1.00  0.00           N  
ATOM   3106  H   LEU   190      59.920  45.489  52.760  1.00  0.00           H  
ATOM   3107  CA  LEU   190      61.574  46.302  51.632  1.00  0.00           C  
ATOM   3108  HA  LEU   190      62.004  47.290  51.798  1.00  0.00           H  
ATOM   3109  CB  LEU   190      62.405  45.138  52.177  1.00  0.00           C  
ATOM   3110  HB2 LEU   190      62.735  45.454  53.167  1.00  0.00           H  
ATOM   3111  HB3 LEU   190      61.736  44.309  52.409  1.00  0.00           H  
ATOM   3112  CG  LEU   190      63.600  44.650  51.390  1.00  0.00           C  
ATOM   3113  HG  LEU   190      63.730  45.218  50.469  1.00  0.00           H  
ATOM   3114  CD1 LEU   190      64.873  44.690  52.269  1.00  0.00           C  
ATOM   3115 HD11 LEU   190      64.839  43.893  53.011  1.00  0.00           H  
ATOM   3116 HD12 LEU   190      65.710  44.430  51.620  1.00  0.00           H  
ATOM   3117 HD13 LEU   190      65.024  45.633  52.794  1.00  0.00           H  
ATOM   3118  CD2 LEU   190      63.378  43.241  50.866  1.00  0.00           C  
ATOM   3119 HD21 LEU   190      64.290  42.785  50.481  1.00  0.00           H  
ATOM   3120 HD22 LEU   190      63.188  42.652  51.763  1.00  0.00           H  
ATOM   3121 HD23 LEU   190      62.539  43.276  50.172  1.00  0.00           H  
ATOM   3122  C   LEU   190      61.314  46.328  50.107  1.00  0.00           C  
ATOM   3123  O   LEU   190      62.001  47.053  49.347  1.00  0.00           O  
ATOM   3124  N   GLY   191      60.372  45.543  49.524  1.00  0.00           N  
ATOM   3125  H   GLY   191      59.885  44.977  50.205  1.00  0.00           H  
ATOM   3126  CA  GLY   191      59.952  45.655  48.068  1.00  0.00           C  
ATOM   3127  HA2 GLY   191      60.764  45.426  47.377  1.00  0.00           H  
ATOM   3128  HA3 GLY   191      59.171  44.933  47.832  1.00  0.00           H  
ATOM   3129  C   GLY   191      59.416  47.037  47.760  1.00  0.00           C  
ATOM   3130  O   GLY   191      59.985  47.667  46.872  1.00  0.00           O  
ATOM   3131  N   LEU   192      58.512  47.667  48.521  1.00  0.00           N  
ATOM   3132  H   LEU   192      57.925  47.117  49.133  1.00  0.00           H  
ATOM   3133  CA  LEU   192      57.927  48.899  48.144  1.00  0.00           C  
ATOM   3134  HA  LEU   192      57.587  48.843  47.110  1.00  0.00           H  
ATOM   3135  CB  LEU   192      56.658  49.058  48.925  1.00  0.00           C  
ATOM   3136  HB2 LEU   192      55.995  48.313  48.485  1.00  0.00           H  
ATOM   3137  HB3 LEU   192      56.812  48.853  49.984  1.00  0.00           H  
ATOM   3138  CG  LEU   192      55.962  50.500  48.881  1.00  0.00           C  
ATOM   3139  HG  LEU   192      56.725  51.198  49.226  1.00  0.00           H  
ATOM   3140  CD1 LEU   192      55.603  50.824  47.487  1.00  0.00           C  
ATOM   3141 HD11 LEU   192      54.998  51.730  47.446  1.00  0.00           H  
ATOM   3142 HD12 LEU   192      56.548  51.072  47.003  1.00  0.00           H  
ATOM   3143 HD13 LEU   192      55.138  49.944  47.043  1.00  0.00           H  
ATOM   3144  CD2 LEU   192      54.706  50.575  49.758  1.00  0.00           C  
ATOM   3145 HD21 LEU   192      53.921  50.071  49.195  1.00  0.00           H  
ATOM   3146 HD22 LEU   192      54.785  50.235  50.791  1.00  0.00           H  
ATOM   3147 HD23 LEU   192      54.388  51.613  49.848  1.00  0.00           H  
ATOM   3148  C   LEU   192      58.936  50.121  48.129  1.00  0.00           C  
ATOM   3149  O   LEU   192      59.024  50.848  47.114  1.00  0.00           O  
ATOM   3150  N   VAL   193      59.801  50.174  49.179  1.00  0.00           N  
ATOM   3151  H   VAL   193      59.713  49.526  49.949  1.00  0.00           H  
ATOM   3152  CA  VAL   193      60.977  51.047  49.214  1.00  0.00           C  
ATOM   3153  HA  VAL   193      60.567  52.054  49.137  1.00  0.00           H  
ATOM   3154  CB  VAL   193      61.632  50.847  50.569  1.00  0.00           C  
ATOM   3155  HB  VAL   193      61.805  49.776  50.676  1.00  0.00           H  
ATOM   3156  CG1 VAL   193      62.957  51.618  50.648  1.00  0.00           C  
ATOM   3157 HG11 VAL   193      63.259  51.831  51.673  1.00  0.00           H  
ATOM   3158 HG12 VAL   193      63.721  51.102  50.067  1.00  0.00           H  
ATOM   3159 HG13 VAL   193      62.869  52.551  50.091  1.00  0.00           H  
ATOM   3160  CG2 VAL   193      60.640  51.392  51.638  1.00  0.00           C  
ATOM   3161 HG21 VAL   193      60.982  52.403  51.860  1.00  0.00           H  
ATOM   3162 HG22 VAL   193      59.579  51.237  51.444  1.00  0.00           H  
ATOM   3163 HG23 VAL   193      60.782  50.750  52.508  1.00  0.00           H  
ATOM   3164  C   VAL   193      61.912  50.835  48.034  1.00  0.00           C  
ATOM   3165  O   VAL   193      62.436  51.827  47.453  1.00  0.00           O  
ATOM   3166  N   LEU   194      62.243  49.569  47.634  1.00  0.00           N  
ATOM   3167  H   LEU   194      61.833  48.739  48.038  1.00  0.00           H  
ATOM   3168  CA  LEU   194      63.215  49.293  46.529  1.00  0.00           C  
ATOM   3169  HA  LEU   194      63.959  50.089  46.508  1.00  0.00           H  
ATOM   3170  CB  LEU   194      63.770  47.872  46.786  1.00  0.00           C  
ATOM   3171  HB2 LEU   194      63.020  47.179  47.168  1.00  0.00           H  
ATOM   3172  HB3 LEU   194      64.290  47.614  45.863  1.00  0.00           H  
ATOM   3173  CG  LEU   194      64.780  47.873  47.959  1.00  0.00           C  
ATOM   3174  HG  LEU   194      64.340  48.304  48.858  1.00  0.00           H  
ATOM   3175  CD1 LEU   194      65.173  46.405  48.231  1.00  0.00           C  
ATOM   3176 HD11 LEU   194      65.818  46.099  47.408  1.00  0.00           H  
ATOM   3177 HD12 LEU   194      65.687  46.231  49.176  1.00  0.00           H  
ATOM   3178 HD13 LEU   194      64.295  45.761  48.181  1.00  0.00           H  
ATOM   3179  CD2 LEU   194      66.040  48.542  47.547  1.00  0.00           C  
ATOM   3180 HD21 LEU   194      66.349  48.060  46.619  1.00  0.00           H  
ATOM   3181 HD22 LEU   194      65.838  49.593  47.341  1.00  0.00           H  
ATOM   3182 HD23 LEU   194      66.791  48.567  48.337  1.00  0.00           H  
ATOM   3183  C   LEU   194      62.584  49.419  45.150  1.00  0.00           C  
ATOM   3184  O   LEU   194      63.291  49.996  44.317  1.00  0.00           O  
ATOM   3185  N   GLU   195      61.344  48.999  44.933  1.00  0.00           N  
ATOM   3186  H   GLU   195      60.834  48.639  45.728  1.00  0.00           H  
ATOM   3187  CA  GLU   195      60.600  49.326  43.700  1.00  0.00           C  
ATOM   3188  HA  GLU   195      61.128  48.861  42.868  1.00  0.00           H  
ATOM   3189  CB  GLU   195      59.194  48.594  43.783  1.00  0.00           C  
ATOM   3190  HB2 GLU   195      59.448  47.549  43.958  1.00  0.00           H  
ATOM   3191  HB3 GLU   195      58.725  49.009  44.675  1.00  0.00           H  
ATOM   3192  CG  GLU   195      58.251  48.667  42.575  1.00  0.00           C  
ATOM   3193  HG2 GLU   195      58.182  49.693  42.216  1.00  0.00           H  
ATOM   3194  HG3 GLU   195      58.649  48.063  41.760  1.00  0.00           H  
ATOM   3195  CD  GLU   195      56.779  48.240  42.885  1.00  0.00           C  
ATOM   3196  OE1 GLU   195      55.929  48.461  42.005  1.00  0.00           O  
ATOM   3197  OE2 GLU   195      56.555  47.516  43.867  1.00  0.00           O  
ATOM   3198  C   GLU   195      60.457  50.851  43.511  1.00  0.00           C  
ATOM   3199  O   GLU   195      60.806  51.294  42.498  1.00  0.00           O  
ATOM   3200  N   ALA   196      60.101  51.524  44.603  1.00  0.00           N  
ATOM   3201  H   ALA   196      59.790  50.972  45.389  1.00  0.00           H  
ATOM   3202  CA  ALA   196      60.054  53.000  44.616  1.00  0.00           C  
ATOM   3203  HA  ALA   196      59.236  53.327  43.975  1.00  0.00           H  
ATOM   3204  CB  ALA   196      59.751  53.578  46.040  1.00  0.00           C  
ATOM   3205  HB1 ALA   196      59.696  54.665  45.982  1.00  0.00           H  
ATOM   3206  HB2 ALA   196      58.813  53.138  46.380  1.00  0.00           H  
ATOM   3207  HB3 ALA   196      60.550  53.424  46.765  1.00  0.00           H  
ATOM   3208  C   ALA   196      61.397  53.604  44.202  1.00  0.00           C  
ATOM   3209  O   ALA   196      61.418  54.196  43.064  1.00  0.00           O  
ATOM   3210  N   VAL   197      62.525  53.418  44.795  1.00  0.00           N  
ATOM   3211  H   VAL   197      62.489  52.847  45.627  1.00  0.00           H  
ATOM   3212  CA  VAL   197      63.805  54.048  44.567  1.00  0.00           C  
ATOM   3213  HA  VAL   197      63.525  55.096  44.452  1.00  0.00           H  
ATOM   3214  CB  VAL   197      64.767  54.000  45.780  1.00  0.00           C  
ATOM   3215  HB  VAL   197      64.138  53.907  46.666  1.00  0.00           H  
ATOM   3216  CG1 VAL   197      65.794  52.846  45.826  1.00  0.00           C  
ATOM   3217 HG11 VAL   197      66.384  53.060  46.717  1.00  0.00           H  
ATOM   3218 HG12 VAL   197      65.318  51.866  45.787  1.00  0.00           H  
ATOM   3219 HG13 VAL   197      66.533  52.935  45.029  1.00  0.00           H  
ATOM   3220  CG2 VAL   197      65.511  55.280  45.865  1.00  0.00           C  
ATOM   3221 HG21 VAL   197      64.908  56.188  45.875  1.00  0.00           H  
ATOM   3222 HG22 VAL   197      66.207  55.264  46.703  1.00  0.00           H  
ATOM   3223 HG23 VAL   197      66.197  55.376  45.024  1.00  0.00           H  
ATOM   3224  C   VAL   197      64.518  53.688  43.254  1.00  0.00           C  
ATOM   3225  O   VAL   197      65.285  54.477  42.719  1.00  0.00           O  
ATOM   3226  N   LEU   198      64.184  52.493  42.761  1.00  0.00           N  
ATOM   3227  H   LEU   198      63.652  51.876  43.358  1.00  0.00           H  
ATOM   3228  CA  LEU   198      64.856  51.977  41.625  1.00  0.00           C  
ATOM   3229  HA  LEU   198      65.810  52.485  41.491  1.00  0.00           H  
ATOM   3230  CB  LEU   198      65.173  50.441  41.759  1.00  0.00           C  
ATOM   3231  HB2 LEU   198      65.664  50.323  42.725  1.00  0.00           H  
ATOM   3232  HB3 LEU   198      64.285  49.817  41.862  1.00  0.00           H  
ATOM   3233  CG  LEU   198      65.846  49.740  40.627  1.00  0.00           C  
ATOM   3234  HG  LEU   198      65.239  49.867  39.730  1.00  0.00           H  
ATOM   3235  CD1 LEU   198      67.319  50.163  40.290  1.00  0.00           C  
ATOM   3236 HD11 LEU   198      67.793  49.357  39.730  1.00  0.00           H  
ATOM   3237 HD12 LEU   198      67.401  51.055  39.669  1.00  0.00           H  
ATOM   3238 HD13 LEU   198      67.863  50.420  41.199  1.00  0.00           H  
ATOM   3239  CD2 LEU   198      65.870  48.229  40.922  1.00  0.00           C  
ATOM   3240 HD21 LEU   198      66.500  48.022  41.788  1.00  0.00           H  
ATOM   3241 HD22 LEU   198      64.870  47.845  41.126  1.00  0.00           H  
ATOM   3242 HD23 LEU   198      66.233  47.639  40.080  1.00  0.00           H  
ATOM   3243  C   LEU   198      64.126  52.061  40.260  1.00  0.00           C  
ATOM   3244  O   LEU   198      64.757  52.212  39.242  1.00  0.00           O  
ATOM   3245  N   PHE   199      62.794  52.198  40.402  1.00  0.00           N  
ATOM   3246  H   PHE   199      62.402  52.157  41.332  1.00  0.00           H  
ATOM   3247  CA  PHE   199      61.975  52.432  39.294  1.00  0.00           C  
ATOM   3248  HA  PHE   199      62.576  52.635  38.408  1.00  0.00           H  
ATOM   3249  CB  PHE   199      61.241  51.121  38.867  1.00  0.00           C  
ATOM   3250  HB2 PHE   199      60.621  50.738  39.678  1.00  0.00           H  
ATOM   3251  HB3 PHE   199      60.633  51.488  38.040  1.00  0.00           H  
ATOM   3252  CG  PHE   199      62.257  50.114  38.243  1.00  0.00           C  
ATOM   3253  CD1 PHE   199      62.685  50.256  36.933  1.00  0.00           C  
ATOM   3254  HD1 PHE   199      62.322  51.038  36.284  1.00  0.00           H  
ATOM   3255  CE1 PHE   199      63.490  49.270  36.315  1.00  0.00           C  
ATOM   3256  HE1 PHE   199      63.895  49.476  35.336  1.00  0.00           H  
ATOM   3257  CZ  PHE   199      63.763  48.060  36.959  1.00  0.00           C  
ATOM   3258  HZ  PHE   199      64.294  47.256  36.472  1.00  0.00           H  
ATOM   3259  CE2 PHE   199      63.470  47.989  38.307  1.00  0.00           C  
ATOM   3260  HE2 PHE   199      63.861  47.134  38.841  1.00  0.00           H  
ATOM   3261  CD2 PHE   199      62.671  48.976  38.926  1.00  0.00           C  
ATOM   3262  HD2 PHE   199      62.452  48.860  39.977  1.00  0.00           H  
ATOM   3263  C   PHE   199      60.948  53.579  39.371  1.00  0.00           C  
ATOM   3264  O   PHE   199      60.981  54.493  38.500  1.00  0.00           O  
ATOM   3265  N   LEU   200      60.098  53.548  40.395  1.00  0.00           N  
ATOM   3266  H   LEU   200      60.241  52.827  41.088  1.00  0.00           H  
ATOM   3267  CA  LEU   200      58.900  54.431  40.420  1.00  0.00           C  
ATOM   3268  HA  LEU   200      58.435  54.281  39.445  1.00  0.00           H  
ATOM   3269  CB  LEU   200      57.937  53.974  41.530  1.00  0.00           C  
ATOM   3270  HB2 LEU   200      58.430  54.201  42.475  1.00  0.00           H  
ATOM   3271  HB3 LEU   200      57.018  54.556  41.460  1.00  0.00           H  
ATOM   3272  CG  LEU   200      57.538  52.494  41.540  1.00  0.00           C  
ATOM   3273  HG  LEU   200      58.424  51.858  41.542  1.00  0.00           H  
ATOM   3274  CD1 LEU   200      56.725  52.233  42.822  1.00  0.00           C  
ATOM   3275 HD11 LEU   200      57.325  52.341  43.726  1.00  0.00           H  
ATOM   3276 HD12 LEU   200      55.982  53.024  42.927  1.00  0.00           H  
ATOM   3277 HD13 LEU   200      56.285  51.240  42.735  1.00  0.00           H  
ATOM   3278  CD2 LEU   200      56.579  52.243  40.375  1.00  0.00           C  
ATOM   3279 HD21 LEU   200      57.116  52.338  39.432  1.00  0.00           H  
ATOM   3280 HD22 LEU   200      56.370  51.173  40.384  1.00  0.00           H  
ATOM   3281 HD23 LEU   200      55.629  52.769  40.471  1.00  0.00           H  
ATOM   3282  C   LEU   200      59.134  55.924  40.528  1.00  0.00           C  
ATOM   3283  O   LEU   200      58.547  56.706  39.828  1.00  0.00           O  
ATOM   3284  N   LEU   201      59.983  56.301  41.524  1.00  0.00           N  
ATOM   3285  H   LEU   201      60.322  55.594  42.160  1.00  0.00           H  
ATOM   3286  CA  LEU   201      60.405  57.700  41.666  1.00  0.00           C  
ATOM   3287  HA  LEU   201      59.517  58.331  41.700  1.00  0.00           H  
ATOM   3288  CB  LEU   201      61.135  58.013  42.959  1.00  0.00           C  
ATOM   3289  HB2 LEU   201      62.167  57.672  42.883  1.00  0.00           H  
ATOM   3290  HB3 LEU   201      61.230  59.099  42.983  1.00  0.00           H  
ATOM   3291  CG  LEU   201      60.414  57.571  44.256  1.00  0.00           C  
ATOM   3292  HG  LEU   201      60.213  56.506  44.138  1.00  0.00           H  
ATOM   3293  CD1 LEU   201      61.395  57.877  45.402  1.00  0.00           C  
ATOM   3294 HD11 LEU   201      61.046  57.462  46.347  1.00  0.00           H  
ATOM   3295 HD12 LEU   201      62.401  57.519  45.187  1.00  0.00           H  
ATOM   3296 HD13 LEU   201      61.653  58.916  45.603  1.00  0.00           H  
ATOM   3297  CD2 LEU   201      59.191  58.417  44.485  1.00  0.00           C  
ATOM   3298 HD21 LEU   201      58.598  58.095  45.342  1.00  0.00           H  
ATOM   3299 HD22 LEU   201      59.532  59.421  44.735  1.00  0.00           H  
ATOM   3300 HD23 LEU   201      58.555  58.296  43.608  1.00  0.00           H  
ATOM   3301  C   LEU   201      61.274  58.082  40.447  1.00  0.00           C  
ATOM   3302  O   LEU   201      60.934  59.085  39.755  1.00  0.00           O  
ATOM   3303  N   PRO   202      62.209  57.240  39.906  1.00  0.00           N  
ATOM   3304  CD  PRO   202      62.869  56.118  40.623  1.00  0.00           C  
ATOM   3305  HD2 PRO   202      62.514  55.087  40.604  1.00  0.00           H  
ATOM   3306  HD3 PRO   202      62.893  56.158  41.712  1.00  0.00           H  
ATOM   3307  CG  PRO   202      64.290  56.101  40.074  1.00  0.00           C  
ATOM   3308  HG2 PRO   202      64.706  55.096  40.131  1.00  0.00           H  
ATOM   3309  HG3 PRO   202      64.891  56.833  40.614  1.00  0.00           H  
ATOM   3310  CB  PRO   202      64.056  56.528  38.663  1.00  0.00           C  
ATOM   3311  HB2 PRO   202      63.604  55.660  38.183  1.00  0.00           H  
ATOM   3312  HB3 PRO   202      64.950  56.809  38.106  1.00  0.00           H  
ATOM   3313  CA  PRO   202      63.015  57.622  38.795  1.00  0.00           C  
ATOM   3314  HA  PRO   202      63.632  58.492  39.020  1.00  0.00           H  
ATOM   3315  C   PRO   202      62.160  57.819  37.477  1.00  0.00           C  
ATOM   3316  O   PRO   202      62.322  58.856  36.784  1.00  0.00           O  
ATOM   3317  N   TRP   203      61.161  57.016  37.164  1.00  0.00           N  
ATOM   3318  H   TRP   203      61.103  56.162  37.701  1.00  0.00           H  
ATOM   3319  CA  TRP   203      60.349  56.961  35.931  1.00  0.00           C  
ATOM   3320  HA  TRP   203      60.898  57.198  35.020  1.00  0.00           H  
ATOM   3321  CB  TRP   203      59.836  55.588  35.811  1.00  0.00           C  
ATOM   3322  HB2 TRP   203      60.688  54.929  35.647  1.00  0.00           H  
ATOM   3323  HB3 TRP   203      59.447  55.224  36.763  1.00  0.00           H  
ATOM   3324  CG  TRP   203      58.751  55.331  34.781  1.00  0.00           C  
ATOM   3325  CD1 TRP   203      58.953  55.251  33.451  1.00  0.00           C  
ATOM   3326  HD1 TRP   203      59.883  55.477  32.951  1.00  0.00           H  
ATOM   3327  NE1 TRP   203      57.793  54.828  32.817  1.00  0.00           N  
ATOM   3328  HE1 TRP   203      57.884  54.544  31.852  1.00  0.00           H  
ATOM   3329  CE2 TRP   203      56.792  54.580  33.661  1.00  0.00           C  
ATOM   3330  CZ2 TRP   203      55.515  54.100  33.553  1.00  0.00           C  
ATOM   3331  HZ2 TRP   203      55.007  53.959  32.611  1.00  0.00           H  
ATOM   3332  CH2 TRP   203      54.675  54.046  34.698  1.00  0.00           C  
ATOM   3333  HH2 TRP   203      53.663  53.705  34.537  1.00  0.00           H  
ATOM   3334  CZ3 TRP   203      55.132  54.412  35.967  1.00  0.00           C  
ATOM   3335  HZ3 TRP   203      54.596  54.288  36.896  1.00  0.00           H  
ATOM   3336  CE3 TRP   203      56.436  54.980  35.992  1.00  0.00           C  
ATOM   3337  HE3 TRP   203      56.705  55.346  36.972  1.00  0.00           H  
ATOM   3338  CD2 TRP   203      57.301  54.985  34.926  1.00  0.00           C  
ATOM   3339  C   TRP   203      59.377  58.101  35.962  1.00  0.00           C  
ATOM   3340  O   TRP   203      59.249  58.860  34.969  1.00  0.00           O  
ATOM   3341  N   SER   204      58.688  58.289  37.070  1.00  0.00           N  
ATOM   3342  H   SER   204      58.965  57.709  37.849  1.00  0.00           H  
ATOM   3343  CA  SER   204      57.756  59.438  37.251  1.00  0.00           C  
ATOM   3344  HA  SER   204      57.065  59.410  36.408  1.00  0.00           H  
ATOM   3345  CB  SER   204      56.793  59.223  38.371  1.00  0.00           C  
ATOM   3346  HB2 SER   204      55.954  59.918  38.331  1.00  0.00           H  
ATOM   3347  HB3 SER   204      56.404  58.207  38.300  1.00  0.00           H  
ATOM   3348  OG  SER   204      57.414  59.351  39.610  1.00  0.00           O  
ATOM   3349  HG  SER   204      57.585  58.448  39.887  1.00  0.00           H  
ATOM   3350  C   SER   204      58.385  60.842  37.226  1.00  0.00           C  
ATOM   3351  O   SER   204      57.844  61.787  36.625  1.00  0.00           O  
ATOM   3352  N   PHE   205      59.638  60.896  37.644  1.00  0.00           N  
ATOM   3353  H   PHE   205      60.054  60.183  38.225  1.00  0.00           H  
ATOM   3354  CA  PHE   205      60.480  62.055  37.361  1.00  0.00           C  
ATOM   3355  HA  PHE   205      59.798  62.890  37.521  1.00  0.00           H  
ATOM   3356  CB  PHE   205      61.397  62.277  38.567  1.00  0.00           C  
ATOM   3357  HB2 PHE   205      61.862  61.300  38.701  1.00  0.00           H  
ATOM   3358  HB3 PHE   205      62.332  62.779  38.316  1.00  0.00           H  
ATOM   3359  CG  PHE   205      60.849  62.920  39.876  1.00  0.00           C  
ATOM   3360  CD1 PHE   205      60.738  62.203  41.031  1.00  0.00           C  
ATOM   3361  HD1 PHE   205      61.002  61.156  41.043  1.00  0.00           H  
ATOM   3362  CE1 PHE   205      60.026  62.679  42.120  1.00  0.00           C  
ATOM   3363  HE1 PHE   205      59.859  62.077  43.001  1.00  0.00           H  
ATOM   3364  CZ  PHE   205      59.576  63.996  42.174  1.00  0.00           C  
ATOM   3365  HZ  PHE   205      59.055  64.302  43.069  1.00  0.00           H  
ATOM   3366  CE2 PHE   205      59.792  64.851  41.116  1.00  0.00           C  
ATOM   3367  HE2 PHE   205      59.473  65.882  41.161  1.00  0.00           H  
ATOM   3368  CD2 PHE   205      60.388  64.247  39.948  1.00  0.00           C  
ATOM   3369  HD2 PHE   205      60.501  64.932  39.120  1.00  0.00           H  
ATOM   3370  C   PHE   205      61.041  62.188  35.935  1.00  0.00           C  
ATOM   3371  O   PHE   205      61.767  63.176  35.665  1.00  0.00           O  
ATOM   3372  N   GLY   206      60.591  61.365  34.999  1.00  0.00           N  
ATOM   3373  H   GLY   206      59.760  60.833  35.213  1.00  0.00           H  
ATOM   3374  CA  GLY   206      61.119  61.135  33.647  1.00  0.00           C  
ATOM   3375  HA2 GLY   206      60.369  60.492  33.187  1.00  0.00           H  
ATOM   3376  HA3 GLY   206      61.014  62.159  33.289  1.00  0.00           H  
ATOM   3377  C   GLY   206      62.550  60.584  33.472  1.00  0.00           C  
ATOM   3378  O   GLY   206      63.054  60.798  32.383  1.00  0.00           O  
ATOM   3379  N   LEU   207      63.196  60.051  34.476  1.00  0.00           N  
ATOM   3380  H   LEU   207      62.809  60.177  35.401  1.00  0.00           H  
ATOM   3381  CA  LEU   207      64.648  59.737  34.366  1.00  0.00           C  
ATOM   3382  HA  LEU   207      65.185  60.392  33.680  1.00  0.00           H  
ATOM   3383  CB  LEU   207      65.313  59.790  35.800  1.00  0.00           C  
ATOM   3384  HB2 LEU   207      65.005  58.988  36.470  1.00  0.00           H  
ATOM   3385  HB3 LEU   207      66.394  59.768  35.662  1.00  0.00           H  
ATOM   3386  CG  LEU   207      65.121  61.039  36.592  1.00  0.00           C  
ATOM   3387  HG  LEU   207      64.074  61.314  36.724  1.00  0.00           H  
ATOM   3388  CD1 LEU   207      65.644  60.894  37.997  1.00  0.00           C  
ATOM   3389 HD11 LEU   207      64.969  60.210  38.511  1.00  0.00           H  
ATOM   3390 HD12 LEU   207      66.655  60.489  38.038  1.00  0.00           H  
ATOM   3391 HD13 LEU   207      65.672  61.819  38.573  1.00  0.00           H  
ATOM   3392  CD2 LEU   207      65.921  62.204  35.909  1.00  0.00           C  
ATOM   3393 HD21 LEU   207      65.603  62.360  34.878  1.00  0.00           H  
ATOM   3394 HD22 LEU   207      65.882  63.188  36.377  1.00  0.00           H  
ATOM   3395 HD23 LEU   207      66.971  61.924  35.995  1.00  0.00           H  
ATOM   3396  C   LEU   207      64.857  58.418  33.649  1.00  0.00           C  
ATOM   3397  O   LEU   207      65.640  58.334  32.701  1.00  0.00           O  
ATOM   3398  N   VAL   208      64.166  57.284  34.109  1.00  0.00           N  
ATOM   3399  H   VAL   208      63.692  57.287  35.001  1.00  0.00           H  
ATOM   3400  CA  VAL   208      64.149  55.934  33.467  1.00  0.00           C  
ATOM   3401  HA  VAL   208      65.138  55.710  33.066  1.00  0.00           H  
ATOM   3402  CB  VAL   208      63.730  54.773  34.365  1.00  0.00           C  
ATOM   3403  HB  VAL   208      62.936  55.127  35.023  1.00  0.00           H  
ATOM   3404  CG1 VAL   208      63.262  53.591  33.502  1.00  0.00           C  
ATOM   3405 HG11 VAL   208      64.054  53.301  32.812  1.00  0.00           H  
ATOM   3406 HG12 VAL   208      62.923  52.737  34.089  1.00  0.00           H  
ATOM   3407 HG13 VAL   208      62.477  53.847  32.790  1.00  0.00           H  
ATOM   3408  CG2 VAL   208      64.881  54.243  35.234  1.00  0.00           C  
ATOM   3409 HG21 VAL   208      65.168  55.040  35.921  1.00  0.00           H  
ATOM   3410 HG22 VAL   208      64.619  53.379  35.844  1.00  0.00           H  
ATOM   3411 HG23 VAL   208      65.733  54.040  34.586  1.00  0.00           H  
ATOM   3412  C   VAL   208      63.253  56.237  32.229  1.00  0.00           C  
ATOM   3413  O   VAL   208      62.170  56.876  32.244  1.00  0.00           O  
ATOM   3414  N   GLU   209      63.786  55.812  31.014  1.00  0.00           N  
ATOM   3415  H   GLU   209      64.684  55.351  30.979  1.00  0.00           H  
ATOM   3416  CA  GLU   209      63.143  55.950  29.688  1.00  0.00           C  
ATOM   3417  HA  GLU   209      62.609  56.896  29.602  1.00  0.00           H  
ATOM   3418  CB  GLU   209      64.250  55.856  28.643  1.00  0.00           C  
ATOM   3419  HB2 GLU   209      64.869  54.967  28.764  1.00  0.00           H  
ATOM   3420  HB3 GLU   209      63.874  55.586  27.656  1.00  0.00           H  
ATOM   3421  CG  GLU   209      65.091  57.133  28.706  1.00  0.00           C  
ATOM   3422  HG2 GLU   209      65.390  57.430  29.711  1.00  0.00           H  
ATOM   3423  HG3 GLU   209      66.018  56.863  28.201  1.00  0.00           H  
ATOM   3424  CD  GLU   209      64.450  58.404  28.071  1.00  0.00           C  
ATOM   3425  OE1 GLU   209      63.502  58.294  27.222  1.00  0.00           O  
ATOM   3426  OE2 GLU   209      64.979  59.498  28.317  1.00  0.00           O  
ATOM   3427  C   GLU   209      62.014  54.898  29.399  1.00  0.00           C  
ATOM   3428  O   GLU   209      61.232  55.193  28.460  1.00  0.00           O  
ATOM   3429  N   GLY   210      61.973  53.692  30.020  1.00  0.00           N  
ATOM   3430  H   GLY   210      62.689  53.535  30.715  1.00  0.00           H  
ATOM   3431  CA  GLY   210      60.800  52.772  29.996  1.00  0.00           C  
ATOM   3432  HA2 GLY   210      59.916  53.263  30.403  1.00  0.00           H  
ATOM   3433  HA3 GLY   210      60.608  52.603  28.937  1.00  0.00           H  
ATOM   3434  C   GLY   210      61.093  51.465  30.773  1.00  0.00           C  
ATOM   3435  O   GLY   210      62.206  51.296  31.321  1.00  0.00           O  
ATOM   3436  N   VAL   211      60.043  50.689  31.025  1.00  0.00           N  
ATOM   3437  H   VAL   211      59.180  51.000  30.603  1.00  0.00           H  
ATOM   3438  CA  VAL   211      59.944  49.659  32.075  1.00  0.00           C  
ATOM   3439  HA  VAL   211      60.982  49.397  32.284  1.00  0.00           H  
ATOM   3440  CB  VAL   211      59.364  50.108  33.459  1.00  0.00           C  
ATOM   3441  HB  VAL   211      58.279  50.207  33.479  1.00  0.00           H  
ATOM   3442  CG1 VAL   211      59.611  49.059  34.574  1.00  0.00           C  
ATOM   3443 HG11 VAL   211      60.670  48.806  34.627  1.00  0.00           H  
ATOM   3444 HG12 VAL   211      59.137  49.361  35.508  1.00  0.00           H  
ATOM   3445 HG13 VAL   211      59.071  48.132  34.376  1.00  0.00           H  
ATOM   3446  CG2 VAL   211      59.967  51.467  33.956  1.00  0.00           C  
ATOM   3447 HG21 VAL   211      61.023  51.368  34.205  1.00  0.00           H  
ATOM   3448 HG22 VAL   211      59.838  52.266  33.225  1.00  0.00           H  
ATOM   3449 HG23 VAL   211      59.381  51.789  34.817  1.00  0.00           H  
ATOM   3450  C   VAL   211      59.159  48.371  31.605  1.00  0.00           C  
ATOM   3451  O   VAL   211      58.200  48.559  30.847  1.00  0.00           O  
ATOM   3452  N   ASP   212      59.761  47.189  31.870  1.00  0.00           N  
ATOM   3453  H   ASP   212      60.559  47.125  32.486  1.00  0.00           H  
ATOM   3454  CA  ASP   212      59.089  45.979  31.348  1.00  0.00           C  
ATOM   3455  HA  ASP   212      58.894  46.217  30.303  1.00  0.00           H  
ATOM   3456  CB  ASP   212      60.157  44.812  31.363  1.00  0.00           C  
ATOM   3457  HB2 ASP   212      60.978  45.007  30.674  1.00  0.00           H  
ATOM   3458  HB3 ASP   212      60.443  44.610  32.395  1.00  0.00           H  
ATOM   3459  CG  ASP   212      59.635  43.409  30.896  1.00  0.00           C  
ATOM   3460  OD1 ASP   212      60.461  42.642  30.324  1.00  0.00           O  
ATOM   3461  OD2 ASP   212      58.461  43.190  31.052  1.00  0.00           O  
ATOM   3462  C   ASP   212      57.866  45.676  32.227  1.00  0.00           C  
ATOM   3463  O   ASP   212      57.949  45.721  33.418  1.00  0.00           O  
ATOM   3464  N   PRO   213      56.621  45.530  31.675  1.00  0.00           N  
ATOM   3465  CD  PRO   213      56.264  45.711  30.290  1.00  0.00           C  
ATOM   3466  HD2 PRO   213      56.438  44.763  29.782  1.00  0.00           H  
ATOM   3467  HD3 PRO   213      56.814  46.497  29.772  1.00  0.00           H  
ATOM   3468  CG  PRO   213      54.762  46.043  30.243  1.00  0.00           C  
ATOM   3469  HG2 PRO   213      54.261  45.648  29.359  1.00  0.00           H  
ATOM   3470  HG3 PRO   213      54.633  47.095  30.497  1.00  0.00           H  
ATOM   3471  CB  PRO   213      54.230  45.304  31.443  1.00  0.00           C  
ATOM   3472  HB2 PRO   213      54.022  44.286  31.112  1.00  0.00           H  
ATOM   3473  HB3 PRO   213      53.368  45.805  31.884  1.00  0.00           H  
ATOM   3474  CA  PRO   213      55.399  45.377  32.434  1.00  0.00           C  
ATOM   3475  HA  PRO   213      55.364  46.219  33.126  1.00  0.00           H  
ATOM   3476  C   PRO   213      55.497  44.129  33.254  1.00  0.00           C  
ATOM   3477  O   PRO   213      54.889  43.996  34.301  1.00  0.00           O  
ATOM   3478  N   LEU   214      56.226  43.138  32.787  1.00  0.00           N  
ATOM   3479  H   LEU   214      56.807  43.240  31.967  1.00  0.00           H  
ATOM   3480  CA  LEU   214      56.234  41.847  33.447  1.00  0.00           C  
ATOM   3481  HA  LEU   214      55.222  41.588  33.756  1.00  0.00           H  
ATOM   3482  CB  LEU   214      56.603  40.719  32.461  1.00  0.00           C  
ATOM   3483  HB2 LEU   214      55.965  40.800  31.580  1.00  0.00           H  
ATOM   3484  HB3 LEU   214      57.663  40.895  32.281  1.00  0.00           H  
ATOM   3485  CG  LEU   214      56.520  39.332  33.022  1.00  0.00           C  
ATOM   3486  HG  LEU   214      57.170  39.307  33.897  1.00  0.00           H  
ATOM   3487  CD1 LEU   214      55.192  38.937  33.580  1.00  0.00           C  
ATOM   3488 HD11 LEU   214      54.912  39.487  34.479  1.00  0.00           H  
ATOM   3489 HD12 LEU   214      54.456  38.856  32.780  1.00  0.00           H  
ATOM   3490 HD13 LEU   214      55.269  37.870  33.787  1.00  0.00           H  
ATOM   3491  CD2 LEU   214      56.962  38.320  31.904  1.00  0.00           C  
ATOM   3492 HD21 LEU   214      57.954  38.645  31.590  1.00  0.00           H  
ATOM   3493 HD22 LEU   214      57.110  37.353  32.384  1.00  0.00           H  
ATOM   3494 HD23 LEU   214      56.313  38.313  31.028  1.00  0.00           H  
ATOM   3495  C   LEU   214      57.115  41.910  34.637  1.00  0.00           C  
ATOM   3496  O   LEU   214      56.783  41.394  35.717  1.00  0.00           O  
ATOM   3497  N   VAL   215      58.318  42.546  34.477  1.00  0.00           N  
ATOM   3498  H   VAL   215      58.539  42.893  33.555  1.00  0.00           H  
ATOM   3499  CA  VAL   215      59.227  42.623  35.619  1.00  0.00           C  
ATOM   3500  HA  VAL   215      59.255  41.605  36.008  1.00  0.00           H  
ATOM   3501  CB  VAL   215      60.647  42.960  35.295  1.00  0.00           C  
ATOM   3502  HB  VAL   215      60.880  42.578  34.301  1.00  0.00           H  
ATOM   3503  CG1 VAL   215      61.015  44.493  35.369  1.00  0.00           C  
ATOM   3504 HG11 VAL   215      60.258  45.226  35.089  1.00  0.00           H  
ATOM   3505 HG12 VAL   215      61.308  44.713  36.395  1.00  0.00           H  
ATOM   3506 HG13 VAL   215      61.930  44.654  34.799  1.00  0.00           H  
ATOM   3507  CG2 VAL   215      61.614  42.205  36.212  1.00  0.00           C  
ATOM   3508 HG21 VAL   215      61.391  42.356  37.268  1.00  0.00           H  
ATOM   3509 HG22 VAL   215      61.492  41.139  36.018  1.00  0.00           H  
ATOM   3510 HG23 VAL   215      62.650  42.452  35.981  1.00  0.00           H  
ATOM   3511  C   VAL   215      58.633  43.448  36.702  1.00  0.00           C  
ATOM   3512  O   VAL   215      58.685  43.128  37.855  1.00  0.00           O  
ATOM   3513  N   ALA   216      57.941  44.537  36.240  1.00  0.00           N  
ATOM   3514  H   ALA   216      57.777  44.649  35.250  1.00  0.00           H  
ATOM   3515  CA  ALA   216      57.281  45.388  37.193  1.00  0.00           C  
ATOM   3516  HA  ALA   216      58.058  45.753  37.865  1.00  0.00           H  
ATOM   3517  CB  ALA   216      56.693  46.549  36.359  1.00  0.00           C  
ATOM   3518  HB1 ALA   216      55.862  46.290  35.702  1.00  0.00           H  
ATOM   3519  HB2 ALA   216      56.379  47.411  36.947  1.00  0.00           H  
ATOM   3520  HB3 ALA   216      57.456  47.007  35.730  1.00  0.00           H  
ATOM   3521  C   ALA   216      56.211  44.639  37.972  1.00  0.00           C  
ATOM   3522  O   ALA   216      56.207  44.676  39.190  1.00  0.00           O  
ATOM   3523  N   ARG   217      55.392  43.856  37.279  1.00  0.00           N  
ATOM   3524  H   ARG   217      55.439  43.729  36.278  1.00  0.00           H  
ATOM   3525  CA  ARG   217      54.447  43.100  38.044  1.00  0.00           C  
ATOM   3526  HA  ARG   217      53.919  43.806  38.686  1.00  0.00           H  
ATOM   3527  CB  ARG   217      53.433  42.211  37.260  1.00  0.00           C  
ATOM   3528  HB2 ARG   217      53.987  41.676  36.489  1.00  0.00           H  
ATOM   3529  HB3 ARG   217      52.908  41.529  37.930  1.00  0.00           H  
ATOM   3530  CG  ARG   217      52.399  43.028  36.443  1.00  0.00           C  
ATOM   3531  HG2 ARG   217      51.820  43.518  37.227  1.00  0.00           H  
ATOM   3532  HG3 ARG   217      52.841  43.757  35.764  1.00  0.00           H  
ATOM   3533  CD  ARG   217      51.500  42.320  35.423  1.00  0.00           C  
ATOM   3534  HD2 ARG   217      50.832  42.997  34.890  1.00  0.00           H  
ATOM   3535  HD3 ARG   217      52.208  41.867  34.730  1.00  0.00           H  
ATOM   3536  NE  ARG   217      50.824  41.141  36.007  1.00  0.00           N  
ATOM   3537  HE  ARG   217      51.308  40.255  35.967  1.00  0.00           H  
ATOM   3538  CZ  ARG   217      49.723  41.160  36.720  1.00  0.00           C  
ATOM   3539  NH1 ARG   217      49.100  42.286  36.942  1.00  0.00           N  
ATOM   3540 HH11 ARG   217      49.074  42.885  36.130  1.00  0.00           H  
ATOM   3541 HH12 ARG   217      48.181  42.181  37.348  1.00  0.00           H  
ATOM   3542  NH2 ARG   217      49.444  40.049  37.301  1.00  0.00           N  
ATOM   3543 HH21 ARG   217      49.677  39.269  36.703  1.00  0.00           H  
ATOM   3544 HH22 ARG   217      48.602  40.124  37.854  1.00  0.00           H  
ATOM   3545  C   ARG   217      55.118  42.203  39.121  1.00  0.00           C  
ATOM   3546  O   ARG   217      54.631  41.973  40.211  1.00  0.00           O  
ATOM   3547  N   THR   218      56.179  41.614  38.787  1.00  0.00           N  
ATOM   3548  H   THR   218      56.512  41.760  37.845  1.00  0.00           H  
ATOM   3549  CA  THR   218      56.875  40.612  39.575  1.00  0.00           C  
ATOM   3550  HA  THR   218      56.201  39.921  40.083  1.00  0.00           H  
ATOM   3551  CB  THR   218      57.786  39.759  38.673  1.00  0.00           C  
ATOM   3552  HB  THR   218      58.669  40.265  38.285  1.00  0.00           H  
ATOM   3553  CG2 THR   218      58.514  38.613  39.464  1.00  0.00           C  
ATOM   3554 HG21 THR   218      57.820  38.185  40.188  1.00  0.00           H  
ATOM   3555 HG22 THR   218      58.906  37.884  38.755  1.00  0.00           H  
ATOM   3556 HG23 THR   218      59.325  39.044  40.050  1.00  0.00           H  
ATOM   3557  OG1 THR   218      57.019  39.269  37.552  1.00  0.00           O  
ATOM   3558  HG1 THR   218      56.973  40.054  37.002  1.00  0.00           H  
ATOM   3559  C   THR   218      57.640  41.241  40.801  1.00  0.00           C  
ATOM   3560  O   THR   218      57.778  40.675  41.893  1.00  0.00           O  
ATOM   3561  N   LEU   219      58.045  42.497  40.666  1.00  0.00           N  
ATOM   3562  H   LEU   219      57.976  42.867  39.729  1.00  0.00           H  
ATOM   3563  CA  LEU   219      58.427  43.360  41.836  1.00  0.00           C  
ATOM   3564  HA  LEU   219      59.147  42.754  42.385  1.00  0.00           H  
ATOM   3565  CB  LEU   219      59.067  44.670  41.383  1.00  0.00           C  
ATOM   3566  HB2 LEU   219      58.358  45.187  40.736  1.00  0.00           H  
ATOM   3567  HB3 LEU   219      59.025  45.371  42.217  1.00  0.00           H  
ATOM   3568  CG  LEU   219      60.517  44.562  40.765  1.00  0.00           C  
ATOM   3569  HG  LEU   219      60.542  43.725  40.066  1.00  0.00           H  
ATOM   3570  CD1 LEU   219      60.885  45.871  40.026  1.00  0.00           C  
ATOM   3571 HD11 LEU   219      61.935  45.883  39.734  1.00  0.00           H  
ATOM   3572 HD12 LEU   219      60.220  45.850  39.163  1.00  0.00           H  
ATOM   3573 HD13 LEU   219      60.689  46.735  40.662  1.00  0.00           H  
ATOM   3574  CD2 LEU   219      61.515  44.302  41.899  1.00  0.00           C  
ATOM   3575 HD21 LEU   219      61.356  44.967  42.748  1.00  0.00           H  
ATOM   3576 HD22 LEU   219      61.298  43.265  42.157  1.00  0.00           H  
ATOM   3577 HD23 LEU   219      62.552  44.285  41.566  1.00  0.00           H  
ATOM   3578  C   LEU   219      57.209  43.627  42.626  1.00  0.00           C  
ATOM   3579  O   LEU   219      57.141  43.314  43.787  1.00  0.00           O  
ATOM   3580  N   PHE   220      56.174  44.303  42.096  1.00  0.00           N  
ATOM   3581  H   PHE   220      56.185  44.517  41.109  1.00  0.00           H  
ATOM   3582  CA  PHE   220      55.065  44.723  42.966  1.00  0.00           C  
ATOM   3583  HA  PHE   220      55.478  45.371  43.738  1.00  0.00           H  
ATOM   3584  CB  PHE   220      54.128  45.482  42.080  1.00  0.00           C  
ATOM   3585  HB2 PHE   220      54.577  46.392  41.683  1.00  0.00           H  
ATOM   3586  HB3 PHE   220      53.793  44.903  41.220  1.00  0.00           H  
ATOM   3587  CG  PHE   220      52.930  45.978  42.884  1.00  0.00           C  
ATOM   3588  CD1 PHE   220      52.896  47.199  43.602  1.00  0.00           C  
ATOM   3589  HD1 PHE   220      53.767  47.838  43.579  1.00  0.00           H  
ATOM   3590  CE1 PHE   220      51.734  47.519  44.371  1.00  0.00           C  
ATOM   3591  HE1 PHE   220      51.715  48.406  44.988  1.00  0.00           H  
ATOM   3592  CZ  PHE   220      50.596  46.678  44.424  1.00  0.00           C  
ATOM   3593  HZ  PHE   220      49.786  47.077  45.017  1.00  0.00           H  
ATOM   3594  CE2 PHE   220      50.648  45.431  43.670  1.00  0.00           C  
ATOM   3595  HE2 PHE   220      49.873  44.683  43.756  1.00  0.00           H  
ATOM   3596  CD2 PHE   220      51.856  45.111  42.988  1.00  0.00           C  
ATOM   3597  HD2 PHE   220      51.821  44.260  42.323  1.00  0.00           H  
ATOM   3598  C   PHE   220      54.311  43.678  43.773  1.00  0.00           C  
ATOM   3599  O   PHE   220      53.886  43.965  44.902  1.00  0.00           O  
ATOM   3600  N   TRP   221      54.087  42.455  43.175  1.00  0.00           N  
ATOM   3601  H   TRP   221      54.259  42.360  42.184  1.00  0.00           H  
ATOM   3602  CA  TRP   221      53.194  41.522  43.844  1.00  0.00           C  
ATOM   3603  HA  TRP   221      52.351  42.087  44.240  1.00  0.00           H  
ATOM   3604  CB  TRP   221      52.572  40.546  42.870  1.00  0.00           C  
ATOM   3605  HB2 TRP   221      53.402  40.128  42.300  1.00  0.00           H  
ATOM   3606  HB3 TRP   221      52.190  39.697  43.437  1.00  0.00           H  
ATOM   3607  CG  TRP   221      51.480  41.049  42.006  1.00  0.00           C  
ATOM   3608  CD1 TRP   221      51.563  41.403  40.694  1.00  0.00           C  
ATOM   3609  HD1 TRP   221      52.361  41.198  39.996  1.00  0.00           H  
ATOM   3610  NE1 TRP   221      50.387  41.992  40.275  1.00  0.00           N  
ATOM   3611  HE1 TRP   221      50.241  42.282  39.319  1.00  0.00           H  
ATOM   3612  CE2 TRP   221      49.540  42.228  41.373  1.00  0.00           C  
ATOM   3613  CZ2 TRP   221      48.390  43.018  41.563  1.00  0.00           C  
ATOM   3614  HZ2 TRP   221      47.943  43.508  40.710  1.00  0.00           H  
ATOM   3615  CH2 TRP   221      47.832  43.118  42.844  1.00  0.00           C  
ATOM   3616  HH2 TRP   221      46.908  43.674  42.900  1.00  0.00           H  
ATOM   3617  CZ3 TRP   221      48.435  42.438  43.965  1.00  0.00           C  
ATOM   3618  HZ3 TRP   221      48.037  42.654  44.945  1.00  0.00           H  
ATOM   3619  CE3 TRP   221      49.640  41.713  43.754  1.00  0.00           C  
ATOM   3620  HE3 TRP   221      50.011  41.073  44.542  1.00  0.00           H  
ATOM   3621  CD2 TRP   221      50.215  41.624  42.469  1.00  0.00           C  
ATOM   3622  C   TRP   221      53.828  40.925  45.068  1.00  0.00           C  
ATOM   3623  O   TRP   221      53.152  40.410  46.014  1.00  0.00           O  
ATOM   3624  N   TRP   222      55.121  41.072  45.201  1.00  0.00           N  
ATOM   3625  H   TRP   222      55.687  41.422  44.442  1.00  0.00           H  
ATOM   3626  CA  TRP   222      55.861  40.793  46.405  1.00  0.00           C  
ATOM   3627  HA  TRP   222      55.881  39.735  46.667  1.00  0.00           H  
ATOM   3628  CB  TRP   222      57.379  41.062  46.237  1.00  0.00           C  
ATOM   3629  HB2 TRP   222      57.762  40.479  45.399  1.00  0.00           H  
ATOM   3630  HB3 TRP   222      57.568  42.065  45.854  1.00  0.00           H  
ATOM   3631  CG  TRP   222      58.330  40.923  47.381  1.00  0.00           C  
ATOM   3632  CD1 TRP   222      58.358  41.655  48.526  1.00  0.00           C  
ATOM   3633  HD1 TRP   222      57.657  42.416  48.835  1.00  0.00           H  
ATOM   3634  NE1 TRP   222      59.515  41.395  49.251  1.00  0.00           N  
ATOM   3635  HE1 TRP   222      59.614  41.789  50.176  1.00  0.00           H  
ATOM   3636  CE2 TRP   222      60.321  40.427  48.596  1.00  0.00           C  
ATOM   3637  CZ2 TRP   222      61.567  39.828  48.779  1.00  0.00           C  
ATOM   3638  HZ2 TRP   222      62.195  39.981  49.644  1.00  0.00           H  
ATOM   3639  CH2 TRP   222      62.053  38.928  47.826  1.00  0.00           C  
ATOM   3640  HH2 TRP   222      62.913  38.320  48.062  1.00  0.00           H  
ATOM   3641  CZ3 TRP   222      61.385  38.763  46.600  1.00  0.00           C  
ATOM   3642  HZ3 TRP   222      61.707  38.037  45.869  1.00  0.00           H  
ATOM   3643  CE3 TRP   222      60.177  39.368  46.451  1.00  0.00           C  
ATOM   3644  HE3 TRP   222      59.581  39.043  45.611  1.00  0.00           H  
ATOM   3645  CD2 TRP   222      59.587  40.140  47.456  1.00  0.00           C  
ATOM   3646  C   TRP   222      55.295  41.380  47.649  1.00  0.00           C  
ATOM   3647  O   TRP   222      55.141  40.585  48.576  1.00  0.00           O  
ATOM   3648  N   THR   223      55.171  42.683  47.667  1.00  0.00           N  
ATOM   3649  H   THR   223      55.417  43.026  46.749  1.00  0.00           H  
ATOM   3650  CA  THR   223      54.374  43.489  48.619  1.00  0.00           C  
ATOM   3651  HA  THR   223      54.524  43.070  49.613  1.00  0.00           H  
ATOM   3652  CB  THR   223      54.811  44.997  48.667  1.00  0.00           C  
ATOM   3653  HB  THR   223      54.285  45.508  47.860  1.00  0.00           H  
ATOM   3654  CG2 THR   223      54.405  45.732  49.969  1.00  0.00           C  
ATOM   3655 HG21 THR   223      54.391  46.815  49.847  1.00  0.00           H  
ATOM   3656 HG22 THR   223      53.556  45.263  50.465  1.00  0.00           H  
ATOM   3657 HG23 THR   223      55.212  45.586  50.689  1.00  0.00           H  
ATOM   3658  OG1 THR   223      56.168  45.287  48.505  1.00  0.00           O  
ATOM   3659  HG1 THR   223      56.510  45.087  47.630  1.00  0.00           H  
ATOM   3660  C   THR   223      52.833  43.364  48.422  1.00  0.00           C  
ATOM   3661  O   THR   223      52.055  43.419  49.431  1.00  0.00           O  
ATOM   3662  N   GLY   224      52.317  43.247  47.159  1.00  0.00           N  
ATOM   3663  H   GLY   224      52.865  43.416  46.328  1.00  0.00           H  
ATOM   3664  CA  GLY   224      50.855  43.249  46.923  1.00  0.00           C  
ATOM   3665  HA2 GLY   224      50.533  44.240  47.244  1.00  0.00           H  
ATOM   3666  HA3 GLY   224      50.595  43.115  45.873  1.00  0.00           H  
ATOM   3667  C   GLY   224      50.074  42.128  47.681  1.00  0.00           C  
ATOM   3668  O   GLY   224      48.868  42.281  47.732  1.00  0.00           O  
ATOM   3669  N   HIX   225      50.670  41.013  48.101  1.00  0.00           N  
ATOM   3670  H   HIX   225      51.644  40.833  47.903  1.00  0.00           H  
ATOM   3671  CA  HIX   225      49.934  40.130  48.962  1.00  0.00           C  
ATOM   3672  HA  HIX   225      48.887  40.285  48.704  1.00  0.00           H  
ATOM   3673  CB  HIX   225      50.269  38.684  48.727  1.00  0.00           C  
ATOM   3674  HB2 HIX   225      50.027  38.398  47.703  1.00  0.00           H  
ATOM   3675  HB3 HIX   225      51.348  38.525  48.727  1.00  0.00           H  
ATOM   3676  CG  HIX   225      49.582  37.759  49.693  1.00  0.00           C  
ATOM   3677  ND1 HIX   225      48.249  37.325  49.572  1.00  0.00           N  
ATOM   3678  CE1 HIX   225      47.837  36.719  50.685  1.00  0.00           C  
ATOM   3679  HE1 HIX   225      46.856  36.273  50.766  1.00  0.00           H  
ATOM   3680  NE2 HIX   225      48.881  36.771  51.521  1.00  0.00           N  
ATOM   3681  CD2 HIX   225      49.996  37.523  51.005  1.00  0.00           C  
ATOM   3682  HD2 HIX   225      50.944  37.750  51.471  1.00  0.00           H  
ATOM   3683  C   HIX   225      50.037  40.534  50.449  1.00  0.00           C  
ATOM   3684  O   HIX   225      48.962  40.612  51.012  1.00  0.00           O  
ATOM   3685  N   PRO   226      51.248  40.809  51.003  1.00  0.00           N  
ATOM   3686  CD  PRO   226      52.459  40.158  50.511  1.00  0.00           C  
ATOM   3687  HD2 PRO   226      52.669  40.562  49.521  1.00  0.00           H  
ATOM   3688  HD3 PRO   226      52.442  39.069  50.469  1.00  0.00           H  
ATOM   3689  CG  PRO   226      53.611  40.499  51.477  1.00  0.00           C  
ATOM   3690  HG2 PRO   226      54.416  41.099  51.053  1.00  0.00           H  
ATOM   3691  HG3 PRO   226      54.067  39.551  51.765  1.00  0.00           H  
ATOM   3692  CB  PRO   226      52.911  41.247  52.616  1.00  0.00           C  
ATOM   3693  HB2 PRO   226      53.293  42.238  52.368  1.00  0.00           H  
ATOM   3694  HB3 PRO   226      53.322  41.025  53.601  1.00  0.00           H  
ATOM   3695  CA  PRO   226      51.403  41.122  52.415  1.00  0.00           C  
ATOM   3696  HA  PRO   226      50.980  40.254  52.920  1.00  0.00           H  
ATOM   3697  C   PRO   226      50.630  42.337  52.857  1.00  0.00           C  
ATOM   3698  O   PRO   226      50.303  42.391  54.015  1.00  0.00           O  
ATOM   3699  N   ILE   227      50.213  43.288  52.032  1.00  0.00           N  
ATOM   3700  H   ILE   227      50.638  43.265  51.116  1.00  0.00           H  
ATOM   3701  CA  ILE   227      49.237  44.350  52.342  1.00  0.00           C  
ATOM   3702  HA  ILE   227      49.714  44.865  53.175  1.00  0.00           H  
ATOM   3703  CB  ILE   227      48.926  45.214  51.145  1.00  0.00           C  
ATOM   3704  HB  ILE   227      48.984  44.568  50.269  1.00  0.00           H  
ATOM   3705  CG2 ILE   227      47.532  45.803  51.116  1.00  0.00           C  
ATOM   3706 HG21 ILE   227      47.484  46.591  50.364  1.00  0.00           H  
ATOM   3707 HG22 ILE   227      46.758  45.102  50.803  1.00  0.00           H  
ATOM   3708 HG23 ILE   227      47.180  46.129  52.094  1.00  0.00           H  
ATOM   3709  CG1 ILE   227      49.998  46.315  50.981  1.00  0.00           C  
ATOM   3710 HG12 ILE   227      49.916  47.093  51.740  1.00  0.00           H  
ATOM   3711 HG13 ILE   227      50.918  45.761  51.171  1.00  0.00           H  
ATOM   3712  CD1 ILE   227      50.006  47.130  49.710  1.00  0.00           C  
ATOM   3713 HD11 ILE   227      50.296  46.473  48.891  1.00  0.00           H  
ATOM   3714 HD12 ILE   227      49.047  47.609  49.510  1.00  0.00           H  
ATOM   3715 HD13 ILE   227      50.802  47.868  49.614  1.00  0.00           H  
ATOM   3716  C   ILE   227      47.950  43.704  52.953  1.00  0.00           C  
ATOM   3717  O   ILE   227      47.572  44.203  54.035  1.00  0.00           O  
ATOM   3718  N   VAL   228      47.403  42.605  52.398  1.00  0.00           N  
ATOM   3719  H   VAL   228      47.984  42.178  51.690  1.00  0.00           H  
ATOM   3720  CA  VAL   228      46.271  41.867  53.031  1.00  0.00           C  
ATOM   3721  HA  VAL   228      45.598  42.665  53.343  1.00  0.00           H  
ATOM   3722  CB  VAL   228      45.492  40.954  52.011  1.00  0.00           C  
ATOM   3723  HB  VAL   228      44.437  40.951  52.288  1.00  0.00           H  
ATOM   3724  CG1 VAL   228      45.592  41.434  50.572  1.00  0.00           C  
ATOM   3725 HG11 VAL   228      46.627  41.366  50.237  1.00  0.00           H  
ATOM   3726 HG12 VAL   228      44.921  40.736  50.071  1.00  0.00           H  
ATOM   3727 HG13 VAL   228      45.402  42.495  50.414  1.00  0.00           H  
ATOM   3728  CG2 VAL   228      45.985  39.531  52.183  1.00  0.00           C  
ATOM   3729 HG21 VAL   228      45.517  39.000  53.012  1.00  0.00           H  
ATOM   3730 HG22 VAL   228      45.772  38.907  51.316  1.00  0.00           H  
ATOM   3731 HG23 VAL   228      47.067  39.518  52.313  1.00  0.00           H  
ATOM   3732  C   VAL   228      46.556  41.181  54.444  1.00  0.00           C  
ATOM   3733  O   VAL   228      45.771  41.246  55.397  1.00  0.00           O  
ATOM   3734  N   TYX   229      47.765  40.606  54.614  1.00  0.00           N  
ATOM   3735  H   TYX   229      48.482  40.537  53.905  1.00  0.00           H  
ATOM   3736  CA  TYX   229      48.092  40.068  55.929  1.00  0.00           C  
ATOM   3737  HA  TYX   229      47.200  39.491  56.174  1.00  0.00           H  
ATOM   3738  CB  TYX   229      49.135  38.954  55.771  1.00  0.00           C  
ATOM   3739  HB2 TYX   229      50.033  39.335  55.284  1.00  0.00           H  
ATOM   3740  HB3 TYX   229      49.525  38.628  56.735  1.00  0.00           H  
ATOM   3741  CG  TYX   229      48.662  37.706  54.963  1.00  0.00           C  
ATOM   3742  CD1 TYX   229      47.615  36.904  55.463  1.00  0.00           C  
ATOM   3743  HD1 TYX   229      47.134  37.045  56.420  1.00  0.00           H  
ATOM   3744  CE1 TYX   229      47.195  35.802  54.647  1.00  0.00           C  
ATOM   3745  HE1 TYX   229      46.451  35.137  55.059  1.00  0.00           H  
ATOM   3746  CZ  TYX   229      47.671  35.645  53.333  1.00  0.00           C  
ATOM   3747  OH  TYX   229      47.185  34.691  52.547  1.00  0.00           O  
ATOM   3748  CE2 TYX   229      48.726  36.444  52.861  1.00  0.00           C  
ATOM   3749  CD2 TYX   229      49.242  37.456  53.708  1.00  0.00           C  
ATOM   3750  HD2 TYX   229      50.044  38.102  53.384  1.00  0.00           H  
ATOM   3751  C   TYX   229      48.438  41.146  56.948  1.00  0.00           C  
ATOM   3752  O   TYX   229      48.096  41.066  58.159  1.00  0.00           O  
ATOM   3753  N   PHE   230      49.135  42.263  56.523  1.00  0.00           N  
ATOM   3754  H   PHE   230      49.448  42.282  55.564  1.00  0.00           H  
ATOM   3755  CA  PHE   230      49.453  43.426  57.378  1.00  0.00           C  
ATOM   3756  HA  PHE   230      49.860  42.949  58.269  1.00  0.00           H  
ATOM   3757  CB  PHE   230      50.528  44.194  56.738  1.00  0.00           C  
ATOM   3758  HB2 PHE   230      51.478  43.686  56.907  1.00  0.00           H  
ATOM   3759  HB3 PHE   230      50.312  44.208  55.670  1.00  0.00           H  
ATOM   3760  CG  PHE   230      50.785  45.558  57.225  1.00  0.00           C  
ATOM   3761  CD1 PHE   230      50.238  46.649  56.530  1.00  0.00           C  
ATOM   3762  HD1 PHE   230      49.668  46.462  55.632  1.00  0.00           H  
ATOM   3763  CE1 PHE   230      50.371  47.956  57.063  1.00  0.00           C  
ATOM   3764  HE1 PHE   230      49.817  48.767  56.615  1.00  0.00           H  
ATOM   3765  CZ  PHE   230      51.105  48.185  58.211  1.00  0.00           C  
ATOM   3766  HZ  PHE   230      51.213  49.191  58.590  1.00  0.00           H  
ATOM   3767  CE2 PHE   230      51.680  47.056  58.856  1.00  0.00           C  
ATOM   3768  HE2 PHE   230      52.175  47.116  59.814  1.00  0.00           H  
ATOM   3769  CD2 PHE   230      51.577  45.752  58.352  1.00  0.00           C  
ATOM   3770  HD2 PHE   230      52.013  44.971  58.957  1.00  0.00           H  
ATOM   3771  C   PHE   230      48.223  44.216  57.844  1.00  0.00           C  
ATOM   3772  O   PHE   230      48.132  44.784  58.882  1.00  0.00           O  
ATOM   3773  N   TRP   231      47.140  44.148  57.036  1.00  0.00           N  
ATOM   3774  H   TRP   231      47.222  43.755  56.109  1.00  0.00           H  
ATOM   3775  CA  TRP   231      45.774  44.624  57.447  1.00  0.00           C  
ATOM   3776  HA  TRP   231      45.852  45.623  57.876  1.00  0.00           H  
ATOM   3777  CB  TRP   231      44.942  44.720  56.291  1.00  0.00           C  
ATOM   3778  HB2 TRP   231      44.950  43.828  55.664  1.00  0.00           H  
ATOM   3779  HB3 TRP   231      43.879  44.724  56.532  1.00  0.00           H  
ATOM   3780  CG  TRP   231      45.155  45.860  55.397  1.00  0.00           C  
ATOM   3781  CD1 TRP   231      46.058  46.888  55.528  1.00  0.00           C  
ATOM   3782  HD1 TRP   231      46.795  47.068  56.296  1.00  0.00           H  
ATOM   3783  NE1 TRP   231      46.057  47.664  54.324  1.00  0.00           N  
ATOM   3784  HE1 TRP   231      46.762  48.373  54.179  1.00  0.00           H  
ATOM   3785  CE2 TRP   231      45.086  47.323  53.425  1.00  0.00           C  
ATOM   3786  CZ2 TRP   231      44.829  47.654  52.130  1.00  0.00           C  
ATOM   3787  HZ2 TRP   231      45.452  48.407  51.672  1.00  0.00           H  
ATOM   3788  CH2 TRP   231      43.837  46.891  51.426  1.00  0.00           C  
ATOM   3789  HH2 TRP   231      43.771  47.054  50.361  1.00  0.00           H  
ATOM   3790  CZ3 TRP   231      43.180  45.804  52.015  1.00  0.00           C  
ATOM   3791  HZ3 TRP   231      42.418  45.168  51.588  1.00  0.00           H  
ATOM   3792  CE3 TRP   231      43.618  45.352  53.280  1.00  0.00           C  
ATOM   3793  HE3 TRP   231      43.258  44.416  53.680  1.00  0.00           H  
ATOM   3794  CD2 TRP   231      44.519  46.169  54.066  1.00  0.00           C  
ATOM   3795  C   TRP   231      45.104  43.815  58.507  1.00  0.00           C  
ATOM   3796  O   TRP   231      44.360  44.349  59.401  1.00  0.00           O  
ATOM   3797  N   LEU   232      45.306  42.482  58.429  1.00  0.00           N  
ATOM   3798  H   LEU   232      45.969  42.154  57.741  1.00  0.00           H  
ATOM   3799  CA  LEU   232      44.519  41.451  59.128  1.00  0.00           C  
ATOM   3800  HA  LEU   232      43.506  41.843  59.210  1.00  0.00           H  
ATOM   3801  CB  LEU   232      44.530  40.172  58.240  1.00  0.00           C  
ATOM   3802  HB2 LEU   232      43.944  40.502  57.382  1.00  0.00           H  
ATOM   3803  HB3 LEU   232      45.589  39.941  58.120  1.00  0.00           H  
ATOM   3804  CG  LEU   232      43.791  38.962  58.845  1.00  0.00           C  
ATOM   3805  HG  LEU   232      44.198  38.781  59.840  1.00  0.00           H  
ATOM   3806  CD1 LEU   232      42.268  39.123  59.120  1.00  0.00           C  
ATOM   3807 HD11 LEU   232      41.846  39.502  58.189  1.00  0.00           H  
ATOM   3808 HD12 LEU   232      41.777  38.261  59.571  1.00  0.00           H  
ATOM   3809 HD13 LEU   232      42.159  39.826  59.946  1.00  0.00           H  
ATOM   3810  CD2 LEU   232      43.944  37.684  58.092  1.00  0.00           C  
ATOM   3811 HD21 LEU   232      43.351  37.714  57.178  1.00  0.00           H  
ATOM   3812 HD22 LEU   232      44.986  37.400  57.949  1.00  0.00           H  
ATOM   3813 HD23 LEU   232      43.588  36.894  58.753  1.00  0.00           H  
ATOM   3814  C   LEU   232      45.031  41.168  60.548  1.00  0.00           C  
ATOM   3815  O   LEU   232      44.173  40.924  61.345  1.00  0.00           O  
ATOM   3816  N   LEU   233      46.333  41.154  60.769  1.00  0.00           N  
ATOM   3817  H   LEU   233      46.999  41.160  60.009  1.00  0.00           H  
ATOM   3818  CA  LEU   233      46.857  40.742  62.076  1.00  0.00           C  
ATOM   3819  HA  LEU   233      46.356  39.800  62.301  1.00  0.00           H  
ATOM   3820  CB  LEU   233      48.388  40.362  61.940  1.00  0.00           C  
ATOM   3821  HB2 LEU   233      48.766  41.005  61.146  1.00  0.00           H  
ATOM   3822  HB3 LEU   233      48.854  40.530  62.911  1.00  0.00           H  
ATOM   3823  CG  LEU   233      48.690  38.918  61.532  1.00  0.00           C  
ATOM   3824  HG  LEU   233      48.251  38.315  62.327  1.00  0.00           H  
ATOM   3825  CD1 LEU   233      48.034  38.401  60.193  1.00  0.00           C  
ATOM   3826 HD11 LEU   233      48.635  38.873  59.415  1.00  0.00           H  
ATOM   3827 HD12 LEU   233      48.343  37.357  60.138  1.00  0.00           H  
ATOM   3828 HD13 LEU   233      46.950  38.505  60.150  1.00  0.00           H  
ATOM   3829  CD2 LEU   233      50.200  38.734  61.381  1.00  0.00           C  
ATOM   3830 HD21 LEU   233      50.436  37.671  61.402  1.00  0.00           H  
ATOM   3831 HD22 LEU   233      50.532  39.441  60.621  1.00  0.00           H  
ATOM   3832 HD23 LEU   233      50.643  39.148  62.287  1.00  0.00           H  
ATOM   3833  C   LEU   233      46.751  41.648  63.334  1.00  0.00           C  
ATOM   3834  O   LEU   233      46.882  41.052  64.464  1.00  0.00           O  
ATOM   3835  N   PRO   234      46.547  43.022  63.249  1.00  0.00           N  
ATOM   3836  CD  PRO   234      46.964  43.981  62.188  1.00  0.00           C  
ATOM   3837  HD2 PRO   234      46.998  43.630  61.157  1.00  0.00           H  
ATOM   3838  HD3 PRO   234      47.837  44.470  62.621  1.00  0.00           H  
ATOM   3839  CG  PRO   234      45.822  45.022  62.218  1.00  0.00           C  
ATOM   3840  HG2 PRO   234      44.906  44.591  61.812  1.00  0.00           H  
ATOM   3841  HG3 PRO   234      46.106  45.926  61.679  1.00  0.00           H  
ATOM   3842  CB  PRO   234      45.744  45.121  63.812  1.00  0.00           C  
ATOM   3843  HB2 PRO   234      44.870  45.664  64.172  1.00  0.00           H  
ATOM   3844  HB3 PRO   234      46.680  45.574  64.140  1.00  0.00           H  
ATOM   3845  CA  PRO   234      45.877  43.748  64.364  1.00  0.00           C  
ATOM   3846  HA  PRO   234      46.544  43.669  65.223  1.00  0.00           H  
ATOM   3847  C   PRO   234      44.524  43.159  64.820  1.00  0.00           C  
ATOM   3848  O   PRO   234      44.272  43.107  65.989  1.00  0.00           O  
ATOM   3849  N   ALA   235      43.682  42.774  63.841  1.00  0.00           N  
ATOM   3850  H   ALA   235      44.060  42.610  62.918  1.00  0.00           H  
ATOM   3851  CA  ALA   235      42.363  42.264  64.183  1.00  0.00           C  
ATOM   3852  HA  ALA   235      41.905  43.018  64.823  1.00  0.00           H  
ATOM   3853  CB  ALA   235      41.492  42.140  62.893  1.00  0.00           C  
ATOM   3854  HB1 ALA   235      41.541  43.047  62.291  1.00  0.00           H  
ATOM   3855  HB2 ALA   235      41.902  41.349  62.264  1.00  0.00           H  
ATOM   3856  HB3 ALA   235      40.448  41.999  63.171  1.00  0.00           H  
ATOM   3857  C   ALA   235      42.591  40.951  64.937  1.00  0.00           C  
ATOM   3858  O   ALA   235      42.153  40.800  66.090  1.00  0.00           O  
ATOM   3859  N   TYR   236      43.375  40.101  64.325  1.00  0.00           N  
ATOM   3860  H   TYR   236      43.669  40.209  63.365  1.00  0.00           H  
ATOM   3861  CA  TYR   236      43.849  38.892  65.061  1.00  0.00           C  
ATOM   3862  HA  TYR   236      42.989  38.261  65.286  1.00  0.00           H  
ATOM   3863  CB  TYR   236      44.812  38.013  64.265  1.00  0.00           C  
ATOM   3864  HB2 TYR   236      45.579  38.648  63.821  1.00  0.00           H  
ATOM   3865  HB3 TYR   236      45.283  37.394  65.029  1.00  0.00           H  
ATOM   3866  CG  TYR   236      44.182  37.088  63.286  1.00  0.00           C  
ATOM   3867  CD1 TYR   236      44.819  35.839  63.028  1.00  0.00           C  
ATOM   3868  HD1 TYR   236      45.699  35.541  63.579  1.00  0.00           H  
ATOM   3869  CE1 TYR   236      44.308  35.008  61.990  1.00  0.00           C  
ATOM   3870  HE1 TYR   236      44.771  34.070  61.720  1.00  0.00           H  
ATOM   3871  CZ  TYR   236      43.098  35.401  61.315  1.00  0.00           C  
ATOM   3872  OH  TYR   236      42.419  34.641  60.390  1.00  0.00           O  
ATOM   3873  HH  TYR   236      43.057  34.187  59.835  1.00  0.00           H  
ATOM   3874  CE2 TYR   236      42.427  36.596  61.618  1.00  0.00           C  
ATOM   3875  HE2 TYR   236      41.480  36.802  61.143  1.00  0.00           H  
ATOM   3876  CD2 TYR   236      42.984  37.478  62.570  1.00  0.00           C  
ATOM   3877  HD2 TYR   236      42.493  38.429  62.712  1.00  0.00           H  
ATOM   3878  C   TYR   236      44.523  39.203  66.477  1.00  0.00           C  
ATOM   3879  O   TYR   236      44.052  38.490  67.385  1.00  0.00           O  
ATOM   3880  N   ALA   237      45.478  40.092  66.609  1.00  0.00           N  
ATOM   3881  H   ALA   237      45.711  40.577  65.754  1.00  0.00           H  
ATOM   3882  CA  ALA   237      45.956  40.459  67.992  1.00  0.00           C  
ATOM   3883  HA  ALA   237      46.532  39.627  68.396  1.00  0.00           H  
ATOM   3884  CB  ALA   237      46.937  41.637  67.815  1.00  0.00           C  
ATOM   3885  HB1 ALA   237      46.559  42.316  67.050  1.00  0.00           H  
ATOM   3886  HB2 ALA   237      47.109  42.111  68.781  1.00  0.00           H  
ATOM   3887  HB3 ALA   237      47.913  41.183  67.644  1.00  0.00           H  
ATOM   3888  C   ALA   237      44.823  40.820  68.982  1.00  0.00           C  
ATOM   3889  O   ALA   237      44.909  40.318  70.109  1.00  0.00           O  
ATOM   3890  N   ILE   238      43.729  41.411  68.496  1.00  0.00           N  
ATOM   3891  H   ILE   238      43.721  41.732  67.538  1.00  0.00           H  
ATOM   3892  CA  ILE   238      42.554  41.575  69.391  1.00  0.00           C  
ATOM   3893  HA  ILE   238      42.914  41.822  70.390  1.00  0.00           H  
ATOM   3894  CB  ILE   238      41.650  42.863  69.003  1.00  0.00           C  
ATOM   3895  HB  ILE   238      41.481  43.098  67.952  1.00  0.00           H  
ATOM   3896  CG2 ILE   238      40.212  42.626  69.477  1.00  0.00           C  
ATOM   3897 HG21 ILE   238      40.214  42.225  70.491  1.00  0.00           H  
ATOM   3898 HG22 ILE   238      39.694  43.583  69.538  1.00  0.00           H  
ATOM   3899 HG23 ILE   238      39.677  41.911  68.852  1.00  0.00           H  
ATOM   3900  CG1 ILE   238      42.022  44.199  69.720  1.00  0.00           C  
ATOM   3901 HG12 ILE   238      41.558  44.212  70.706  1.00  0.00           H  
ATOM   3902 HG13 ILE   238      43.090  44.218  69.938  1.00  0.00           H  
ATOM   3903  CD1 ILE   238      41.678  45.436  68.818  1.00  0.00           C  
ATOM   3904 HD11 ILE   238      41.874  46.339  69.396  1.00  0.00           H  
ATOM   3905 HD12 ILE   238      42.344  45.507  67.958  1.00  0.00           H  
ATOM   3906 HD13 ILE   238      40.648  45.324  68.480  1.00  0.00           H  
ATOM   3907  C   ILE   238      41.792  40.305  69.628  1.00  0.00           C  
ATOM   3908  O   ILE   238      41.188  40.164  70.683  1.00  0.00           O  
ATOM   3909  N   ILE   239      41.716  39.424  68.621  1.00  0.00           N  
ATOM   3910  H   ILE   239      42.381  39.529  67.868  1.00  0.00           H  
ATOM   3911  CA  ILE   239      40.759  38.265  68.692  1.00  0.00           C  
ATOM   3912  HA  ILE   239      39.915  38.575  69.309  1.00  0.00           H  
ATOM   3913  CB  ILE   239      40.261  37.810  67.249  1.00  0.00           C  
ATOM   3914  HB  ILE   239      41.091  37.612  66.571  1.00  0.00           H  
ATOM   3915  CG2 ILE   239      39.428  36.524  67.385  1.00  0.00           C  
ATOM   3916 HG21 ILE   239      39.957  35.611  67.661  1.00  0.00           H  
ATOM   3917 HG22 ILE   239      38.689  36.684  68.171  1.00  0.00           H  
ATOM   3918 HG23 ILE   239      38.911  36.311  66.449  1.00  0.00           H  
ATOM   3919  CG1 ILE   239      39.539  39.010  66.545  1.00  0.00           C  
ATOM   3920 HG12 ILE   239      38.525  38.923  66.935  1.00  0.00           H  
ATOM   3921 HG13 ILE   239      40.074  39.923  66.806  1.00  0.00           H  
ATOM   3922  CD1 ILE   239      39.392  38.861  65.037  1.00  0.00           C  
ATOM   3923 HD11 ILE   239      38.647  39.579  64.694  1.00  0.00           H  
ATOM   3924 HD12 ILE   239      40.326  39.169  64.568  1.00  0.00           H  
ATOM   3925 HD13 ILE   239      39.008  37.910  64.667  1.00  0.00           H  
ATOM   3926  C   ILE   239      41.349  37.121  69.477  1.00  0.00           C  
ATOM   3927  O   ILE   239      40.632  36.293  70.073  1.00  0.00           O  
ATOM   3928  N   TYR   240      42.719  37.076  69.482  1.00  0.00           N  
ATOM   3929  H   TYR   240      43.285  37.731  68.962  1.00  0.00           H  
ATOM   3930  CA  TYR   240      43.435  36.392  70.568  1.00  0.00           C  
ATOM   3931  HA  TYR   240      42.933  35.439  70.735  1.00  0.00           H  
ATOM   3932  CB  TYR   240      44.920  36.188  70.123  1.00  0.00           C  
ATOM   3933  HB2 TYR   240      45.394  37.084  69.720  1.00  0.00           H  
ATOM   3934  HB3 TYR   240      45.450  36.027  71.062  1.00  0.00           H  
ATOM   3935  CG  TYR   240      45.016  35.037  69.125  1.00  0.00           C  
ATOM   3936  CD1 TYR   240      45.094  35.166  67.686  1.00  0.00           C  
ATOM   3937  HD1 TYR   240      45.153  36.179  67.318  1.00  0.00           H  
ATOM   3938  CE1 TYR   240      45.132  34.009  66.875  1.00  0.00           C  
ATOM   3939  HE1 TYR   240      45.145  34.131  65.802  1.00  0.00           H  
ATOM   3940  CZ  TYR   240      45.251  32.723  67.534  1.00  0.00           C  
ATOM   3941  OH  TYR   240      45.302  31.606  66.813  1.00  0.00           O  
ATOM   3942  HH  TYR   240      45.225  31.703  65.861  1.00  0.00           H  
ATOM   3943  CE2 TYR   240      45.235  32.580  68.876  1.00  0.00           C  
ATOM   3944  HE2 TYR   240      45.137  31.587  69.290  1.00  0.00           H  
ATOM   3945  CD2 TYR   240      45.097  33.695  69.687  1.00  0.00           C  
ATOM   3946  HD2 TYR   240      45.102  33.553  70.757  1.00  0.00           H  
ATOM   3947  C   TYR   240      43.376  36.989  71.977  1.00  0.00           C  
ATOM   3948  O   TYR   240      42.932  36.298  72.914  1.00  0.00           O  
ATOM   3949  N   THR   241      43.873  38.151  72.112  1.00  0.00           N  
ATOM   3950  H   THR   241      44.255  38.629  71.308  1.00  0.00           H  
ATOM   3951  CA  THR   241      44.304  38.724  73.438  1.00  0.00           C  
ATOM   3952  HA  THR   241      44.499  37.943  74.173  1.00  0.00           H  
ATOM   3953  CB  THR   241      45.640  39.397  73.300  1.00  0.00           C  
ATOM   3954  HB  THR   241      46.077  39.607  74.276  1.00  0.00           H  
ATOM   3955  CG2 THR   241      46.648  38.707  72.346  1.00  0.00           C  
ATOM   3956 HG21 THR   241      46.268  38.554  71.336  1.00  0.00           H  
ATOM   3957 HG22 THR   241      47.520  39.351  72.230  1.00  0.00           H  
ATOM   3958 HG23 THR   241      47.055  37.772  72.730  1.00  0.00           H  
ATOM   3959  OG1 THR   241      45.495  40.687  72.718  1.00  0.00           O  
ATOM   3960  HG1 THR   241      45.234  40.571  71.801  1.00  0.00           H  
ATOM   3961  C   THR   241      43.330  39.532  74.193  1.00  0.00           C  
ATOM   3962  O   THR   241      43.491  39.734  75.337  1.00  0.00           O  
ATOM   3963  N   ILE   242      42.338  40.113  73.465  1.00  0.00           N  
ATOM   3964  H   ILE   242      42.349  39.815  72.500  1.00  0.00           H  
ATOM   3965  CA  ILE   242      41.211  40.767  74.148  1.00  0.00           C  
ATOM   3966  HA  ILE   242      41.436  40.850  75.212  1.00  0.00           H  
ATOM   3967  CB  ILE   242      41.015  42.213  73.686  1.00  0.00           C  
ATOM   3968  HB  ILE   242      41.179  42.206  72.609  1.00  0.00           H  
ATOM   3969  CG2 ILE   242      39.665  42.770  74.079  1.00  0.00           C  
ATOM   3970 HG21 ILE   242      39.412  42.625  75.129  1.00  0.00           H  
ATOM   3971 HG22 ILE   242      39.566  43.837  73.881  1.00  0.00           H  
ATOM   3972 HG23 ILE   242      38.986  42.346  73.339  1.00  0.00           H  
ATOM   3973  CG1 ILE   242      42.149  43.009  74.360  1.00  0.00           C  
ATOM   3974 HG12 ILE   242      41.857  43.187  75.395  1.00  0.00           H  
ATOM   3975 HG13 ILE   242      43.052  42.420  74.197  1.00  0.00           H  
ATOM   3976  CD1 ILE   242      42.488  44.324  73.637  1.00  0.00           C  
ATOM   3977 HD11 ILE   242      43.201  44.869  74.256  1.00  0.00           H  
ATOM   3978 HD12 ILE   242      43.034  44.124  72.715  1.00  0.00           H  
ATOM   3979 HD13 ILE   242      41.575  44.887  73.441  1.00  0.00           H  
ATOM   3980  C   ILE   242      39.877  39.981  74.078  1.00  0.00           C  
ATOM   3981  O   ILE   242      39.141  39.840  75.034  1.00  0.00           O  
ATOM   3982  N   LEU   243      39.504  39.477  72.881  1.00  0.00           N  
ATOM   3983  H   LEU   243      39.993  39.706  72.027  1.00  0.00           H  
ATOM   3984  CA  LEU   243      38.124  38.964  72.647  1.00  0.00           C  
ATOM   3985  HA  LEU   243      37.423  39.757  72.907  1.00  0.00           H  
ATOM   3986  CB  LEU   243      37.969  38.662  71.159  1.00  0.00           C  
ATOM   3987  HB2 LEU   243      38.171  39.540  70.546  1.00  0.00           H  
ATOM   3988  HB3 LEU   243      38.648  37.840  70.936  1.00  0.00           H  
ATOM   3989  CG  LEU   243      36.582  38.164  70.820  1.00  0.00           C  
ATOM   3990  HG  LEU   243      36.389  37.229  71.347  1.00  0.00           H  
ATOM   3991  CD1 LEU   243      35.488  39.242  71.094  1.00  0.00           C  
ATOM   3992 HD11 LEU   243      35.802  40.223  70.737  1.00  0.00           H  
ATOM   3993 HD12 LEU   243      34.472  38.962  70.818  1.00  0.00           H  
ATOM   3994 HD13 LEU   243      35.321  39.376  72.163  1.00  0.00           H  
ATOM   3995  CD2 LEU   243      36.451  37.837  69.353  1.00  0.00           C  
ATOM   3996 HD21 LEU   243      36.813  36.837  69.115  1.00  0.00           H  
ATOM   3997 HD22 LEU   243      35.422  37.943  69.011  1.00  0.00           H  
ATOM   3998 HD23 LEU   243      37.086  38.467  68.729  1.00  0.00           H  
ATOM   3999  C   LEU   243      37.644  37.810  73.568  1.00  0.00           C  
ATOM   4000  O   LEU   243      36.488  37.864  74.014  1.00  0.00           O  
ATOM   4001  N   PRO   244      38.498  36.855  73.978  1.00  0.00           N  
ATOM   4002  CD  PRO   244      39.895  36.576  73.549  1.00  0.00           C  
ATOM   4003  HD2 PRO   244      40.603  37.081  74.206  1.00  0.00           H  
ATOM   4004  HD3 PRO   244      40.181  37.033  72.602  1.00  0.00           H  
ATOM   4005  CG  PRO   244      39.964  35.043  73.566  1.00  0.00           C  
ATOM   4006  HG2 PRO   244      40.977  34.642  73.578  1.00  0.00           H  
ATOM   4007  HG3 PRO   244      39.465  34.617  72.696  1.00  0.00           H  
ATOM   4008  CB  PRO   244      39.255  34.806  74.915  1.00  0.00           C  
ATOM   4009  HB2 PRO   244      40.011  35.041  75.663  1.00  0.00           H  
ATOM   4010  HB3 PRO   244      38.985  33.762  75.076  1.00  0.00           H  
ATOM   4011  CA  PRO   244      38.118  35.783  74.891  1.00  0.00           C  
ATOM   4012  HA  PRO   244      37.240  35.240  74.539  1.00  0.00           H  
ATOM   4013  C   PRO   244      37.731  36.331  76.309  1.00  0.00           C  
ATOM   4014  O   PRO   244      36.682  35.964  76.839  1.00  0.00           O  
ATOM   4015  N   LYS   245      38.492  37.242  76.926  1.00  0.00           N  
ATOM   4016  H   LYS   245      39.176  37.709  76.349  1.00  0.00           H  
ATOM   4017  CA  LYS   245      38.021  38.006  78.126  1.00  0.00           C  
ATOM   4018  HA  LYS   245      37.845  37.319  78.954  1.00  0.00           H  
ATOM   4019  CB  LYS   245      39.131  39.037  78.361  1.00  0.00           C  
ATOM   4020  HB2 LYS   245      40.044  38.452  78.470  1.00  0.00           H  
ATOM   4021  HB3 LYS   245      39.325  39.786  77.593  1.00  0.00           H  
ATOM   4022  CG  LYS   245      38.836  39.960  79.581  1.00  0.00           C  
ATOM   4023  HG2 LYS   245      39.742  40.540  79.757  1.00  0.00           H  
ATOM   4024  HG3 LYS   245      38.055  40.679  79.333  1.00  0.00           H  
ATOM   4025  CD  LYS   245      38.444  39.277  80.898  1.00  0.00           C  
ATOM   4026  HD2 LYS   245      38.333  40.059  81.649  1.00  0.00           H  
ATOM   4027  HD3 LYS   245      37.427  38.895  80.816  1.00  0.00           H  
ATOM   4028  CE  LYS   245      39.487  38.284  81.452  1.00  0.00           C  
ATOM   4029  HE2 LYS   245      39.074  37.769  82.319  1.00  0.00           H  
ATOM   4030  HE3 LYS   245      39.617  37.466  80.743  1.00  0.00           H  
ATOM   4031  NZ  LYS   245      40.721  38.928  81.960  1.00  0.00           N  
ATOM   4032  HZ1 LYS   245      41.123  39.399  81.162  1.00  0.00           H  
ATOM   4033  HZ2 LYS   245      40.621  39.597  82.710  1.00  0.00           H  
ATOM   4034  HZ3 LYS   245      41.357  38.174  82.179  1.00  0.00           H  
ATOM   4035  C   LYS   245      36.603  38.646  77.929  1.00  0.00           C  
ATOM   4036  O   LYS   245      35.872  38.677  78.932  1.00  0.00           O  
ATOM   4037  N   GLN   246      36.261  39.170  76.756  1.00  0.00           N  
ATOM   4038  H   GLN   246      37.005  39.137  76.074  1.00  0.00           H  
ATOM   4039  CA  GLN   246      35.033  39.934  76.543  1.00  0.00           C  
ATOM   4040  HA  GLN   246      34.741  40.412  77.478  1.00  0.00           H  
ATOM   4041  CB  GLN   246      35.331  40.954  75.473  1.00  0.00           C  
ATOM   4042  HB2 GLN   246      35.676  40.519  74.535  1.00  0.00           H  
ATOM   4043  HB3 GLN   246      34.368  41.425  75.271  1.00  0.00           H  
ATOM   4044  CG  GLN   246      36.338  41.997  75.966  1.00  0.00           C  
ATOM   4045  HG2 GLN   246      36.036  42.547  76.858  1.00  0.00           H  
ATOM   4046  HG3 GLN   246      37.312  41.577  76.217  1.00  0.00           H  
ATOM   4047  CD  GLN   246      36.637  43.083  74.871  1.00  0.00           C  
ATOM   4048  OE1 GLN   246      36.367  42.870  73.678  1.00  0.00           O  
ATOM   4049  NE2 GLN   246      36.985  44.267  75.320  1.00  0.00           N  
ATOM   4050 HE21 GLN   246      37.408  44.883  74.641  1.00  0.00           H  
ATOM   4051 HE22 GLN   246      36.991  44.480  76.307  1.00  0.00           H  
ATOM   4052  C   GLN   246      33.811  39.028  76.266  1.00  0.00           C  
ATOM   4053  O   GLN   246      32.763  39.228  76.789  1.00  0.00           O  
ATOM   4054  N   ALA   247      34.067  37.957  75.489  1.00  0.00           N  
ATOM   4055  H   ALA   247      34.943  37.979  74.986  1.00  0.00           H  
ATOM   4056  CA  ALA   247      33.166  36.815  75.402  1.00  0.00           C  
ATOM   4057  HA  ALA   247      32.262  37.291  75.019  1.00  0.00           H  
ATOM   4058  CB  ALA   247      33.719  35.941  74.286  1.00  0.00           C  
ATOM   4059  HB1 ALA   247      34.600  35.417  74.658  1.00  0.00           H  
ATOM   4060  HB2 ALA   247      33.042  35.106  74.105  1.00  0.00           H  
ATOM   4061  HB3 ALA   247      33.955  36.538  73.405  1.00  0.00           H  
ATOM   4062  C   ALA   247      32.915  36.116  76.774  1.00  0.00           C  
ATOM   4063  O   ALA   247      31.816  35.638  76.964  1.00  0.00           O  
ATOM   4064  N   GLY   248      33.948  36.058  77.653  1.00  0.00           N  
ATOM   4065  H   GLY   248      34.869  36.272  77.296  1.00  0.00           H  
ATOM   4066  CA  GLY   248      33.914  35.625  79.098  1.00  0.00           C  
ATOM   4067  HA2 GLY   248      34.344  36.413  79.717  1.00  0.00           H  
ATOM   4068  HA3 GLY   248      32.873  35.531  79.407  1.00  0.00           H  
ATOM   4069  C   GLY   248      34.673  34.392  79.450  1.00  0.00           C  
ATOM   4070  O   GLY   248      34.195  33.640  80.357  1.00  0.00           O  
ATOM   4071  N   GLY   249      35.843  34.194  78.804  1.00  0.00           N  
ATOM   4072  H   GLY   249      36.281  34.966  78.321  1.00  0.00           H  
ATOM   4073  CA  GLY   249      36.739  32.976  78.672  1.00  0.00           C  
ATOM   4074  HA2 GLY   249      36.663  32.359  79.566  1.00  0.00           H  
ATOM   4075  HA3 GLY   249      36.371  32.475  77.777  1.00  0.00           H  
ATOM   4076  C   GLY   249      38.247  33.311  78.420  1.00  0.00           C  
ATOM   4077  O   GLY   249      38.577  34.462  78.354  1.00  0.00           O  
ATOM   4078  N   LYS   250      39.127  32.323  78.660  1.00  0.00           N  
ATOM   4079  H   LYS   250      38.661  31.431  78.744  1.00  0.00           H  
ATOM   4080  CA  LYS   250      40.561  32.447  78.578  1.00  0.00           C  
ATOM   4081  HA  LYS   250      40.876  33.466  78.800  1.00  0.00           H  
ATOM   4082  CB  LYS   250      41.245  31.388  79.526  1.00  0.00           C  
ATOM   4083  HB2 LYS   250      40.936  30.356  79.360  1.00  0.00           H  
ATOM   4084  HB3 LYS   250      42.309  31.475  79.307  1.00  0.00           H  
ATOM   4085  CG  LYS   250      41.211  31.861  80.973  1.00  0.00           C  
ATOM   4086  HG2 LYS   250      41.746  32.809  81.035  1.00  0.00           H  
ATOM   4087  HG3 LYS   250      40.140  31.941  81.160  1.00  0.00           H  
ATOM   4088  CD  LYS   250      41.785  30.795  81.888  1.00  0.00           C  
ATOM   4089  HD2 LYS   250      41.382  29.799  81.701  1.00  0.00           H  
ATOM   4090  HD3 LYS   250      42.841  30.630  81.673  1.00  0.00           H  
ATOM   4091  CE  LYS   250      41.608  31.113  83.379  1.00  0.00           C  
ATOM   4092  HE2 LYS   250      42.181  31.993  83.670  1.00  0.00           H  
ATOM   4093  HE3 LYS   250      40.578  31.397  83.597  1.00  0.00           H  
ATOM   4094  NZ  LYS   250      41.937  29.918  84.146  1.00  0.00           N  
ATOM   4095  HZ1 LYS   250      42.944  29.852  84.172  1.00  0.00           H  
ATOM   4096  HZ2 LYS   250      41.600  30.068  85.086  1.00  0.00           H  
ATOM   4097  HZ3 LYS   250      41.502  29.070  83.811  1.00  0.00           H  
ATOM   4098  C   LYS   250      40.827  32.153  77.156  1.00  0.00           C  
ATOM   4099  O   LYS   250      40.133  31.413  76.455  1.00  0.00           O  
ATOM   4100  N   LEU   251      42.017  32.690  76.653  1.00  0.00           N  
ATOM   4101  H   LEU   251      42.534  33.357  77.208  1.00  0.00           H  
ATOM   4102  CA  LEU   251      42.742  32.243  75.487  1.00  0.00           C  
ATOM   4103  HA  LEU   251      42.120  32.238  74.592  1.00  0.00           H  
ATOM   4104  CB  LEU   251      43.951  33.187  75.310  1.00  0.00           C  
ATOM   4105  HB2 LEU   251      43.596  34.207  75.459  1.00  0.00           H  
ATOM   4106  HB3 LEU   251      44.617  32.907  76.126  1.00  0.00           H  
ATOM   4107  CG  LEU   251      44.614  33.142  73.925  1.00  0.00           C  
ATOM   4108  HG  LEU   251      43.862  33.380  73.172  1.00  0.00           H  
ATOM   4109  CD1 LEU   251      45.660  34.226  73.928  1.00  0.00           C  
ATOM   4110 HD11 LEU   251      45.298  35.234  74.130  1.00  0.00           H  
ATOM   4111 HD12 LEU   251      46.496  34.045  74.603  1.00  0.00           H  
ATOM   4112 HD13 LEU   251      46.269  34.246  73.024  1.00  0.00           H  
ATOM   4113  CD2 LEU   251      45.197  31.844  73.400  1.00  0.00           C  
ATOM   4114 HD21 LEU   251      44.367  31.347  72.898  1.00  0.00           H  
ATOM   4115 HD22 LEU   251      46.065  31.907  72.745  1.00  0.00           H  
ATOM   4116 HD23 LEU   251      45.499  31.239  74.255  1.00  0.00           H  
ATOM   4117  C   LEU   251      43.136  30.772  75.686  1.00  0.00           C  
ATOM   4118  O   LEU   251      43.953  30.573  76.541  1.00  0.00           O  
ATOM   4119  N   VAL   252      42.535  29.869  74.848  1.00  0.00           N  
ATOM   4120  H   VAL   252      41.905  30.190  74.127  1.00  0.00           H  
ATOM   4121  CA  VAL   252      42.605  28.436  75.046  1.00  0.00           C  
ATOM   4122  HA  VAL   252      42.364  28.299  76.100  1.00  0.00           H  
ATOM   4123  CB  VAL   252      41.515  27.685  74.292  1.00  0.00           C  
ATOM   4124  HB  VAL   252      40.678  28.381  74.238  1.00  0.00           H  
ATOM   4125  CG1 VAL   252      41.910  27.266  72.885  1.00  0.00           C  
ATOM   4126 HG11 VAL   252      42.670  26.486  72.919  1.00  0.00           H  
ATOM   4127 HG12 VAL   252      41.038  26.969  72.302  1.00  0.00           H  
ATOM   4128 HG13 VAL   252      42.320  28.111  72.332  1.00  0.00           H  
ATOM   4129  CG2 VAL   252      41.153  26.399  74.942  1.00  0.00           C  
ATOM   4130 HG21 VAL   252      40.283  25.985  74.433  1.00  0.00           H  
ATOM   4131 HG22 VAL   252      41.887  25.609  74.784  1.00  0.00           H  
ATOM   4132 HG23 VAL   252      40.941  26.530  76.003  1.00  0.00           H  
ATOM   4133  C   VAL   252      44.040  27.760  74.871  1.00  0.00           C  
ATOM   4134  O   VAL   252      44.291  26.706  75.486  1.00  0.00           O  
ATOM   4135  N   SER   253      44.973  28.426  74.173  1.00  0.00           N  
ATOM   4136  H   SER   253      44.770  29.335  73.783  1.00  0.00           H  
ATOM   4137  CA  SER   253      46.440  28.092  74.153  1.00  0.00           C  
ATOM   4138  HA  SER   253      46.718  27.937  75.196  1.00  0.00           H  
ATOM   4139  CB  SER   253      46.712  26.770  73.396  1.00  0.00           C  
ATOM   4140  HB2 SER   253      46.419  25.877  73.948  1.00  0.00           H  
ATOM   4141  HB3 SER   253      46.249  26.890  72.417  1.00  0.00           H  
ATOM   4142  OG  SER   253      48.118  26.508  73.170  1.00  0.00           O  
ATOM   4143  HG  SER   253      48.285  25.572  73.299  1.00  0.00           H  
ATOM   4144  C   SER   253      47.266  29.286  73.655  1.00  0.00           C  
ATOM   4145  O   SER   253      47.256  29.607  72.470  1.00  0.00           O  
ATOM   4146  N   ASP   254      48.048  29.826  74.504  1.00  0.00           N  
ATOM   4147  H   ASP   254      47.936  29.441  75.431  1.00  0.00           H  
ATOM   4148  CA  ASP   254      49.292  30.585  74.282  1.00  0.00           C  
ATOM   4149  HA  ASP   254      48.957  31.493  73.780  1.00  0.00           H  
ATOM   4150  CB  ASP   254      49.731  31.101  75.664  1.00  0.00           C  
ATOM   4151  HB2 ASP   254      49.015  31.864  75.970  1.00  0.00           H  
ATOM   4152  HB3 ASP   254      49.637  30.375  76.470  1.00  0.00           H  
ATOM   4153  CG  ASP   254      51.051  31.805  75.798  1.00  0.00           C  
ATOM   4154  OD1 ASP   254      52.128  31.285  75.436  1.00  0.00           O  
ATOM   4155  OD2 ASP   254      51.224  32.799  76.512  1.00  0.00           O  
ATOM   4156  C   ASP   254      50.552  30.118  73.417  1.00  0.00           C  
ATOM   4157  O   ASP   254      50.988  30.942  72.579  1.00  0.00           O  
ATOM   4158  N   PRO   255      50.936  28.828  73.465  1.00  0.00           N  
ATOM   4159  CD  PRO   255      50.784  28.059  74.649  1.00  0.00           C  
ATOM   4160  HD2 PRO   255      49.760  27.749  74.856  1.00  0.00           H  
ATOM   4161  HD3 PRO   255      51.010  28.596  75.571  1.00  0.00           H  
ATOM   4162  CG  PRO   255      51.710  26.880  74.534  1.00  0.00           C  
ATOM   4163  HG2 PRO   255      51.315  26.028  75.088  1.00  0.00           H  
ATOM   4164  HG3 PRO   255      52.670  27.225  74.919  1.00  0.00           H  
ATOM   4165  CB  PRO   255      51.748  26.728  73.004  1.00  0.00           C  
ATOM   4166  HB2 PRO   255      50.918  26.115  72.653  1.00  0.00           H  
ATOM   4167  HB3 PRO   255      52.720  26.365  72.669  1.00  0.00           H  
ATOM   4168  CA  PRO   255      51.729  28.199  72.447  1.00  0.00           C  
ATOM   4169  HA  PRO   255      52.706  28.679  72.389  1.00  0.00           H  
ATOM   4170  C   PRO   255      51.084  28.223  71.033  1.00  0.00           C  
ATOM   4171  O   PRO   255      51.766  28.459  70.026  1.00  0.00           O  
ATOM   4172  N   MET   256      49.816  27.875  70.835  1.00  0.00           N  
ATOM   4173  H   MET   256      49.320  27.472  71.617  1.00  0.00           H  
ATOM   4174  CA  MET   256      49.081  27.861  69.572  1.00  0.00           C  
ATOM   4175  HA  MET   256      49.650  27.341  68.801  1.00  0.00           H  
ATOM   4176  CB  MET   256      47.743  27.077  69.664  1.00  0.00           C  
ATOM   4177  HB2 MET   256      47.190  27.415  70.541  1.00  0.00           H  
ATOM   4178  HB3 MET   256      47.119  27.166  68.775  1.00  0.00           H  
ATOM   4179  CG  MET   256      47.971  25.581  69.879  1.00  0.00           C  
ATOM   4180  HG2 MET   256      48.778  25.462  70.601  1.00  0.00           H  
ATOM   4181  HG3 MET   256      47.120  25.050  70.307  1.00  0.00           H  
ATOM   4182  SD  MET   256      48.410  24.686  68.351  1.00  0.00           S  
ATOM   4183  CE  MET   256      46.810  24.367  67.707  1.00  0.00           C  
ATOM   4184  HE1 MET   256      46.418  23.644  68.423  1.00  0.00           H  
ATOM   4185  HE2 MET   256      46.092  25.179  67.823  1.00  0.00           H  
ATOM   4186  HE3 MET   256      46.829  23.971  66.691  1.00  0.00           H  
ATOM   4187  C   MET   256      48.977  29.234  69.033  1.00  0.00           C  
ATOM   4188  O   MET   256      49.220  29.426  67.904  1.00  0.00           O  
ATOM   4189  N   ALA   257      48.645  30.202  69.920  1.00  0.00           N  
ATOM   4190  H   ALA   257      48.503  29.869  70.863  1.00  0.00           H  
ATOM   4191  CA  ALA   257      48.748  31.654  69.489  1.00  0.00           C  
ATOM   4192  HA  ALA   257      48.019  31.791  68.691  1.00  0.00           H  
ATOM   4193  CB  ALA   257      48.350  32.498  70.665  1.00  0.00           C  
ATOM   4194  HB1 ALA   257      48.170  33.526  70.350  1.00  0.00           H  
ATOM   4195  HB2 ALA   257      47.449  32.143  71.166  1.00  0.00           H  
ATOM   4196  HB3 ALA   257      49.135  32.536  71.420  1.00  0.00           H  
ATOM   4197  C   ALA   257      50.158  32.085  69.011  1.00  0.00           C  
ATOM   4198  O   ALA   257      50.290  32.585  67.857  1.00  0.00           O  
ATOM   4199  N   ARG   258      51.213  31.723  69.770  1.00  0.00           N  
ATOM   4200  H   ARG   258      50.991  31.354  70.684  1.00  0.00           H  
ATOM   4201  CA  ARG   258      52.631  32.059  69.268  1.00  0.00           C  
ATOM   4202  HA  ARG   258      52.586  33.102  68.955  1.00  0.00           H  
ATOM   4203  CB  ARG   258      53.639  31.874  70.399  1.00  0.00           C  
ATOM   4204  HB2 ARG   258      53.508  30.878  70.823  1.00  0.00           H  
ATOM   4205  HB3 ARG   258      54.626  31.918  69.938  1.00  0.00           H  
ATOM   4206  CG  ARG   258      53.469  32.916  71.522  1.00  0.00           C  
ATOM   4207  HG2 ARG   258      53.769  33.935  71.278  1.00  0.00           H  
ATOM   4208  HG3 ARG   258      52.424  32.937  71.832  1.00  0.00           H  
ATOM   4209  CD  ARG   258      54.294  32.510  72.727  1.00  0.00           C  
ATOM   4210  HD2 ARG   258      54.262  31.430  72.873  1.00  0.00           H  
ATOM   4211  HD3 ARG   258      55.361  32.631  72.544  1.00  0.00           H  
ATOM   4212  NE  ARG   258      53.878  33.015  74.037  1.00  0.00           N  
ATOM   4213  HE  ARG   258      53.117  32.495  74.452  1.00  0.00           H  
ATOM   4214  CZ  ARG   258      54.275  34.072  74.677  1.00  0.00           C  
ATOM   4215  NH1 ARG   258      55.107  34.900  74.193  1.00  0.00           N  
ATOM   4216 HH11 ARG   258      55.790  34.768  73.460  1.00  0.00           H  
ATOM   4217 HH12 ARG   258      55.365  35.663  74.801  1.00  0.00           H  
ATOM   4218  NH2 ARG   258      53.713  34.372  75.766  1.00  0.00           N  
ATOM   4219 HH21 ARG   258      52.975  33.802  76.155  1.00  0.00           H  
ATOM   4220 HH22 ARG   258      53.897  35.313  76.085  1.00  0.00           H  
ATOM   4221  C   ARG   258      53.007  31.234  67.996  1.00  0.00           C  
ATOM   4222  O   ARG   258      53.813  31.762  67.212  1.00  0.00           O  
ATOM   4223  N   LEU   259      52.533  30.043  67.821  1.00  0.00           N  
ATOM   4224  H   LEU   259      51.935  29.607  68.509  1.00  0.00           H  
ATOM   4225  CA  LEU   259      52.765  29.175  66.609  1.00  0.00           C  
ATOM   4226  HA  LEU   259      53.823  29.164  66.350  1.00  0.00           H  
ATOM   4227  CB  LEU   259      52.413  27.759  66.996  1.00  0.00           C  
ATOM   4228  HB2 LEU   259      52.948  27.467  67.900  1.00  0.00           H  
ATOM   4229  HB3 LEU   259      51.324  27.752  67.053  1.00  0.00           H  
ATOM   4230  CG  LEU   259      52.740  26.751  65.876  1.00  0.00           C  
ATOM   4231  HG  LEU   259      52.288  26.971  64.908  1.00  0.00           H  
ATOM   4232  CD1 LEU   259      54.249  26.632  65.558  1.00  0.00           C  
ATOM   4233 HD11 LEU   259      54.671  27.527  65.101  1.00  0.00           H  
ATOM   4234 HD12 LEU   259      54.789  26.415  66.480  1.00  0.00           H  
ATOM   4235 HD13 LEU   259      54.381  25.922  64.742  1.00  0.00           H  
ATOM   4236  CD2 LEU   259      52.262  25.313  66.284  1.00  0.00           C  
ATOM   4237 HD21 LEU   259      52.768  24.928  67.169  1.00  0.00           H  
ATOM   4238 HD22 LEU   259      51.215  25.366  66.581  1.00  0.00           H  
ATOM   4239 HD23 LEU   259      52.442  24.610  65.470  1.00  0.00           H  
ATOM   4240  C   LEU   259      51.939  29.708  65.382  1.00  0.00           C  
ATOM   4241  O   LEU   259      52.493  29.836  64.275  1.00  0.00           O  
ATOM   4242  N   ALA   260      50.702  30.162  65.580  1.00  0.00           N  
ATOM   4243  H   ALA   260      50.200  30.151  66.456  1.00  0.00           H  
ATOM   4244  CA  ALA   260      49.958  30.934  64.530  1.00  0.00           C  
ATOM   4245  HA  ALA   260      49.760  30.355  63.628  1.00  0.00           H  
ATOM   4246  CB  ALA   260      48.581  31.459  65.040  1.00  0.00           C  
ATOM   4247  HB1 ALA   260      48.801  32.169  65.837  1.00  0.00           H  
ATOM   4248  HB2 ALA   260      48.027  31.924  64.224  1.00  0.00           H  
ATOM   4249  HB3 ALA   260      47.929  30.716  65.500  1.00  0.00           H  
ATOM   4250  C   ALA   260      50.781  32.090  64.022  1.00  0.00           C  
ATOM   4251  O   ALA   260      50.937  32.200  62.808  1.00  0.00           O  
ATOM   4252  N   PHE   261      51.266  32.975  64.916  1.00  0.00           N  
ATOM   4253  H   PHE   261      51.107  32.820  65.901  1.00  0.00           H  
ATOM   4254  CA  PHE   261      51.994  34.217  64.592  1.00  0.00           C  
ATOM   4255  HA  PHE   261      51.445  34.652  63.756  1.00  0.00           H  
ATOM   4256  CB  PHE   261      51.981  35.220  65.761  1.00  0.00           C  
ATOM   4257  HB2 PHE   261      51.913  34.739  66.737  1.00  0.00           H  
ATOM   4258  HB3 PHE   261      52.867  35.853  65.717  1.00  0.00           H  
ATOM   4259  CG  PHE   261      50.751  36.133  65.740  1.00  0.00           C  
ATOM   4260  CD1 PHE   261      49.489  35.658  66.061  1.00  0.00           C  
ATOM   4261  HD1 PHE   261      49.365  34.620  66.334  1.00  0.00           H  
ATOM   4262  CE1 PHE   261      48.391  36.495  65.945  1.00  0.00           C  
ATOM   4263  HE1 PHE   261      47.343  36.291  66.110  1.00  0.00           H  
ATOM   4264  CZ  PHE   261      48.535  37.859  65.499  1.00  0.00           C  
ATOM   4265  HZ  PHE   261      47.600  38.366  65.313  1.00  0.00           H  
ATOM   4266  CE2 PHE   261      49.814  38.295  65.211  1.00  0.00           C  
ATOM   4267  HE2 PHE   261      50.000  39.290  64.834  1.00  0.00           H  
ATOM   4268  CD2 PHE   261      50.936  37.466  65.338  1.00  0.00           C  
ATOM   4269  HD2 PHE   261      51.932  37.850  65.176  1.00  0.00           H  
ATOM   4270  C   PHE   261      53.426  34.001  64.010  1.00  0.00           C  
ATOM   4271  O   PHE   261      53.871  34.751  63.057  1.00  0.00           O  
ATOM   4272  N   LEU   262      54.172  32.960  64.512  1.00  0.00           N  
ATOM   4273  H   LEU   262      53.999  32.458  65.371  1.00  0.00           H  
ATOM   4274  CA  LEU   262      55.415  32.593  63.820  1.00  0.00           C  
ATOM   4275  HA  LEU   262      56.124  33.421  63.855  1.00  0.00           H  
ATOM   4276  CB  LEU   262      55.999  31.452  64.658  1.00  0.00           C  
ATOM   4277  HB2 LEU   262      56.177  31.852  65.655  1.00  0.00           H  
ATOM   4278  HB3 LEU   262      55.226  30.696  64.796  1.00  0.00           H  
ATOM   4279  CG  LEU   262      57.200  30.736  64.073  1.00  0.00           C  
ATOM   4280  HG  LEU   262      56.886  29.896  63.453  1.00  0.00           H  
ATOM   4281  CD1 LEU   262      58.338  31.618  63.488  1.00  0.00           C  
ATOM   4282 HD11 LEU   262      58.004  32.264  62.676  1.00  0.00           H  
ATOM   4283 HD12 LEU   262      58.735  32.145  64.355  1.00  0.00           H  
ATOM   4284 HD13 LEU   262      59.113  30.950  63.112  1.00  0.00           H  
ATOM   4285  CD2 LEU   262      57.992  29.968  65.214  1.00  0.00           C  
ATOM   4286 HD21 LEU   262      58.818  29.411  64.774  1.00  0.00           H  
ATOM   4287 HD22 LEU   262      58.185  30.699  65.999  1.00  0.00           H  
ATOM   4288 HD23 LEU   262      57.262  29.289  65.655  1.00  0.00           H  
ATOM   4289  C   LEU   262      55.100  32.189  62.343  1.00  0.00           C  
ATOM   4290  O   LEU   262      55.696  32.775  61.449  1.00  0.00           O  
ATOM   4291  N   LEU   263      54.083  31.293  62.076  1.00  0.00           N  
ATOM   4292  H   LEU   263      53.674  30.890  62.907  1.00  0.00           H  
ATOM   4293  CA  LEU   263      53.797  30.876  60.722  1.00  0.00           C  
ATOM   4294  HA  LEU   263      54.601  30.308  60.254  1.00  0.00           H  
ATOM   4295  CB  LEU   263      52.400  30.092  60.709  1.00  0.00           C  
ATOM   4296  HB2 LEU   263      51.803  30.410  61.564  1.00  0.00           H  
ATOM   4297  HB3 LEU   263      51.912  30.339  59.767  1.00  0.00           H  
ATOM   4298  CG  LEU   263      52.567  28.545  60.733  1.00  0.00           C  
ATOM   4299  HG  LEU   263      53.287  28.262  61.501  1.00  0.00           H  
ATOM   4300  CD1 LEU   263      51.227  27.945  60.928  1.00  0.00           C  
ATOM   4301 HD11 LEU   263      51.362  26.872  61.068  1.00  0.00           H  
ATOM   4302 HD12 LEU   263      50.764  28.226  61.874  1.00  0.00           H  
ATOM   4303 HD13 LEU   263      50.572  28.124  60.074  1.00  0.00           H  
ATOM   4304  CD2 LEU   263      53.195  27.957  59.441  1.00  0.00           C  
ATOM   4305 HD21 LEU   263      54.118  28.506  59.257  1.00  0.00           H  
ATOM   4306 HD22 LEU   263      53.535  26.940  59.635  1.00  0.00           H  
ATOM   4307 HD23 LEU   263      52.571  27.918  58.547  1.00  0.00           H  
ATOM   4308  C   LEU   263      53.560  32.128  59.754  1.00  0.00           C  
ATOM   4309  O   LEU   263      54.135  32.143  58.702  1.00  0.00           O  
ATOM   4310  N   PHE   264      52.874  33.163  60.190  1.00  0.00           N  
ATOM   4311  H   PHE   264      52.608  33.199  61.163  1.00  0.00           H  
ATOM   4312  CA  PHE   264      52.770  34.459  59.481  1.00  0.00           C  
ATOM   4313  HA  PHE   264      52.229  34.115  58.599  1.00  0.00           H  
ATOM   4314  CB  PHE   264      51.778  35.372  60.287  1.00  0.00           C  
ATOM   4315  HB2 PHE   264      52.038  35.300  61.343  1.00  0.00           H  
ATOM   4316  HB3 PHE   264      51.826  36.406  59.947  1.00  0.00           H  
ATOM   4317  CG  PHE   264      50.328  34.966  60.026  1.00  0.00           C  
ATOM   4318  CD1 PHE   264      49.495  34.668  61.114  1.00  0.00           C  
ATOM   4319  HD1 PHE   264      49.876  34.577  62.121  1.00  0.00           H  
ATOM   4320  CE1 PHE   264      48.114  34.331  60.886  1.00  0.00           C  
ATOM   4321  HE1 PHE   264      47.463  34.136  61.725  1.00  0.00           H  
ATOM   4322  CZ  PHE   264      47.581  34.384  59.600  1.00  0.00           C  
ATOM   4323  HZ  PHE   264      46.540  34.281  59.333  1.00  0.00           H  
ATOM   4324  CE2 PHE   264      48.411  34.755  58.524  1.00  0.00           C  
ATOM   4325  HE2 PHE   264      48.074  34.802  57.499  1.00  0.00           H  
ATOM   4326  CD2 PHE   264      49.740  35.103  58.734  1.00  0.00           C  
ATOM   4327  HD2 PHE   264      50.361  35.372  57.893  1.00  0.00           H  
ATOM   4328  C   PHE   264      54.031  35.248  59.123  1.00  0.00           C  
ATOM   4329  O   PHE   264      54.103  35.690  57.981  1.00  0.00           O  
ATOM   4330  N   LEU   265      55.029  35.325  60.020  1.00  0.00           N  
ATOM   4331  H   LEU   265      54.946  34.884  60.925  1.00  0.00           H  
ATOM   4332  CA  LEU   265      56.367  35.744  59.712  1.00  0.00           C  
ATOM   4333  HA  LEU   265      56.372  36.762  59.324  1.00  0.00           H  
ATOM   4334  CB  LEU   265      57.136  35.834  61.088  1.00  0.00           C  
ATOM   4335  HB2 LEU   265      56.567  36.336  61.871  1.00  0.00           H  
ATOM   4336  HB3 LEU   265      57.244  34.800  61.414  1.00  0.00           H  
ATOM   4337  CG  LEU   265      58.597  36.261  60.943  1.00  0.00           C  
ATOM   4338  HG  LEU   265      59.152  35.483  60.419  1.00  0.00           H  
ATOM   4339  CD1 LEU   265      58.767  37.617  60.231  1.00  0.00           C  
ATOM   4340 HD11 LEU   265      58.572  37.571  59.159  1.00  0.00           H  
ATOM   4341 HD12 LEU   265      58.248  38.374  60.819  1.00  0.00           H  
ATOM   4342 HD13 LEU   265      59.823  37.881  60.293  1.00  0.00           H  
ATOM   4343  CD2 LEU   265      59.362  36.249  62.274  1.00  0.00           C  
ATOM   4344 HD21 LEU   265      60.394  36.411  61.962  1.00  0.00           H  
ATOM   4345 HD22 LEU   265      59.035  37.036  62.953  1.00  0.00           H  
ATOM   4346 HD23 LEU   265      59.191  35.254  62.685  1.00  0.00           H  
ATOM   4347  C   LEU   265      57.045  34.920  58.626  1.00  0.00           C  
ATOM   4348  O   LEU   265      57.669  35.419  57.707  1.00  0.00           O  
ATOM   4349  N   LEU   266      56.852  33.597  58.710  1.00  0.00           N  
ATOM   4350  H   LEU   266      56.240  33.380  59.483  1.00  0.00           H  
ATOM   4351  CA  LEU   266      57.481  32.659  57.821  1.00  0.00           C  
ATOM   4352  HA  LEU   266      58.506  33.026  57.868  1.00  0.00           H  
ATOM   4353  CB  LEU   266      57.474  31.217  58.435  1.00  0.00           C  
ATOM   4354  HB2 LEU   266      56.455  30.836  58.515  1.00  0.00           H  
ATOM   4355  HB3 LEU   266      58.023  30.623  57.705  1.00  0.00           H  
ATOM   4356  CG  LEU   266      58.246  31.298  59.808  1.00  0.00           C  
ATOM   4357  HG  LEU   266      57.751  31.999  60.480  1.00  0.00           H  
ATOM   4358  CD1 LEU   266      58.140  29.862  60.394  1.00  0.00           C  
ATOM   4359 HD11 LEU   266      58.592  29.891  61.386  1.00  0.00           H  
ATOM   4360 HD12 LEU   266      57.125  29.465  60.369  1.00  0.00           H  
ATOM   4361 HD13 LEU   266      58.721  29.165  59.791  1.00  0.00           H  
ATOM   4362  CD2 LEU   266      59.785  31.551  59.772  1.00  0.00           C  
ATOM   4363 HD21 LEU   266      60.136  31.662  60.797  1.00  0.00           H  
ATOM   4364 HD22 LEU   266      60.275  30.707  59.285  1.00  0.00           H  
ATOM   4365 HD23 LEU   266      60.036  32.409  59.148  1.00  0.00           H  
ATOM   4366  C   LEU   266      56.942  32.621  56.413  1.00  0.00           C  
ATOM   4367  O   LEU   266      57.728  32.231  55.526  1.00  0.00           O  
ATOM   4368  N   LEU   267      55.745  33.083  56.168  1.00  0.00           N  
ATOM   4369  H   LEU   267      55.368  33.536  56.989  1.00  0.00           H  
ATOM   4370  CA  LEU   267      54.878  32.843  55.024  1.00  0.00           C  
ATOM   4371  HA  LEU   267      55.476  32.471  54.192  1.00  0.00           H  
ATOM   4372  CB  LEU   267      53.899  31.657  55.370  1.00  0.00           C  
ATOM   4373  HB2 LEU   267      53.396  31.876  56.312  1.00  0.00           H  
ATOM   4374  HB3 LEU   267      53.189  31.580  54.546  1.00  0.00           H  
ATOM   4375  CG  LEU   267      54.603  30.239  55.524  1.00  0.00           C  
ATOM   4376  HG  LEU   267      55.524  30.409  56.082  1.00  0.00           H  
ATOM   4377  CD1 LEU   267      53.734  29.176  56.165  1.00  0.00           C  
ATOM   4378 HD11 LEU   267      53.765  29.383  57.234  1.00  0.00           H  
ATOM   4379 HD12 LEU   267      52.688  29.185  55.857  1.00  0.00           H  
ATOM   4380 HD13 LEU   267      54.187  28.204  55.971  1.00  0.00           H  
ATOM   4381  CD2 LEU   267      55.007  29.773  54.183  1.00  0.00           C  
ATOM   4382 HD21 LEU   267      55.417  28.764  54.221  1.00  0.00           H  
ATOM   4383 HD22 LEU   267      54.156  29.766  53.501  1.00  0.00           H  
ATOM   4384 HD23 LEU   267      55.681  30.516  53.759  1.00  0.00           H  
ATOM   4385  C   LEU   267      54.000  33.986  54.415  1.00  0.00           C  
ATOM   4386  O   LEU   267      53.517  33.735  53.333  1.00  0.00           O  
ATOM   4387  N   SER   268      53.818  35.117  55.065  1.00  0.00           N  
ATOM   4388  H   SER   268      54.486  35.361  55.782  1.00  0.00           H  
ATOM   4389  CA  SER   268      53.074  36.197  54.351  1.00  0.00           C  
ATOM   4390  HA  SER   268      52.034  35.917  54.187  1.00  0.00           H  
ATOM   4391  CB  SER   268      52.860  37.426  55.211  1.00  0.00           C  
ATOM   4392  HB2 SER   268      53.899  37.588  55.500  1.00  0.00           H  
ATOM   4393  HB3 SER   268      52.435  38.278  54.680  1.00  0.00           H  
ATOM   4394  OG  SER   268      52.300  37.188  56.516  1.00  0.00           O  
ATOM   4395  HG  SER   268      52.814  36.528  56.987  1.00  0.00           H  
ATOM   4396  C   SER   268      53.681  36.644  53.023  1.00  0.00           C  
ATOM   4397  O   SER   268      53.048  37.276  52.234  1.00  0.00           O  
ATOM   4398  N   THR   269      54.999  36.423  52.829  1.00  0.00           N  
ATOM   4399  H   THR   269      55.458  35.932  53.582  1.00  0.00           H  
ATOM   4400  CA  THR   269      55.775  36.976  51.751  1.00  0.00           C  
ATOM   4401  HA  THR   269      55.085  37.685  51.294  1.00  0.00           H  
ATOM   4402  CB  THR   269      56.992  37.874  52.147  1.00  0.00           C  
ATOM   4403  HB  THR   269      57.910  37.288  52.134  1.00  0.00           H  
ATOM   4404  CG2 THR   269      57.192  39.106  51.201  1.00  0.00           C  
ATOM   4405 HG21 THR   269      56.440  39.892  51.274  1.00  0.00           H  
ATOM   4406 HG22 THR   269      58.187  39.517  51.371  1.00  0.00           H  
ATOM   4407 HG23 THR   269      57.309  38.698  50.197  1.00  0.00           H  
ATOM   4408  OG1 THR   269      56.869  38.357  53.510  1.00  0.00           O  
ATOM   4409  HG1 THR   269      56.601  37.644  54.094  1.00  0.00           H  
ATOM   4410  C   THR   269      56.106  36.096  50.545  1.00  0.00           C  
ATOM   4411  O   THR   269      55.957  36.620  49.399  1.00  0.00           O  
ATOM   4412  N   PRO   270      56.494  34.852  50.634  1.00  0.00           N  
ATOM   4413  CD  PRO   270      56.812  34.165  51.890  1.00  0.00           C  
ATOM   4414  HD2 PRO   270      55.915  34.151  52.510  1.00  0.00           H  
ATOM   4415  HD3 PRO   270      57.669  34.556  52.438  1.00  0.00           H  
ATOM   4416  CG  PRO   270      57.013  32.659  51.565  1.00  0.00           C  
ATOM   4417  HG2 PRO   270      56.011  32.238  51.496  1.00  0.00           H  
ATOM   4418  HG3 PRO   270      57.535  32.106  52.347  1.00  0.00           H  
ATOM   4419  CB  PRO   270      57.793  32.827  50.236  1.00  0.00           C  
ATOM   4420  HB2 PRO   270      57.866  31.886  49.691  1.00  0.00           H  
ATOM   4421  HB3 PRO   270      58.824  33.133  50.409  1.00  0.00           H  
ATOM   4422  CA  PRO   270      56.970  33.981  49.502  1.00  0.00           C  
ATOM   4423  HA  PRO   270      57.617  34.532  48.819  1.00  0.00           H  
ATOM   4424  C   PRO   270      55.900  33.457  48.494  1.00  0.00           C  
ATOM   4425  O   PRO   270      55.959  32.284  48.110  1.00  0.00           O  
ATOM   4426  N   VAL   271      54.864  34.280  48.205  1.00  0.00           N  
ATOM   4427  H   VAL   271      54.893  35.216  48.582  1.00  0.00           H  
ATOM   4428  CA  VAL   271      53.515  33.864  47.666  1.00  0.00           C  
ATOM   4429  HA  VAL   271      53.709  32.841  47.345  1.00  0.00           H  
ATOM   4430  CB  VAL   271      52.549  33.618  48.819  1.00  0.00           C  
ATOM   4431  HB  VAL   271      51.585  33.238  48.483  1.00  0.00           H  
ATOM   4432  CG1 VAL   271      53.071  32.617  49.915  1.00  0.00           C  
ATOM   4433 HG11 VAL   271      52.274  32.365  50.615  1.00  0.00           H  
ATOM   4434 HG12 VAL   271      53.436  31.709  49.435  1.00  0.00           H  
ATOM   4435 HG13 VAL   271      53.898  33.029  50.494  1.00  0.00           H  
ATOM   4436  CG2 VAL   271      52.117  34.838  49.646  1.00  0.00           C  
ATOM   4437 HG21 VAL   271      51.117  34.797  50.079  1.00  0.00           H  
ATOM   4438 HG22 VAL   271      52.814  35.274  50.362  1.00  0.00           H  
ATOM   4439 HG23 VAL   271      51.959  35.664  48.952  1.00  0.00           H  
ATOM   4440  C   VAL   271      52.862  34.644  46.471  1.00  0.00           C  
ATOM   4441  O   VAL   271      52.040  34.065  45.702  1.00  0.00           O  
ATOM   4442  N   GLY   272      53.242  35.907  46.184  1.00  0.00           N  
ATOM   4443  H   GLY   272      53.974  36.325  46.741  1.00  0.00           H  
ATOM   4444  CA  GLY   272      52.635  36.825  45.197  1.00  0.00           C  
ATOM   4445  HA2 GLY   272      51.648  37.057  45.597  1.00  0.00           H  
ATOM   4446  HA3 GLY   272      53.147  37.787  45.187  1.00  0.00           H  
ATOM   4447  C   GLY   272      52.410  36.315  43.780  1.00  0.00           C  
ATOM   4448  O   GLY   272      51.458  36.804  43.167  1.00  0.00           O  
ATOM   4449  N   PHE   273      53.103  35.269  43.261  1.00  0.00           N  
ATOM   4450  H   PHE   273      53.880  34.911  43.798  1.00  0.00           H  
ATOM   4451  CA  PHE   273      52.601  34.625  42.000  1.00  0.00           C  
ATOM   4452  HA  PHE   273      52.637  35.449  41.287  1.00  0.00           H  
ATOM   4453  CB  PHE   273      53.610  33.532  41.378  1.00  0.00           C  
ATOM   4454  HB2 PHE   273      53.882  32.841  42.175  1.00  0.00           H  
ATOM   4455  HB3 PHE   273      53.158  32.872  40.637  1.00  0.00           H  
ATOM   4456  CG  PHE   273      54.894  34.127  40.666  1.00  0.00           C  
ATOM   4457  CD1 PHE   273      54.687  34.813  39.413  1.00  0.00           C  
ATOM   4458  HD1 PHE   273      53.679  34.922  39.041  1.00  0.00           H  
ATOM   4459  CE1 PHE   273      55.802  35.530  38.873  1.00  0.00           C  
ATOM   4460  HE1 PHE   273      55.653  36.108  37.973  1.00  0.00           H  
ATOM   4461  CZ  PHE   273      57.106  35.411  39.417  1.00  0.00           C  
ATOM   4462  HZ  PHE   273      57.949  35.901  38.953  1.00  0.00           H  
ATOM   4463  CE2 PHE   273      57.308  34.512  40.460  1.00  0.00           C  
ATOM   4464  HE2 PHE   273      58.286  34.252  40.837  1.00  0.00           H  
ATOM   4465  CD2 PHE   273      56.196  33.925  41.148  1.00  0.00           C  
ATOM   4466  HD2 PHE   273      56.319  33.259  41.989  1.00  0.00           H  
ATOM   4467  C   PHE   273      51.135  34.241  41.871  1.00  0.00           C  
ATOM   4468  O   PHE   273      50.589  34.350  40.777  1.00  0.00           O  
ATOM   4469  N   HIC   274      50.340  34.130  42.969  1.00  0.00           N  
ATOM   4470  H   HIC   274      50.712  34.304  43.892  1.00  0.00           H  
ATOM   4471  CA  HIC   274      48.874  33.998  42.877  1.00  0.00           C  
ATOM   4472  HA  HIC   274      48.760  33.207  42.135  1.00  0.00           H  
ATOM   4473  CB  HIC   274      48.232  33.498  44.152  1.00  0.00           C  
ATOM   4474  HB2 HIC   274      47.178  33.247  44.032  1.00  0.00           H  
ATOM   4475  HB3 HIC   274      48.653  32.503  44.296  1.00  0.00           H  
ATOM   4476  CG  HIC   274      48.317  34.321  45.434  1.00  0.00           C  
ATOM   4477  ND1 HIC   274      49.055  34.107  46.497  1.00  0.00           N  
ATOM   4478  HD1 HIC   274      49.679  33.318  46.590  1.00  0.00           H  
ATOM   4479  CE1 HIC   274      48.766  35.048  47.481  1.00  0.00           C  
ATOM   4480  HE1 HIC   274      49.163  35.205  48.473  1.00  0.00           H  
ATOM   4481  NE2 HIC   274      47.807  35.864  46.985  1.00  0.00           N  
ATOM   4482  CD2 HIC   274      47.440  35.384  45.696  1.00  0.00           C  
ATOM   4483  HD2 HIC   274      46.630  35.717  45.064  1.00  0.00           H  
ATOM   4484  C   HIC   274      48.116  35.222  42.308  1.00  0.00           C  
ATOM   4485  O   HIC   274      47.071  35.020  41.723  1.00  0.00           O  
ATOM   4486  N   HIB   275      48.675  36.373  42.433  1.00  0.00           N  
ATOM   4487  H   HIB   275      49.608  36.407  42.819  1.00  0.00           H  
ATOM   4488  CA  HIB   275      48.220  37.719  41.877  1.00  0.00           C  
ATOM   4489  HA  HIB   275      47.141  37.725  41.721  1.00  0.00           H  
ATOM   4490  CB  HIB   275      48.654  38.881  42.716  1.00  0.00           C  
ATOM   4491  HB2 HIB   275      49.696  38.828  43.031  1.00  0.00           H  
ATOM   4492  HB3 HIB   275      48.539  39.774  42.102  1.00  0.00           H  
ATOM   4493  CG  HIB   275      47.810  39.030  43.929  1.00  0.00           C  
ATOM   4494  ND1 HIB   275      46.661  39.742  44.001  1.00  0.00           N  
ATOM   4495  HD1 HIB   275      46.201  40.232  43.248  1.00  0.00           H  
ATOM   4496  CE1 HIB   275      46.220  39.581  45.246  1.00  0.00           C  
ATOM   4497  HE1 HIB   275      45.333  40.090  45.592  1.00  0.00           H  
ATOM   4498  NE2 HIB   275      46.971  38.682  45.940  1.00  0.00           N  
ATOM   4499  CD2 HIB   275      48.053  38.460  45.116  1.00  0.00           C  
ATOM   4500  HD2 HIB   275      48.838  37.757  45.353  1.00  0.00           H  
ATOM   4501  C   HIB   275      48.717  37.852  40.416  1.00  0.00           C  
ATOM   4502  O   HIB   275      48.457  38.861  39.724  1.00  0.00           O  
ATOM   4503  N   GLN   276      49.379  36.820  39.833  1.00  0.00           N  
ATOM   4504  H   GLN   276      49.493  35.996  40.406  1.00  0.00           H  
ATOM   4505  CA  GLN   276      50.020  36.735  38.538  1.00  0.00           C  
ATOM   4506  HA  GLN   276      49.663  37.531  37.885  1.00  0.00           H  
ATOM   4507  CB  GLN   276      51.522  36.900  38.713  1.00  0.00           C  
ATOM   4508  HB2 GLN   276      51.855  36.194  39.473  1.00  0.00           H  
ATOM   4509  HB3 GLN   276      52.040  36.730  37.769  1.00  0.00           H  
ATOM   4510  CG  GLN   276      51.995  38.226  39.265  1.00  0.00           C  
ATOM   4511  HG2 GLN   276      51.634  39.048  38.646  1.00  0.00           H  
ATOM   4512  HG3 GLN   276      51.603  38.452  40.257  1.00  0.00           H  
ATOM   4513  CD  GLN   276      53.461  38.381  39.254  1.00  0.00           C  
ATOM   4514  OE1 GLN   276      54.028  38.183  40.284  1.00  0.00           O  
ATOM   4515  NE2 GLN   276      54.045  38.507  38.083  1.00  0.00           N  
ATOM   4516 HE21 GLN   276      55.034  38.309  38.138  1.00  0.00           H  
ATOM   4517 HE22 GLN   276      53.532  38.587  37.217  1.00  0.00           H  
ATOM   4518  C   GLN   276      49.674  35.437  37.786  1.00  0.00           C  
ATOM   4519  O   GLN   276      50.409  34.883  36.958  1.00  0.00           O  
ATOM   4520  N   PHE   277      48.519  34.897  38.131  1.00  0.00           N  
ATOM   4521  H   PHE   277      47.931  35.290  38.852  1.00  0.00           H  
ATOM   4522  CA  PHE   277      48.175  33.591  37.607  1.00  0.00           C  
ATOM   4523  HA  PHE   277      49.079  32.998  37.747  1.00  0.00           H  
ATOM   4524  CB  PHE   277      47.003  32.945  38.413  1.00  0.00           C  
ATOM   4525  HB2 PHE   277      46.361  33.799  38.630  1.00  0.00           H  
ATOM   4526  HB3 PHE   277      46.384  32.381  37.716  1.00  0.00           H  
ATOM   4527  CG  PHE   277      47.270  32.252  39.685  1.00  0.00           C  
ATOM   4528  CD1 PHE   277      46.405  32.299  40.773  1.00  0.00           C  
ATOM   4529  HD1 PHE   277      45.505  32.896  40.801  1.00  0.00           H  
ATOM   4530  CE1 PHE   277      46.687  31.554  41.887  1.00  0.00           C  
ATOM   4531  HE1 PHE   277      46.022  31.498  42.736  1.00  0.00           H  
ATOM   4532  CZ  PHE   277      47.774  30.622  41.920  1.00  0.00           C  
ATOM   4533  HZ  PHE   277      47.854  29.980  42.786  1.00  0.00           H  
ATOM   4534  CE2 PHE   277      48.640  30.608  40.871  1.00  0.00           C  
ATOM   4535  HE2 PHE   277      49.548  30.032  40.972  1.00  0.00           H  
ATOM   4536  CD2 PHE   277      48.487  31.487  39.780  1.00  0.00           C  
ATOM   4537  HD2 PHE   277      49.153  31.439  38.932  1.00  0.00           H  
ATOM   4538  C   PHE   277      48.107  33.458  36.069  1.00  0.00           C  
ATOM   4539  O   PHE   277      48.581  32.506  35.455  1.00  0.00           O  
ATOM   4540  N   ALA   278      47.427  34.416  35.434  1.00  0.00           N  
ATOM   4541  H   ALA   278      47.156  35.227  35.971  1.00  0.00           H  
ATOM   4542  CA  ALA   278      47.301  34.577  33.971  1.00  0.00           C  
ATOM   4543  HA  ALA   278      47.365  33.623  33.447  1.00  0.00           H  
ATOM   4544  CB  ALA   278      45.876  34.982  33.624  1.00  0.00           C  
ATOM   4545  HB1 ALA   278      45.695  36.052  33.725  1.00  0.00           H  
ATOM   4546  HB2 ALA   278      45.689  34.720  32.583  1.00  0.00           H  
ATOM   4547  HB3 ALA   278      45.189  34.307  34.133  1.00  0.00           H  
ATOM   4548  C   ALA   278      48.385  35.543  33.250  1.00  0.00           C  
ATOM   4549  O   ALA   278      48.107  36.009  32.163  1.00  0.00           O  
ATOM   4550  N   ASP   279      49.485  35.818  33.984  1.00  0.00           N  
ATOM   4551  H   ASP   279      49.432  35.662  34.980  1.00  0.00           H  
ATOM   4552  CA  ASP   279      50.668  36.445  33.435  1.00  0.00           C  
ATOM   4553  HA  ASP   279      50.292  37.369  32.995  1.00  0.00           H  
ATOM   4554  CB  ASP   279      51.697  36.728  34.536  1.00  0.00           C  
ATOM   4555  HB2 ASP   279      51.824  35.816  35.120  1.00  0.00           H  
ATOM   4556  HB3 ASP   279      52.661  36.936  34.071  1.00  0.00           H  
ATOM   4557  CG  ASP   279      51.378  37.970  35.364  1.00  0.00           C  
ATOM   4558  OD1 ASP   279      52.249  38.721  35.931  1.00  0.00           O  
ATOM   4559  OD2 ASP   279      50.146  38.187  35.555  1.00  0.00           O  
ATOM   4560  C   ASP   279      51.383  35.614  32.355  1.00  0.00           C  
ATOM   4561  O   ASP   279      51.593  34.454  32.686  1.00  0.00           O  
ATOM   4562  N   PRO   280      51.746  36.220  31.192  1.00  0.00           N  
ATOM   4563  CD  PRO   280      51.230  37.539  30.671  1.00  0.00           C  
ATOM   4564  HD2 PRO   280      51.531  38.451  31.186  1.00  0.00           H  
ATOM   4565  HD3 PRO   280      50.148  37.409  30.667  1.00  0.00           H  
ATOM   4566  CG  PRO   280      51.737  37.824  29.243  1.00  0.00           C  
ATOM   4567  HG2 PRO   280      52.592  38.490  29.362  1.00  0.00           H  
ATOM   4568  HG3 PRO   280      50.924  38.116  28.578  1.00  0.00           H  
ATOM   4569  CB  PRO   280      52.152  36.397  28.920  1.00  0.00           C  
ATOM   4570  HB2 PRO   280      53.009  36.380  28.247  1.00  0.00           H  
ATOM   4571  HB3 PRO   280      51.357  35.924  28.344  1.00  0.00           H  
ATOM   4572  CA  PRO   280      52.548  35.641  30.168  1.00  0.00           C  
ATOM   4573  HA  PRO   280      52.214  34.617  29.995  1.00  0.00           H  
ATOM   4574  C   PRO   280      54.050  35.469  30.451  1.00  0.00           C  
ATOM   4575  O   PRO   280      54.592  36.123  31.340  1.00  0.00           O  
ATOM   4576  N   GLY   281      54.751  34.592  29.719  1.00  0.00           N  
ATOM   4577  H   GLY   281      54.258  34.250  28.906  1.00  0.00           H  
ATOM   4578  CA  GLY   281      56.207  34.366  29.903  1.00  0.00           C  
ATOM   4579  HA2 GLY   281      56.653  33.900  29.025  1.00  0.00           H  
ATOM   4580  HA3 GLY   281      56.613  35.356  30.115  1.00  0.00           H  
ATOM   4581  C   GLY   281      56.587  33.482  31.061  1.00  0.00           C  
ATOM   4582  O   GLY   281      57.572  32.748  31.007  1.00  0.00           O  
ATOM   4583  N   ILE   282      55.878  33.641  32.220  1.00  0.00           N  
ATOM   4584  H   ILE   282      55.368  34.512  32.176  1.00  0.00           H  
ATOM   4585  CA  ILE   282      56.113  32.901  33.491  1.00  0.00           C  
ATOM   4586  HA  ILE   282      57.179  32.993  33.703  1.00  0.00           H  
ATOM   4587  CB  ILE   282      55.255  33.479  34.632  1.00  0.00           C  
ATOM   4588  HB  ILE   282      54.200  33.283  34.436  1.00  0.00           H  
ATOM   4589  CG2 ILE   282      55.544  32.701  35.939  1.00  0.00           C  
ATOM   4590 HG21 ILE   282      54.956  33.258  36.667  1.00  0.00           H  
ATOM   4591 HG22 ILE   282      55.266  31.652  35.839  1.00  0.00           H  
ATOM   4592 HG23 ILE   282      56.630  32.771  36.003  1.00  0.00           H  
ATOM   4593  CG1 ILE   282      55.336  35.010  35.024  1.00  0.00           C  
ATOM   4594 HG12 ILE   282      54.954  35.475  34.115  1.00  0.00           H  
ATOM   4595 HG13 ILE   282      54.817  35.267  35.948  1.00  0.00           H  
ATOM   4596  CD1 ILE   282      56.809  35.613  35.179  1.00  0.00           C  
ATOM   4597 HD11 ILE   282      56.845  36.591  35.658  1.00  0.00           H  
ATOM   4598 HD12 ILE   282      57.372  34.903  35.784  1.00  0.00           H  
ATOM   4599 HD13 ILE   282      57.304  35.683  34.210  1.00  0.00           H  
ATOM   4600  C   ILE   282      55.697  31.444  33.207  1.00  0.00           C  
ATOM   4601  O   ILE   282      54.689  31.146  32.523  1.00  0.00           O  
ATOM   4602  N   ASP   283      56.517  30.513  33.692  1.00  0.00           N  
ATOM   4603  H   ASP   283      57.343  30.804  34.195  1.00  0.00           H  
ATOM   4604  CA  ASP   283      56.230  29.018  33.687  1.00  0.00           C  
ATOM   4605  HA  ASP   283      56.008  28.691  32.671  1.00  0.00           H  
ATOM   4606  CB  ASP   283      57.536  28.356  34.094  1.00  0.00           C  
ATOM   4607  HB2 ASP   283      58.217  28.680  33.307  1.00  0.00           H  
ATOM   4608  HB3 ASP   283      57.957  28.849  34.970  1.00  0.00           H  
ATOM   4609  CG  ASP   283      57.446  26.818  34.259  1.00  0.00           C  
ATOM   4610  OD1 ASP   283      56.534  26.107  33.683  1.00  0.00           O  
ATOM   4611  OD2 ASP   283      58.082  26.383  35.197  1.00  0.00           O  
ATOM   4612  C   ASP   283      55.115  28.594  34.683  1.00  0.00           C  
ATOM   4613  O   ASP   283      55.306  28.876  35.870  1.00  0.00           O  
ATOM   4614  N   PRO   284      54.108  27.869  34.286  1.00  0.00           N  
ATOM   4615  CD  PRO   284      53.838  27.414  32.941  1.00  0.00           C  
ATOM   4616  HD2 PRO   284      54.535  26.633  32.637  1.00  0.00           H  
ATOM   4617  HD3 PRO   284      53.999  28.201  32.205  1.00  0.00           H  
ATOM   4618  CG  PRO   284      52.446  26.773  32.935  1.00  0.00           C  
ATOM   4619  HG2 PRO   284      52.570  25.866  32.343  1.00  0.00           H  
ATOM   4620  HG3 PRO   284      51.658  27.484  32.685  1.00  0.00           H  
ATOM   4621  CB  PRO   284      52.172  26.442  34.355  1.00  0.00           C  
ATOM   4622  HB2 PRO   284      52.397  25.385  34.500  1.00  0.00           H  
ATOM   4623  HB3 PRO   284      51.140  26.742  34.537  1.00  0.00           H  
ATOM   4624  CA  PRO   284      53.100  27.257  35.214  1.00  0.00           C  
ATOM   4625  HA  PRO   284      52.595  28.070  35.735  1.00  0.00           H  
ATOM   4626  C   PRO   284      53.740  26.346  36.264  1.00  0.00           C  
ATOM   4627  O   PRO   284      53.110  26.176  37.276  1.00  0.00           O  
ATOM   4628  N   THR   285      54.906  25.766  36.023  1.00  0.00           N  
ATOM   4629  H   THR   285      55.405  25.839  35.148  1.00  0.00           H  
ATOM   4630  CA  THR   285      55.631  25.103  37.164  1.00  0.00           C  
ATOM   4631  HA  THR   285      54.892  24.378  37.505  1.00  0.00           H  
ATOM   4632  CB  THR   285      56.857  24.254  36.844  1.00  0.00           C  
ATOM   4633  HB  THR   285      57.779  24.759  37.133  1.00  0.00           H  
ATOM   4634  CG2 THR   285      56.758  22.957  37.686  1.00  0.00           C  
ATOM   4635 HG21 THR   285      56.937  23.147  38.744  1.00  0.00           H  
ATOM   4636 HG22 THR   285      55.812  22.429  37.565  1.00  0.00           H  
ATOM   4637 HG23 THR   285      57.559  22.252  37.464  1.00  0.00           H  
ATOM   4638  OG1 THR   285      56.881  23.978  35.493  1.00  0.00           O  
ATOM   4639  HG1 THR   285      57.057  24.821  35.067  1.00  0.00           H  
ATOM   4640  C   THR   285      55.913  25.911  38.424  1.00  0.00           C  
ATOM   4641  O   THR   285      55.613  25.383  39.455  1.00  0.00           O  
ATOM   4642  N   TRP   286      56.516  27.131  38.365  1.00  0.00           N  
ATOM   4643  H   TRP   286      57.035  27.365  37.532  1.00  0.00           H  
ATOM   4644  CA  TRP   286      56.598  28.044  39.502  1.00  0.00           C  
ATOM   4645  HA  TRP   286      57.101  27.605  40.364  1.00  0.00           H  
ATOM   4646  CB  TRP   286      57.550  29.201  39.127  1.00  0.00           C  
ATOM   4647  HB2 TRP   286      57.281  29.604  38.150  1.00  0.00           H  
ATOM   4648  HB3 TRP   286      57.387  29.999  39.850  1.00  0.00           H  
ATOM   4649  CG  TRP   286      59.000  28.866  39.224  1.00  0.00           C  
ATOM   4650  CD1 TRP   286      59.902  28.445  38.287  1.00  0.00           C  
ATOM   4651  HD1 TRP   286      59.729  28.332  37.227  1.00  0.00           H  
ATOM   4652  NE1 TRP   286      61.126  28.361  38.833  1.00  0.00           N  
ATOM   4653  HE1 TRP   286      61.935  28.121  38.277  1.00  0.00           H  
ATOM   4654  CE2 TRP   286      61.065  28.552  40.197  1.00  0.00           C  
ATOM   4655  CZ2 TRP   286      62.101  28.300  41.175  1.00  0.00           C  
ATOM   4656  HZ2 TRP   286      63.100  28.091  40.821  1.00  0.00           H  
ATOM   4657  CH2 TRP   286      61.673  28.456  42.540  1.00  0.00           C  
ATOM   4658  HH2 TRP   286      62.365  28.295  43.353  1.00  0.00           H  
ATOM   4659  CZ3 TRP   286      60.340  28.843  42.887  1.00  0.00           C  
ATOM   4660  HZ3 TRP   286      60.075  29.147  43.889  1.00  0.00           H  
ATOM   4661  CE3 TRP   286      59.396  29.023  41.905  1.00  0.00           C  
ATOM   4662  HE3 TRP   286      58.388  29.338  42.130  1.00  0.00           H  
ATOM   4663  CD2 TRP   286      59.716  28.760  40.518  1.00  0.00           C  
ATOM   4664  C   TRP   286      55.373  28.606  40.044  1.00  0.00           C  
ATOM   4665  O   TRP   286      55.311  28.784  41.263  1.00  0.00           O  
ATOM   4666  N   LYS   287      54.356  28.780  39.196  1.00  0.00           N  
ATOM   4667  H   LYS   287      54.562  28.649  38.216  1.00  0.00           H  
ATOM   4668  CA  LYS   287      53.045  29.223  39.689  1.00  0.00           C  
ATOM   4669  HA  LYS   287      53.287  30.132  40.240  1.00  0.00           H  
ATOM   4670  CB  LYS   287      52.078  29.579  38.535  1.00  0.00           C  
ATOM   4671  HB2 LYS   287      52.027  28.684  37.915  1.00  0.00           H  
ATOM   4672  HB3 LYS   287      51.151  29.868  39.031  1.00  0.00           H  
ATOM   4673  CG  LYS   287      52.568  30.763  37.778  1.00  0.00           C  
ATOM   4674  HG2 LYS   287      52.751  31.687  38.326  1.00  0.00           H  
ATOM   4675  HG3 LYS   287      53.562  30.616  37.356  1.00  0.00           H  
ATOM   4676  CD  LYS   287      51.627  30.957  36.577  1.00  0.00           C  
ATOM   4677  HD2 LYS   287      51.841  30.152  35.874  1.00  0.00           H  
ATOM   4678  HD3 LYS   287      50.603  30.861  36.936  1.00  0.00           H  
ATOM   4679  CE  LYS   287      52.004  32.347  36.003  1.00  0.00           C  
ATOM   4680  HE2 LYS   287      51.824  33.181  36.682  1.00  0.00           H  
ATOM   4681  HE3 LYS   287      53.077  32.327  35.811  1.00  0.00           H  
ATOM   4682  NZ  LYS   287      51.263  32.641  34.713  1.00  0.00           N  
ATOM   4683  HZ1 LYS   287      51.612  33.490  34.293  1.00  0.00           H  
ATOM   4684  HZ2 LYS   287      51.456  31.870  34.089  1.00  0.00           H  
ATOM   4685  HZ3 LYS   287      50.261  32.763  34.764  1.00  0.00           H  
ATOM   4686  C   LYS   287      52.315  28.174  40.504  1.00  0.00           C  
ATOM   4687  O   LYS   287      51.694  28.507  41.490  1.00  0.00           O  
ATOM   4688  N   MET   288      52.328  26.911  40.105  1.00  0.00           N  
ATOM   4689  H   MET   288      52.831  26.710  39.252  1.00  0.00           H  
ATOM   4690  CA  MET   288      51.929  25.776  41.004  1.00  0.00           C  
ATOM   4691  HA  MET   288      50.914  25.995  41.339  1.00  0.00           H  
ATOM   4692  CB  MET   288      52.005  24.458  40.213  1.00  0.00           C  
ATOM   4693  HB2 MET   288      51.266  24.545  39.416  1.00  0.00           H  
ATOM   4694  HB3 MET   288      53.042  24.447  39.877  1.00  0.00           H  
ATOM   4695  CG  MET   288      51.774  23.168  41.012  1.00  0.00           C  
ATOM   4696  HG2 MET   288      51.950  22.407  40.252  1.00  0.00           H  
ATOM   4697  HG3 MET   288      52.515  23.134  41.811  1.00  0.00           H  
ATOM   4698  SD  MET   288      50.190  22.796  41.658  1.00  0.00           S  
ATOM   4699  CE  MET   288      50.354  21.081  42.131  1.00  0.00           C  
ATOM   4700  HE1 MET   288      50.497  20.447  41.255  1.00  0.00           H  
ATOM   4701  HE2 MET   288      51.271  20.966  42.710  1.00  0.00           H  
ATOM   4702  HE3 MET   288      49.526  20.678  42.714  1.00  0.00           H  
ATOM   4703  C   MET   288      52.738  25.774  42.335  1.00  0.00           C  
ATOM   4704  O   MET   288      52.109  25.779  43.375  1.00  0.00           O  
ATOM   4705  N   ILE   289      54.083  25.952  42.267  1.00  0.00           N  
ATOM   4706  H   ILE   289      54.592  26.242  41.444  1.00  0.00           H  
ATOM   4707  CA  ILE   289      54.853  25.970  43.480  1.00  0.00           C  
ATOM   4708  HA  ILE   289      54.639  25.006  43.942  1.00  0.00           H  
ATOM   4709  CB  ILE   289      56.388  26.154  43.260  1.00  0.00           C  
ATOM   4710  HB  ILE   289      56.654  26.907  42.518  1.00  0.00           H  
ATOM   4711  CG2 ILE   289      57.107  26.679  44.515  1.00  0.00           C  
ATOM   4712 HG21 ILE   289      56.959  27.749  44.658  1.00  0.00           H  
ATOM   4713 HG22 ILE   289      56.722  26.155  45.390  1.00  0.00           H  
ATOM   4714 HG23 ILE   289      58.175  26.493  44.405  1.00  0.00           H  
ATOM   4715  CG1 ILE   289      56.983  24.865  42.798  1.00  0.00           C  
ATOM   4716 HG12 ILE   289      57.133  24.210  43.657  1.00  0.00           H  
ATOM   4717 HG13 ILE   289      56.300  24.352  42.122  1.00  0.00           H  
ATOM   4718  CD1 ILE   289      58.350  25.026  42.175  1.00  0.00           C  
ATOM   4719 HD11 ILE   289      59.114  25.351  42.882  1.00  0.00           H  
ATOM   4720 HD12 ILE   289      58.771  24.064  41.883  1.00  0.00           H  
ATOM   4721 HD13 ILE   289      58.303  25.630  41.269  1.00  0.00           H  
ATOM   4722  C   ILE   289      54.270  27.036  44.486  1.00  0.00           C  
ATOM   4723  O   ILE   289      54.007  26.792  45.692  1.00  0.00           O  
ATOM   4724  N   HIE   290      53.974  28.288  43.986  1.00  0.00           N  
ATOM   4725  H   HIE   290      54.130  28.481  43.007  1.00  0.00           H  
ATOM   4726  CA  HIE   290      53.346  29.316  44.846  1.00  0.00           C  
ATOM   4727  HA  HIE   290      53.868  29.393  45.800  1.00  0.00           H  
ATOM   4728  CB  HIE   290      53.485  30.679  44.199  1.00  0.00           C  
ATOM   4729  HB2 HIE   290      53.086  30.655  43.185  1.00  0.00           H  
ATOM   4730  HB3 HIE   290      52.827  31.396  44.691  1.00  0.00           H  
ATOM   4731  CG  HIE   290      54.837  31.295  44.299  1.00  0.00           C  
ATOM   4732  ND1 HIE   290      55.050  32.655  44.787  1.00  0.00           N  
ATOM   4733  CE1 HIE   290      56.364  32.791  44.749  1.00  0.00           C  
ATOM   4734  HE1 HIE   290      56.817  33.733  45.020  1.00  0.00           H  
ATOM   4735  NE2 HIE   290      56.982  31.667  44.197  1.00  0.00           N  
ATOM   4736  HE2 HIE   290      57.986  31.659  44.091  1.00  0.00           H  
ATOM   4737  CD2 HIE   290      56.030  30.790  43.831  1.00  0.00           C  
ATOM   4738  HD2 HIE   290      56.131  29.859  43.292  1.00  0.00           H  
ATOM   4739  C   HIE   290      51.853  29.070  45.148  1.00  0.00           C  
ATOM   4740  O   HIE   290      51.388  29.576  46.134  1.00  0.00           O  
ATOM   4741  N   SER   291      51.143  28.176  44.437  1.00  0.00           N  
ATOM   4742  H   SER   291      51.501  27.950  43.520  1.00  0.00           H  
ATOM   4743  CA  SER   291      49.795  27.762  44.809  1.00  0.00           C  
ATOM   4744  HA  SER   291      49.256  28.698  44.955  1.00  0.00           H  
ATOM   4745  CB  SER   291      49.109  27.048  43.660  1.00  0.00           C  
ATOM   4746  HB2 SER   291      48.866  27.768  42.878  1.00  0.00           H  
ATOM   4747  HB3 SER   291      49.786  26.270  43.307  1.00  0.00           H  
ATOM   4748  OG  SER   291      47.897  26.433  43.983  1.00  0.00           O  
ATOM   4749  HG  SER   291      47.243  27.078  44.261  1.00  0.00           H  
ATOM   4750  C   SER   291      49.848  26.868  46.090  1.00  0.00           C  
ATOM   4751  O   SER   291      49.125  27.148  47.046  1.00  0.00           O  
ATOM   4752  N   VAL   292      50.891  26.002  46.203  1.00  0.00           N  
ATOM   4753  H   VAL   292      51.531  25.994  45.422  1.00  0.00           H  
ATOM   4754  CA  VAL   292      51.182  25.225  47.411  1.00  0.00           C  
ATOM   4755  HA  VAL   292      50.215  24.884  47.779  1.00  0.00           H  
ATOM   4756  CB  VAL   292      52.028  23.971  47.143  1.00  0.00           C  
ATOM   4757  HB  VAL   292      52.887  24.306  46.561  1.00  0.00           H  
ATOM   4758  CG1 VAL   292      52.536  23.163  48.267  1.00  0.00           C  
ATOM   4759 HG11 VAL   292      53.176  23.884  48.776  1.00  0.00           H  
ATOM   4760 HG12 VAL   292      51.739  22.909  48.965  1.00  0.00           H  
ATOM   4761 HG13 VAL   292      53.083  22.271  47.962  1.00  0.00           H  
ATOM   4762  CG2 VAL   292      51.251  23.071  46.138  1.00  0.00           C  
ATOM   4763 HG21 VAL   292      51.878  22.206  45.922  1.00  0.00           H  
ATOM   4764 HG22 VAL   292      50.422  22.548  46.615  1.00  0.00           H  
ATOM   4765 HG23 VAL   292      51.026  23.604  45.213  1.00  0.00           H  
ATOM   4766  C   VAL   292      51.758  26.175  48.506  1.00  0.00           C  
ATOM   4767  O   VAL   292      51.315  26.046  49.641  1.00  0.00           O  
ATOM   4768  N   LEU   293      52.543  27.208  48.187  1.00  0.00           N  
ATOM   4769  H   LEU   293      52.747  27.374  47.212  1.00  0.00           H  
ATOM   4770  CA  LEU   293      52.980  28.225  49.203  1.00  0.00           C  
ATOM   4771  HA  LEU   293      53.157  27.664  50.121  1.00  0.00           H  
ATOM   4772  CB  LEU   293      54.254  28.979  48.808  1.00  0.00           C  
ATOM   4773  HB2 LEU   293      54.081  29.510  47.872  1.00  0.00           H  
ATOM   4774  HB3 LEU   293      54.389  29.733  49.584  1.00  0.00           H  
ATOM   4775  CG  LEU   293      55.581  28.223  48.596  1.00  0.00           C  
ATOM   4776  HG  LEU   293      55.389  27.438  47.863  1.00  0.00           H  
ATOM   4777  CD1 LEU   293      56.779  29.087  48.109  1.00  0.00           C  
ATOM   4778 HD11 LEU   293      57.090  29.759  48.909  1.00  0.00           H  
ATOM   4779 HD12 LEU   293      57.636  28.450  47.891  1.00  0.00           H  
ATOM   4780 HD13 LEU   293      56.496  29.689  47.246  1.00  0.00           H  
ATOM   4781  CD2 LEU   293      56.052  27.447  49.823  1.00  0.00           C  
ATOM   4782 HD21 LEU   293      55.461  26.536  49.917  1.00  0.00           H  
ATOM   4783 HD22 LEU   293      57.098  27.168  49.702  1.00  0.00           H  
ATOM   4784 HD23 LEU   293      55.831  27.999  50.737  1.00  0.00           H  
ATOM   4785  C   LEU   293      51.862  29.193  49.689  1.00  0.00           C  
ATOM   4786  O   LEU   293      51.757  29.444  50.883  1.00  0.00           O  
ATOM   4787  N   THR   294      50.914  29.497  48.791  1.00  0.00           N  
ATOM   4788  H   THR   294      51.115  29.101  47.884  1.00  0.00           H  
ATOM   4789  CA  THR   294      49.673  30.313  49.107  1.00  0.00           C  
ATOM   4790  HA  THR   294      50.024  31.203  49.629  1.00  0.00           H  
ATOM   4791  CB  THR   294      48.990  30.737  47.843  1.00  0.00           C  
ATOM   4792  HB  THR   294      48.642  29.834  47.340  1.00  0.00           H  
ATOM   4793  CG2 THR   294      47.675  31.528  48.047  1.00  0.00           C  
ATOM   4794 HG21 THR   294      47.712  32.324  48.792  1.00  0.00           H  
ATOM   4795 HG22 THR   294      47.318  31.917  47.094  1.00  0.00           H  
ATOM   4796 HG23 THR   294      46.862  30.828  48.238  1.00  0.00           H  
ATOM   4797  OG1 THR   294      49.898  31.469  47.113  1.00  0.00           O  
ATOM   4798  HG1 THR   294      50.707  30.960  47.018  1.00  0.00           H  
ATOM   4799  C   THR   294      48.743  29.391  49.974  1.00  0.00           C  
ATOM   4800  O   THR   294      48.075  29.906  50.902  1.00  0.00           O  
ATOM   4801  N   LEU   295      48.570  28.126  49.609  1.00  0.00           N  
ATOM   4802  H   LEU   295      48.933  27.829  48.714  1.00  0.00           H  
ATOM   4803  CA  LEU   295      47.851  27.175  50.458  1.00  0.00           C  
ATOM   4804  HA  LEU   295      46.840  27.572  50.547  1.00  0.00           H  
ATOM   4805  CB  LEU   295      47.905  25.772  49.796  1.00  0.00           C  
ATOM   4806  HB2 LEU   295      48.835  25.752  49.228  1.00  0.00           H  
ATOM   4807  HB3 LEU   295      47.818  24.989  50.548  1.00  0.00           H  
ATOM   4808  CG  LEU   295      46.770  25.673  48.763  1.00  0.00           C  
ATOM   4809  HG  LEU   295      46.781  26.539  48.101  1.00  0.00           H  
ATOM   4810  CD1 LEU   295      47.016  24.458  47.828  1.00  0.00           C  
ATOM   4811 HD11 LEU   295      47.224  23.582  48.442  1.00  0.00           H  
ATOM   4812 HD12 LEU   295      46.118  24.271  47.240  1.00  0.00           H  
ATOM   4813 HD13 LEU   295      47.805  24.620  47.093  1.00  0.00           H  
ATOM   4814  CD2 LEU   295      45.383  25.635  49.421  1.00  0.00           C  
ATOM   4815 HD21 LEU   295      44.676  26.172  48.790  1.00  0.00           H  
ATOM   4816 HD22 LEU   295      44.967  24.628  49.399  1.00  0.00           H  
ATOM   4817 HD23 LEU   295      45.263  26.093  50.403  1.00  0.00           H  
ATOM   4818  C   LEU   295      48.493  27.128  51.886  1.00  0.00           C  
ATOM   4819  O   LEU   295      47.815  27.107  52.903  1.00  0.00           O  
ATOM   4820  N   PHE   296      49.832  27.026  51.937  1.00  0.00           N  
ATOM   4821  H   PHE   296      50.410  26.958  51.112  1.00  0.00           H  
ATOM   4822  CA  PHE   296      50.406  27.006  53.289  1.00  0.00           C  
ATOM   4823  HA  PHE   296      49.975  26.233  53.925  1.00  0.00           H  
ATOM   4824  CB  PHE   296      51.871  26.654  53.288  1.00  0.00           C  
ATOM   4825  HB2 PHE   296      52.266  27.186  52.422  1.00  0.00           H  
ATOM   4826  HB3 PHE   296      52.436  27.000  54.153  1.00  0.00           H  
ATOM   4827  CG  PHE   296      51.982  25.175  53.339  1.00  0.00           C  
ATOM   4828  CD1 PHE   296      51.671  24.418  54.562  1.00  0.00           C  
ATOM   4829  HD1 PHE   296      51.317  24.992  55.406  1.00  0.00           H  
ATOM   4830  CE1 PHE   296      51.715  22.989  54.625  1.00  0.00           C  
ATOM   4831  HE1 PHE   296      51.483  22.468  55.542  1.00  0.00           H  
ATOM   4832  CZ  PHE   296      52.008  22.351  53.397  1.00  0.00           C  
ATOM   4833  HZ  PHE   296      51.851  21.283  53.413  1.00  0.00           H  
ATOM   4834  CE2 PHE   296      52.350  23.043  52.234  1.00  0.00           C  
ATOM   4835  HE2 PHE   296      52.373  22.631  51.236  1.00  0.00           H  
ATOM   4836  CD2 PHE   296      52.353  24.441  52.246  1.00  0.00           C  
ATOM   4837  HD2 PHE   296      52.758  24.962  51.391  1.00  0.00           H  
ATOM   4838  C   PHE   296      50.265  28.314  54.149  1.00  0.00           C  
ATOM   4839  O   PHE   296      50.173  28.193  55.381  1.00  0.00           O  
ATOM   4840  N   VAL   297      50.313  29.553  53.617  1.00  0.00           N  
ATOM   4841  H   VAL   297      50.503  29.678  52.633  1.00  0.00           H  
ATOM   4842  CA  VAL   297      49.899  30.783  54.376  1.00  0.00           C  
ATOM   4843  HA  VAL   297      50.429  30.562  55.303  1.00  0.00           H  
ATOM   4844  CB  VAL   297      50.418  32.044  53.663  1.00  0.00           C  
ATOM   4845  HB  VAL   297      51.462  31.845  53.418  1.00  0.00           H  
ATOM   4846  CG1 VAL   297      49.642  32.381  52.374  1.00  0.00           C  
ATOM   4847 HG11 VAL   297      50.148  33.316  52.134  1.00  0.00           H  
ATOM   4848 HG12 VAL   297      49.754  31.637  51.586  1.00  0.00           H  
ATOM   4849 HG13 VAL   297      48.605  32.707  52.455  1.00  0.00           H  
ATOM   4850  CG2 VAL   297      50.399  33.265  54.637  1.00  0.00           C  
ATOM   4851 HG21 VAL   297      51.004  34.083  54.246  1.00  0.00           H  
ATOM   4852 HG22 VAL   297      49.354  33.573  54.667  1.00  0.00           H  
ATOM   4853 HG23 VAL   297      50.730  33.027  55.648  1.00  0.00           H  
ATOM   4854  C   VAL   297      48.421  30.898  54.695  1.00  0.00           C  
ATOM   4855  O   VAL   297      48.048  31.729  55.558  1.00  0.00           O  
ATOM   4856  N   ALA   298      47.532  30.083  54.049  1.00  0.00           N  
ATOM   4857  H   ALA   298      47.874  29.409  53.378  1.00  0.00           H  
ATOM   4858  CA  ALA   298      46.221  29.992  54.663  1.00  0.00           C  
ATOM   4859  HA  ALA   298      45.975  31.019  54.933  1.00  0.00           H  
ATOM   4860  CB  ALA   298      45.224  29.421  53.619  1.00  0.00           C  
ATOM   4861  HB1 ALA   298      44.261  29.178  54.068  1.00  0.00           H  
ATOM   4862  HB2 ALA   298      44.894  30.211  52.944  1.00  0.00           H  
ATOM   4863  HB3 ALA   298      45.687  28.610  53.058  1.00  0.00           H  
ATOM   4864  C   ALA   298      46.159  29.053  55.932  1.00  0.00           C  
ATOM   4865  O   ALA   298      45.286  29.277  56.744  1.00  0.00           O  
ATOM   4866  N   VAL   299      47.103  28.140  56.141  1.00  0.00           N  
ATOM   4867  H   VAL   299      47.850  27.999  55.476  1.00  0.00           H  
ATOM   4868  CA  VAL   299      47.084  27.200  57.229  1.00  0.00           C  
ATOM   4869  HA  VAL   299      46.105  26.725  57.156  1.00  0.00           H  
ATOM   4870  CB  VAL   299      48.161  26.144  57.126  1.00  0.00           C  
ATOM   4871  HB  VAL   299      49.117  26.666  57.077  1.00  0.00           H  
ATOM   4872  CG1 VAL   299      48.081  25.226  58.234  1.00  0.00           C  
ATOM   4873 HG11 VAL   299      47.065  24.925  58.490  1.00  0.00           H  
ATOM   4874 HG12 VAL   299      48.594  24.287  58.027  1.00  0.00           H  
ATOM   4875 HG13 VAL   299      48.549  25.638  59.128  1.00  0.00           H  
ATOM   4876  CG2 VAL   299      47.927  25.313  55.884  1.00  0.00           C  
ATOM   4877 HG21 VAL   299      48.209  26.041  55.124  1.00  0.00           H  
ATOM   4878 HG22 VAL   299      48.614  24.467  55.844  1.00  0.00           H  
ATOM   4879 HG23 VAL   299      46.865  25.066  55.850  1.00  0.00           H  
ATOM   4880  C   VAL   299      46.992  27.860  58.674  1.00  0.00           C  
ATOM   4881  O   VAL   299      46.115  27.467  59.442  1.00  0.00           O  
ATOM   4882  N   PRO   300      47.705  28.962  59.012  1.00  0.00           N  
ATOM   4883  CD  PRO   300      48.721  29.651  58.226  1.00  0.00           C  
ATOM   4884  HD2 PRO   300      48.520  29.799  57.165  1.00  0.00           H  
ATOM   4885  HD3 PRO   300      49.683  29.158  58.365  1.00  0.00           H  
ATOM   4886  CG  PRO   300      48.871  31.088  58.844  1.00  0.00           C  
ATOM   4887  HG2 PRO   300      48.117  31.745  58.411  1.00  0.00           H  
ATOM   4888  HG3 PRO   300      49.792  31.605  58.575  1.00  0.00           H  
ATOM   4889  CB  PRO   300      48.605  30.807  60.336  1.00  0.00           C  
ATOM   4890  HB2 PRO   300      48.193  31.677  60.845  1.00  0.00           H  
ATOM   4891  HB3 PRO   300      49.516  30.451  60.817  1.00  0.00           H  
ATOM   4892  CA  PRO   300      47.623  29.595  60.292  1.00  0.00           C  
ATOM   4893  HA  PRO   300      47.848  28.950  61.141  1.00  0.00           H  
ATOM   4894  C   PRO   300      46.174  30.080  60.537  1.00  0.00           C  
ATOM   4895  O   PRO   300      45.747  30.299  61.719  1.00  0.00           O  
ATOM   4896  N   SER   301      45.411  30.402  59.496  1.00  0.00           N  
ATOM   4897  H   SER   301      45.823  30.305  58.579  1.00  0.00           H  
ATOM   4898  CA  SER   301      43.972  30.682  59.643  1.00  0.00           C  
ATOM   4899  HA  SER   301      43.784  31.280  60.535  1.00  0.00           H  
ATOM   4900  CB  SER   301      43.483  31.457  58.365  1.00  0.00           C  
ATOM   4901  HB2 SER   301      44.034  31.033  57.526  1.00  0.00           H  
ATOM   4902  HB3 SER   301      42.422  31.254  58.216  1.00  0.00           H  
ATOM   4903  OG  SER   301      43.850  32.856  58.405  1.00  0.00           O  
ATOM   4904  HG  SER   301      44.575  33.000  57.792  1.00  0.00           H  
ATOM   4905  C   SER   301      43.033  29.512  59.819  1.00  0.00           C  
ATOM   4906  O   SER   301      42.012  29.680  60.424  1.00  0.00           O  
ATOM   4907  N   LEU   302      43.480  28.268  59.543  1.00  0.00           N  
ATOM   4908  H   LEU   302      44.300  28.139  58.968  1.00  0.00           H  
ATOM   4909  CA  LEU   302      42.904  26.981  60.022  1.00  0.00           C  
ATOM   4910  HA  LEU   302      41.831  27.094  60.176  1.00  0.00           H  
ATOM   4911  CB  LEU   302      43.166  25.890  59.052  1.00  0.00           C  
ATOM   4912  HB2 LEU   302      44.178  25.489  59.101  1.00  0.00           H  
ATOM   4913  HB3 LEU   302      42.418  25.125  59.258  1.00  0.00           H  
ATOM   4914  CG  LEU   302      43.001  26.234  57.550  1.00  0.00           C  
ATOM   4915  HG  LEU   302      43.789  26.918  57.235  1.00  0.00           H  
ATOM   4916  CD1 LEU   302      43.266  24.933  56.731  1.00  0.00           C  
ATOM   4917 HD11 LEU   302      42.500  24.200  56.983  1.00  0.00           H  
ATOM   4918 HD12 LEU   302      43.180  25.282  55.702  1.00  0.00           H  
ATOM   4919 HD13 LEU   302      44.305  24.670  56.930  1.00  0.00           H  
ATOM   4920  CD2 LEU   302      41.637  26.698  57.103  1.00  0.00           C  
ATOM   4921 HD21 LEU   302      41.457  27.640  57.620  1.00  0.00           H  
ATOM   4922 HD22 LEU   302      41.554  26.876  56.031  1.00  0.00           H  
ATOM   4923 HD23 LEU   302      40.930  25.888  57.284  1.00  0.00           H  
ATOM   4924  C   LEU   302      43.323  26.509  61.448  1.00  0.00           C  
ATOM   4925  O   LEU   302      42.499  26.163  62.257  1.00  0.00           O  
ATOM   4926  N   MET   303      44.612  26.807  61.707  1.00  0.00           N  
ATOM   4927  H   MET   303      45.178  26.820  60.871  1.00  0.00           H  
ATOM   4928  CA  MET   303      45.147  26.647  63.071  1.00  0.00           C  
ATOM   4929  HA  MET   303      44.910  25.625  63.366  1.00  0.00           H  
ATOM   4930  CB  MET   303      46.650  26.917  63.134  1.00  0.00           C  
ATOM   4931  HB2 MET   303      47.128  26.510  62.243  1.00  0.00           H  
ATOM   4932  HB3 MET   303      46.844  27.986  63.043  1.00  0.00           H  
ATOM   4933  CG  MET   303      47.276  26.451  64.422  1.00  0.00           C  
ATOM   4934  HG2 MET   303      46.722  26.802  65.292  1.00  0.00           H  
ATOM   4935  HG3 MET   303      47.162  25.369  64.499  1.00  0.00           H  
ATOM   4936  SD  MET   303      48.959  26.830  64.628  1.00  0.00           S  
ATOM   4937  CE  MET   303      49.707  25.742  63.359  1.00  0.00           C  
ATOM   4938  HE1 MET   303      49.601  24.732  63.757  1.00  0.00           H
[truncated: 7,707,043 more chars]
