# Supplementary material for: Data for molecular dynamics simulations of B-type cytochrome c oxidase with the Amber force field
Source: Data Brief. 2016 Jul 26;8:1209–14. doi: 10.1016/j.dib.2016.07.043 (PMC4979044; doi:10.1016/j.dib.2016.07.043)
Supplement: Supplementary file 2 — Supplementary material [file mmc2.zip › coordinate-files/charge-derivation-cua-pair.xyz]

36
CcO Cu A pair cluster model extracted from PDB ID: 3S8F
C     -18.15220442       3.42181113      30.99100005
C     -18.43720442       4.09881113      32.29100005
N     -18.08620442       3.54181113      33.47000005
C     -19.12920442       5.22081113      32.61200005
C     -18.50320442       4.27281113      34.49700005
N     -19.09220442       5.35981113      33.97400005
C     -17.32620442      -1.28918887      32.74200005
S     -16.29120442       0.21281113      32.45600005
H     -19.61923446       5.88157866      31.91224522
H     -18.38707765       4.03245573      35.54349126
H     -16.88432138      -2.25916397      32.56796647
H     -18.34480505      -1.28798418      32.38304142
H     -14.27575679       4.25221894      35.37577138
H     -15.95216365       4.75411048      35.15630626
H     -15.16438983       3.81738963      34.08296170
H     -13.03054101      -0.41135545      38.39046967
H     -14.68023825      -0.66937671      37.82273377
C     -15.27620442       3.91181113      35.15300005
S     -15.87320442       2.23781113      35.88500005
C     -13.69120442      -0.34118887      37.53900005
C     -13.16220442      -0.92018887      36.26500005
N     -13.76820442      -0.77118887      34.99900005
C     -12.05920442      -1.68318887      36.09700005
C     -12.98120442      -1.39018887      34.11100005
N     -11.97220442      -1.97718887      34.75200005
H     -17.52800748      -1.39158438      33.79802594
H     -13.81849985       0.72512906      37.42427456
H     -11.38356117      -1.99507537      36.87970882
H     -13.13635236      -1.41255254      33.04243607
Cu     -15.07920442       0.52981113      34.43500005
Cu     -17.30920442       1.64681113      34.03100005
H     -17.19807444       3.65890491      30.54398492
H     -18.92928351       3.50342215      30.24542127
H     -18.08349151       2.35547824      31.14788441
H     -19.54688501       6.08610622      34.50865976
H     -11.23653040      -2.51799026      34.32023902
