# Supplementary material for: Data for molecular dynamics simulations of B-type cytochrome c oxidase with the Amber force field
Source: Data Brief. 2016 Jul 26;8:1209–14. doi: 10.1016/j.dib.2016.07.043 (PMC4979044; doi:10.1016/j.dib.2016.07.043)
Supplement: Supplementary file 2 — Supplementary material [file mmc2.zip › coordinate-files/charge-derivation-DNC.xyz]

192
CcO DNC cluster model, modified from OLYP/DZP optimized 205 atom DNC model
H      15.09187207     -13.88086797      20.13254274
H      16.62761310     -13.01800926      20.04666880
H      17.00094995     -14.53664040      17.93134695
H      15.79540218     -15.55677377      18.71644725
H      18.44731434     -14.85421471      20.20990607
H      17.29005152     -18.38903800      18.73061746
H      15.85393889     -17.48262267      19.20642387
H      16.63603624     -18.51981898      20.27431725
C       1.70520700       5.03662000      20.01707900
C       2.50048100       3.91889600      19.43828000
N       2.13300000       2.58780000      19.58468600
C       3.77909100       3.97147900      18.96967600
C       3.17312900       1.86149700      19.21022900
N       4.20908500       2.66479400      18.83487800
H      19.74199898     -17.42311710      20.59957245
H      18.47898541     -17.99900327      21.68748414
H       0.63793200       4.79711300      20.01930300
H       1.84142300       5.95188400      19.42977600
H       4.41772100       4.80655400      18.72881000
H       3.23849600       0.78773100      19.21392500
H      19.03626320     -16.40969025      21.74623229
C       8.92533700       3.59145400      19.83057100
C       7.90318900       2.76383400      19.11492000
C       8.25838800       1.65325000      18.32159100
C       6.54256600       3.05457100      19.25385900
C       7.30244800       0.86601000      17.72170700
C       5.56318800       2.28920500      18.64527300
C       5.89396700       1.12217900      17.85094900
O       5.00953900       0.38526200      17.31307300
H       8.72633200       4.66129200      19.69592600
H       9.93560600       3.37325600      19.47409400
H       9.31046700       1.41058900      18.18891800
H       6.24647200       3.89106200      19.87829500
H       7.59431800       0.01118800      17.11700400
H       7.62189811      -1.67393758      21.41412844
C      -3.90147200       1.78311900      16.23140200
C      -2.57124400       1.80743400      16.89080000
N      -1.37924300       1.91177800      16.21004800
C      -2.20791900       1.73750600      18.20741000
C      -0.36504700       1.92236900      17.09587400
N      -0.83832200       1.81813500      18.32898400
H      -4.15269900       0.77686700      15.87440600
H      -3.92180600       2.46307100      15.37304000
H      -1.27167100       1.98988200      15.20227400
H      -2.84523300       1.64867600      19.07052500
H       0.67078900       2.01836900      16.81381600
C      -4.84725100       4.03923900      21.46401500
C      -3.48859800       3.45865100      21.61045600
N      -3.17685800       2.50461400      22.55371000
C      -2.35125500       3.59265600      20.85911000
C      -1.91396000       2.08957000      22.34448800
N      -1.37680200       2.72263500      21.30930900
H      -4.81331700       4.89943000      20.79033900
H      -5.25453100       4.36694800      22.42608800
H      -3.79879800       2.16865900      23.29950600
H      -2.19208800       4.23138000      20.00376300
H      -1.43113900       1.33520700      22.93932200
H       3.83075411      -1.29354158      25.75176144
O       1.96940111      -0.45114858      21.52570344
O       0.88826100       0.56498400      21.81257700
H       5.87968011      -1.96951458      25.87324644
H       8.09604911      -1.08789658      25.89248444
H       8.10532911      -0.89382258      24.04796544
H       5.52431511      -2.96237658      19.87218944
H       4.21075711      -3.51988258      16.27483744
C      18.78500000     -17.18900000      21.04200000
C      17.63700000     -15.40700000      19.75800000
H       2.26782911      -3.34325758      15.67973244
H       0.84341811      -4.09477258      16.41150344
H       0.90059111      -2.34152758      16.18108844
H      -0.54384589      -2.59779358      18.07079144
H      -4.12023689      -1.58979258      19.17708744
H      -4.35497289      -0.47987958      21.18085544
H      -3.83744189      -0.72146758      22.82676744
C      -0.05039989      -7.21862458      24.22368744
C       0.68551911      -6.13856058      23.50326144
N       1.67404211      -6.38129158      22.57607944
C       0.51712711      -4.77528858      23.47029544
C       2.06673711      -5.21660458      22.02890544
N       1.38036511      -4.20923058      22.54833544
H      -0.59384189      -7.84012558      23.50048944
H      -0.78494489      -6.76583258      24.89505344
H       2.05537011      -7.29123758      22.33164844
H      -0.16804789      -4.18077758      24.05136244
H       2.83287211      -5.15128858      21.27699844
H      -5.16468589      -2.84479758      21.07687444
C       6.80300000      -7.96300000      15.01900000
H       1.42739600       1.13263000      22.40770900
H       7.94266311      -2.82459058      22.72047944
H      -1.94257989       1.11885942      25.67215744
H      -0.77584589       1.28406142      26.99372044
H      -1.11610689      -1.13344558      27.58139544
H      -2.20449289      -1.32046458      26.22011144
H       2.62250211      -1.38557458      27.61499844
H       2.10092911       0.29534042      27.44124144
H       1.02500711      -0.89208158      28.19042444
H      -2.26815489      -1.28588858      24.04218244
Fe       1.61413411      -2.12684758      21.95750044
C      -1.33459689      -1.47445858      23.53492644
C      -0.01242189      -2.52493458      19.01041444
C       4.58895411      -2.81589958      20.38505544
C       3.30030711      -1.53968458      24.84080144
N       1.07891211      -1.64097258      23.82537044
C      -0.18727489      -1.41318958      24.29713144
C      -0.14824689      -1.06859658      25.70051544
C       1.17266511      -1.06269958      26.06089044
C       1.91983011      -1.42556158      24.87765944
C       1.76020711      -0.74804458      27.39380444
O      -2.83890589      -2.30550358      17.79648444
C      -1.32524989      -0.76629358      26.57010544
C      -1.66136389       0.73622142      26.65662144
C      -2.78530589       0.96685442      27.65924944
O      -2.49477489       0.90592742      28.88146844
O      -3.97141589       1.14424242      27.20591644
N       2.17241911      -2.67523558      20.08478644
C       1.34809711      -2.74527858      18.99829944
C       2.10301911      -3.05908158      17.80350244
C       3.41058511      -3.17036958      18.19192744
C       3.43935011      -2.89817158      19.61733344
C       1.50262011      -3.21812958      16.44787744
N       3.56477611      -2.23565258      22.52551644
C       4.64708811      -2.48884958      21.72850844
C       5.87884911      -2.33862258      22.47119444
C       5.51636811      -1.97225058      23.74498444
C       4.06279411      -1.91423158      23.75240944
C       7.24159511      -2.57195658      21.92073544
C       6.33927011      -1.72048258      24.91669444
C       7.58084811      -1.21391658      24.94323544
N      -0.31635589      -2.05429158      21.38670244
C      -0.78159689      -2.20027958      20.11588744
C      -2.20220689      -1.94007558      20.08202544
C      -2.58555089      -1.63600358      21.37790044
C      -1.39455989      -1.72716758      22.17187144
C      -3.10143089      -1.94811758      18.94657144
C      -3.93685689      -1.22837158      21.86672744
C      -4.95046489      -2.36555158      22.03674944
C      -6.24183889      -1.88446358      22.69684244
O      -7.35028389      -2.24399658      22.16891344
O      -6.15009389      -1.18743658      23.73904244
C      12.43000000      -8.12500000      17.40500000
C      16.55300000     -14.80400000      18.87700000
C      16.84500000     -17.78700000      19.50900000
C      17.73300000     -16.68400000      20.08800000
Cu       0.20039100       2.01685100      20.09619000
H       8.89107100       3.39242400      20.91336700
H      -4.67331700       2.10493800      16.93834100
H      -5.53146100       3.29470500      21.03208100
H       7.24553111      -3.39137858      21.19588044
H      -4.52548789      -3.13943858      22.69386844
H       0.58533411      -7.89508458      24.82056044
C       4.50667611      -3.41701058      17.22786444
O       5.36032725      -2.30756757      17.20747000
C       5.10400000      -4.80500000      17.52500000
C       6.16000000      -5.28700000      16.47700000
C       7.16800000      -6.30900000      16.88800000
C       7.32700000      -7.53800000      16.38100000
C       8.13900000      -8.61700000      17.06800000
C       9.58400000      -8.66000000      16.44800000
C      10.42600000      -9.68700000      17.20000000
C      11.64000000      -9.42200000      17.71300000
C      12.24400000     -10.53200000      18.56700000
C      13.20200000     -11.39200000      17.74000000
C      13.93600000     -12.49000000      18.43000000
C      15.27400000     -12.56900000      18.46100000
C      15.88300000     -13.55200000      19.47500000
C      16.23600000     -11.69900000      17.66700000
H       5.55544752      -2.07061581      16.29786462
H       5.57585545      -4.76285379      18.49555455
H       4.29275775      -5.51751216      17.54974746
H       6.72635899      -4.42816340      16.14830989
H       5.63209973      -5.71317598      15.63670520
H       7.89144932      -6.13261130      17.67024555
H       7.46920638      -7.79190515      14.18635625
H       5.81369304      -7.61079377      14.76676495
H       6.67889057      -9.03567191      14.99971752
H       7.64363156      -9.56623598      16.92671604
H       8.19185060      -8.39201121      18.12298192
H      10.05417044      -7.69156165      16.53441129
H       9.53327036      -8.94397774      15.40723915
H      10.13179221     -10.70881847      17.38902060
H      13.43011212      -8.07222936      17.80921654
H      11.91289047      -7.19742522      17.60147585
H      12.61353456      -8.05893670      16.34276147
H      11.44915223     -11.15422050      18.95100349
H      12.78454257     -10.08937357      19.39058702
H      13.95078582     -10.73999966      17.31501134
H      12.63322685     -11.85273688      16.94588500
H      13.45477079     -13.30187511      18.95504975
H      17.21548693     -11.56567324      18.10200496
H      15.84954642     -10.74164052      17.34995671
H      16.46372484     -12.17945325      16.72694358
H       1.82230495       5.41776247      21.02078139
