# Supplementary material for: Data for molecular dynamics simulations of B-type cytochrome c oxidase with the Amber force field
Source: Data Brief. 2016 Jul 26;8:1209–14. doi: 10.1016/j.dib.2016.07.043 (PMC4979044; doi:10.1016/j.dib.2016.07.043)
Supplement: Supplementary file 2 — Supplementary material [file mmc2.zip › coordinate-files/charge-derivation-hemeb.xyz]

97
CcO heme b cluster model extracted from PDB ID: 3S8F
C       0.93400000      -1.08700000      39.22100000
H       0.81400000      -1.46700000      40.23600000
H      -0.04800000      -0.93900000      38.77100000
C       1.60300000      -2.16200000      38.44000000
N       2.57200000      -2.97300000      39.00900000
H       2.93700000      -2.87700000      39.94600000
C       2.93900000      -3.89900000      38.11100000
H       3.70300000      -4.64100000      38.34400000
N       2.22700000      -3.70300000      37.01600000
C       1.35500000      -2.66200000      37.17800000
H       0.66300000      -2.40100000      36.37700000
C       3.24400000      -8.05800000      30.78700000
H       2.43800000      -8.66400000      30.37300000
H       3.95200000      -8.70300000      31.30800000
C       2.62400000      -7.17200000      31.82800000
N       1.30400000      -6.79900000      31.80300000
H       0.66800000      -7.07100000      31.06700000
C       1.00400000      -6.05500000      32.85300000
H       0.00100000      -5.66000000      33.01200000
N       2.10100000      -5.93400000      33.56500000
C       3.14000000      -6.64200000      32.95600000
H       4.12500000      -6.67100000      33.42100000
Fe       2.18900000      -4.86300000      35.29900000
N       0.49100000      -5.67900000      35.63500000
C      -0.84500000      -5.19700000      35.31600000
C      -1.80100000      -6.29400000      35.39800000
C      -3.21700000      -6.23100000      35.00400000
H      -3.58500000      -7.24400000      34.84000000
H      -3.30400000      -5.65900000      34.08000000
C      -4.06200000      -5.57700000      36.05400000
H      -3.49600000      -4.79800000      36.56500000
H      -4.19700000      -6.42700000      36.72300000
C      -5.38500000      -5.04600000      35.65800000
O      -6.30600000      -4.73400000      36.46200000
O      -5.76200000      -5.00000000      34.28000000
C      -1.20100000      -7.30100000      36.04700000
C      -1.77400000      -8.68800000      36.41100000
H      -2.06200000      -9.21300000      35.50000000
H      -1.01700000      -9.26700000      36.94000000
H      -2.64800000      -8.56400000      37.05000000
C       0.14700000      -6.93500000      36.24100000
C       1.07300000      -7.75800000      36.83000000
H       0.88400000      -8.72300000      37.27800000
C       2.48600000      -7.37400000      36.87200000
N       3.11000000      -6.29900000      36.37100000
C       3.42000000      -8.20000000      37.49000000
C       3.13400000      -9.45100000      38.33700000
H       2.60000000     -10.18500000      37.73300000
H       4.07500000      -9.88000000      38.68200000
H       2.52400000      -9.17600000      39.19700000
C       4.65500000      -7.59100000      37.42400000
C       5.92800000      -7.89800000      37.81000000
H       6.74500000      -7.74000000      37.12200000
C       6.19600000      -8.45000000      39.17600000
H       5.37900000      -8.60800000      39.86400000
H       7.20600000      -8.69000000      39.47300000
C       4.40500000      -6.39900000      36.59800000
C       5.46600000      -5.70800000      36.18800000
H       6.30100000      -5.43000000      36.81400000
C       5.25200000      -4.66500000      35.12300000
N       3.95000000      -4.25800000      34.87400000
C       6.14000000      -3.75400000      34.80900000
C       7.62300000      -3.92100000      34.97000000
H       7.96100000      -4.76800000      34.37300000
H       8.13000000      -3.01600000      34.63400000
H       7.85700000      -4.10000000      36.01900000
C       5.57500000      -2.92800000      33.79500000
C       6.32500000      -1.78800000      33.14300000
H       5.60600000      -1.04900000      32.82200000
C       7.63500000      -1.58700000      32.92900000
H       8.35400000      -2.32600000      33.25000000
H       7.97000000      -0.68600000      32.43600000
C       4.30600000      -3.11200000      34.07700000
C       3.27000000      -2.29200000      33.44300000
H       3.42600000      -1.43900000      32.80000000
C       1.96000000      -2.47100000      33.65800000
N       1.22700000      -3.39300000      34.28100000
C       0.94200000      -1.50500000      33.23400000
C       1.25300000      -0.38300000      32.23500000
H       1.58400000      -0.81700000      31.29200000
H       0.35600000       0.21200000      32.06500000
H       2.04000000       0.25400000      32.63700000
C      -0.29800000      -1.90000000      33.61200000
C      -0.09300000      -3.18100000      34.28200000
C      -1.18700000      -3.86100000      34.70500000
H      -2.17300000      -3.44600000      34.55400000
C      -1.65800000      -1.45200000      33.17800000
H      -2.39800000      -2.24700000      33.26700000
H      -1.65600000      -1.07000000      32.15700000
C      -2.04900000      -0.30000000      34.13900000
H      -1.34900000       0.53100000      34.05300000
H      -2.04500000      -0.67300000      35.16300000
C      -3.42300000       0.16600000      33.78300000
O      -3.91900000       1.23200000      34.17000000
O      -4.24600000      -0.53300000      33.03300000
H       1.54900000      -0.21900000      39.33500000
H       3.67200000      -7.47500000      29.99900000
