# Supplementary material for: Data for molecular dynamics simulations of B-type cytochrome c oxidase with the Amber force field
Source: Data Brief. 2016 Jul 26;8:1209–14. doi: 10.1016/j.dib.2016.07.043 (PMC4979044; doi:10.1016/j.dib.2016.07.043)
Supplement: Supplementary file 2 — Supplementary material [file mmc2.zip › coordinate-files/opt-DNC-full-model.xyz]

205
OLYP/DZP optimized DNC model based on PDB ID: 3S8F
  C      0.705000      7.351000     24.202000
  C      1.518834      6.270001     23.562162
  O      2.160959      5.441987     24.239048
  H      1.297868      7.814745     24.997774
  H     -0.177812      6.896747     24.668462
  H      0.374447      8.117665     23.497424
  N      1.505812      6.234729     22.219436
  C      2.281795      5.268435     21.470385
  C      1.794811      5.104814     20.028495
  C      2.568773      3.977464     19.443413
  N      2.142621      2.658297     19.533045
  C      3.862954      3.992292     19.023402
  C      3.166486      1.900113     19.173472
  N      4.246497      2.673157     18.864479
  H      1.046104      6.988548     21.718746
  H      2.215678      4.309311     21.990166
  H      0.722490      4.887529     20.014134
  H      1.957481      6.025980     19.457703
  H      4.540986      4.808049     18.832484
  H      3.188295      0.825311     19.144031
  H      3.339136      5.563300     21.460976
  C      8.980007      3.511058     19.824707
  C      7.940413      2.691957     19.127812
  C      8.271163      1.580310     18.324575
  C      6.586424      3.003545     19.285913
  C      7.296890      0.811219     17.733813
  C      5.588434      2.261993     18.680528
  C      5.893869      1.090649     17.880077
  O      4.992794      0.372299     17.350126
  H      8.841292      4.577664     19.607572
  H      9.989245      3.218709     19.523715
  H      9.318110      1.322867     18.179945
  H      6.313740      3.840057     19.920224
  H      7.567710     -0.047037     17.124197
  H    -11.690362      0.736974     24.435627
  C     -3.929346      1.815763     16.188303
  C     -2.581304      1.811086     16.808523
  N     -1.401869      1.884396     16.102206
  C     -2.193267      1.760964     18.118149
  C     -0.370465      1.898567     16.968633
  N     -0.821350      1.825427     18.212277
  H     -4.195265      0.828261     15.792017
  H     -3.976528      2.537648     15.365660
  H     -1.312656      1.940357     15.091226
  H     -2.815814      1.696625     18.993932
  H      0.660983      1.974341     16.663682
  C     -4.844169      4.050468     21.441410
  C     -3.474609      3.487828     21.545658
  N     -3.125379      2.525009     22.466732
  C     -2.361057      3.645984     20.764970
  C     -1.865248      2.124798     22.216679
  N     -1.365644      2.778976     21.175045
  H     -4.842470      4.908401     20.764126
  H     -5.225124      4.375393     22.415059
  H     -3.720516      2.186160     23.232573
  H     -2.230909      4.297994     19.914570
  H     -1.361687      1.361824     22.783346
  C     -8.637493     -3.713191     17.686333
  C     -8.382767     -2.876288     18.904296
  O     -8.708008     -1.697739     19.011323
  O     -7.737997     -3.555896     19.862266
  H     -7.687059     -3.848535     17.154907
  H     -9.345315     -3.208849     17.026354
  C    -10.867795     -3.418220     22.599357
  C    -10.833912     -2.038145     23.137162
  N     -9.673071     -1.291573     23.183461
  C    -11.814307     -1.246815     23.663946
  C     -9.925943     -0.100242     23.713906
  N    -11.221172     -0.058175     24.008415
  H    -10.723787     -3.417976     21.513548
  H    -11.830543     -3.883314     22.822992
  H     -8.719119     -1.622350     22.843915
  H    -12.867080     -1.425077     23.819367
  H     -9.215797      0.690048     23.889948
  C     -0.064650     -7.248231     24.255928
  C      0.666592     -6.185336     23.513520
  N      1.665080     -6.445051     22.602225
  C      0.507288     -4.823563     23.466117
  C      2.071366     -5.288511     22.047440
  N      1.383712     -4.273300     22.549306
  H     -0.640362     -7.869302     23.557953
  H     -0.766255     -6.784492     24.954379
  H      2.045015     -7.359853     22.375452
  H     -0.180349     -4.220099     24.034706
  H      2.847601     -5.235221     21.305234
  C     -7.097133     -3.030429     29.455409
  N     -5.959821     -2.431507     30.124652
  C     -5.145929     -1.535593     29.571491
  N     -5.311031     -1.154587     28.309146
  N     -4.130071     -1.038824     30.292803
  H     -6.795560     -3.834817     28.775574
  H     -7.656047     -2.268254     28.910697
  H     -5.658069     -2.844045     31.001842
  H     -6.005933     -1.581835     27.701021
  H     -4.836929     -0.315443     27.958515
  H     -4.209568     -1.060761     31.304422
  H     -3.568531     -0.277646     29.889356
 Fe      1.620757     -2.216359     21.988947
  C     -1.316470     -1.504453     23.566944
  C     -0.022354     -2.632501     19.052352
  C      4.588128     -2.896966     20.399600
  C      3.315168     -1.654223     24.872520
  N      1.093237     -1.709182     23.852322
  C     -0.168143     -1.458823     24.327661
  C     -0.122992     -1.114212     25.732467
  C      1.196527     -1.135643     26.091985
  C      1.936815     -1.514503     24.907589
  C      1.798845     -0.824108     27.418905
  O     -2.846130     -2.378172     17.841159
  C     -1.295925     -0.797070     26.601050
  C     -1.630346      0.708260     26.674229
  C     -2.751289      0.946726     27.678381
  O     -2.458901      0.880589     28.899885
  O     -3.936345      1.137106     27.227307
  N      2.173698     -2.768756     20.113370
  C      1.340495     -2.843914     19.032879
  C      2.090489     -3.135708     17.828176
  C      3.402285     -3.227634     18.203231
  C      3.437026     -2.974051     19.633916
  C      1.480184     -3.279952     16.475311
  N      3.570105     -2.329010     22.545693
  C      4.650340     -2.582356     21.745644
  C      5.883590     -2.444205     22.487409
  C      5.524902     -2.091214     23.766371
  C      4.071445     -2.027003     23.777304
  C      7.246313     -2.662540     21.930173
  C      6.353765     -1.839476     24.934372
  C      7.585441     -1.309293     24.952101
  N     -0.315500     -2.133538     21.425704
  C     -0.785560     -2.290165     20.158576
  C     -2.201293     -2.006155     20.123473
  C     -2.575495     -1.675223     21.415881
  C     -1.385515     -1.774762     22.207074
  C     -3.100341     -2.005783     18.988701
  C     -3.917374     -1.234721     21.902208
  C     -4.953680     -2.355693     22.067561
  C     -6.247429     -1.857360     22.708314
  O     -7.348634     -2.253489     22.189376
  O     -6.169213     -1.122732     23.724069
  C      4.563486     -3.548203     17.301856
  O      5.663143     -2.627769     17.446576
  C      5.119305     -4.952436     17.509452
  H      5.925988     -5.134258     16.789259
 Cu      0.206864      2.213094     19.959915
  H      8.891071      3.392424     20.913367
  H     -4.673317      2.104938     16.938341
  H     -5.531461      3.294705     21.032081
  H     -9.006488     -4.710142     17.956796
  H    -10.071118     -4.017669     23.050776
  H      0.595658     -7.919074     24.825696
  H     -7.746921     -3.426171     30.227401
  O      1.958556     -0.531710     21.475030
  O      0.940443      0.486229     21.841487
  O     -7.968375      1.110782     20.210912
  H     -7.565817      1.433938     19.383075
  H     -8.122422      0.164995     20.012759
  O     -7.334317     -1.934698     26.140135
  H     -6.986512     -1.660012     25.255935
  H     -7.431095     -2.902666     26.050756
  O      2.018800      3.910073     28.211311
  H      1.693355      3.625423     27.326187
  H      1.226735      3.827204     28.775962
  O     -7.396622      3.029359     25.123721
  H     -6.578769      2.506459     24.957067
  H     -7.683656      3.302640     24.231542
  O     -4.949851      1.472961     24.642525
  H     -4.534181      1.320217     25.533278
  H     -5.304140      0.599561     24.373569
  O     -5.762151      2.544735     29.023270
  H     -5.108912      2.092668     28.438783
  H     -5.816852      3.445098     28.639732
  O      1.057267      3.177481     25.536796
  H      1.460045      3.927051     25.039468
  H      1.527881      2.393085     25.196482
  H     -7.574483     -2.971984     20.677341
  H     -1.912647      1.081645     25.686472
  H     -0.743456      1.257077     27.005196
  H     -1.087817     -1.153964     27.615943
  H     -2.178299     -1.351253     26.259012
  H      2.571664     -1.551687     27.690317
  H      2.270254      0.167846     27.415147
  H      1.041647     -0.828150     28.206903
  H     -2.245912     -1.291682     24.074612
  H      3.847601     -1.427961     25.785347
  H      5.907722     -2.104141     25.892934
  H      8.109239     -1.181234     25.896862
  H      8.092476     -0.970880     24.053924
  H      7.949240     -2.932503     22.722589
  H      7.252109     -3.463441     21.184982
  H      7.623681     -1.751271     21.445600
  H      5.523790     -3.040032     19.883157
  H      4.196855     -3.488453     16.270117
  H      4.328263     -5.692382     17.346615
  H      5.514229     -5.081963     18.522323
  H      2.240217     -3.391468     15.699406
  H      0.823198     -4.157734     16.431048
  H      0.873911     -2.401597     16.224765
  H     -0.557587     -2.714009     18.118581
  H     -4.111740     -1.624660     19.215928
  H     -4.318288     -0.479368     21.215256
  H     -3.810346     -0.732051     22.861885
  H     -4.548312     -3.130644     22.734154
  H     -5.164119     -2.836627     21.109838
  H      5.309069     -1.715732     17.363750
  H      1.452936      0.972195     22.523019
