# Supplementary material for: Data for molecular dynamics simulations of B-type cytochrome c oxidase with the Amber force field
Source: Data Brief. 2016 Jul 26;8:1209–14. doi: 10.1016/j.dib.2016.07.043 (PMC4979044; doi:10.1016/j.dib.2016.07.043)
Supplement: Supplementary file 2 — Supplementary material [file mmc2.zip › coordinate-files/opt-DNC-state-Aprime.xyz]

204
PW91-D3/DZP optimized DNC model based on PDB ID: 3S8F / 3S8G, state A': Asp372H, PRAa3-, His376 (Q=0)
 C         0.705000    7.351000   24.202000
 C         1.073969    6.029240   23.587331
 O         1.177551    5.001891   24.297789
 H         1.558743    7.687278   24.807216
 H        -0.151385    7.208705   24.871764
 H         0.472671    8.116468   23.454324
 N         1.313630    6.032308   22.261990
 C         1.997538    4.947137   21.581924
 C         1.480944    4.663771   20.164964
 C         2.315785    3.555404   19.624739
 N         1.966524    2.216149   19.747030
 C         3.618236    3.626362   19.216405
 C         3.031117    1.497232   19.411016
 N         4.071015    2.324716   19.090621
 H         1.292360    6.937056   21.790015
 H         1.894548    4.043901   22.191199
 H         0.420263    4.378449   20.193754
 H         1.572942    5.560959   19.536562
 H         4.257490    4.476349   19.018129
 H         3.105812    0.418928   19.401043
 H         3.071915    5.186458   21.519861
 C         8.829841    3.436708   19.812591
 C         7.778906    2.509857   19.274266
 C         8.117482    1.311764   18.618065
 C         6.420348    2.806373   19.420178
 C         7.149039    0.456583   18.126517
 C         5.433884    1.967230   18.916514
 C         5.754228    0.740774   18.238041
 O         4.834225   -0.025459   17.767352
 H         8.606204    4.479341   19.545083
 H         9.818370    3.179737   19.411935
 H         9.170523    1.053865   18.495504
 H         6.130669    3.712569   19.951004
 H         7.434504   -0.463122   17.615042
 C        -3.899493    1.537269   16.399570
 C        -2.601728    1.541513   17.124820
 N        -1.383358    1.450017   16.480361
 C        -2.287953    1.576254   18.458723
 C        -0.392906    1.447221   17.396275
 N        -0.914422    1.521936   18.616521
 H        -4.259879    0.507319   16.259075
 H        -3.783372    1.993384   15.407718
 H        -1.247270    1.419825   15.469945
 H        -2.956032    1.634532   19.307225
 H         0.660657    1.413939   17.150969
 C        -4.810347    3.888499   21.618172
 C        -3.507161    3.185492   21.725061
 N        -3.299241    2.108237   22.561371
 C        -2.326833    3.346603   21.039590
 C        -2.050276    1.647483   22.361215
 N        -1.426763    2.374057   21.433904
 H        -4.674568    4.848947   21.107747
 H        -5.247848    4.075162   22.608414
 H        -3.988227    1.698522   23.244801
 H        -2.086779    4.070629   20.270459
 H        -1.626772    0.787885   22.861335
 C        -8.394098   -3.820094   17.753913
 C        -8.059459   -3.039792   18.990899
 O        -8.038844   -1.803597   19.009296
 O        -7.755469   -3.797586   20.039873
 H        -7.447826   -4.166183   17.311355
 H        -8.898084   -3.168674   17.033148
 C       -10.823534   -3.308132   22.674079
 C       -10.720184   -1.991655   23.358431
 N        -9.533920   -1.298747   23.430927
 C       -11.636847   -1.189887   24.001298
 C        -9.759171   -0.138241   24.094302
 N       -11.032788   -0.030089   24.460585
 H       -10.665069   -3.206105   21.589372
 H       -11.817758   -3.740726   22.835552
 H        -8.636493   -1.658435   23.040112
 H       -12.693595   -1.382826   24.158533
 H        -8.975619    0.589123   24.283721
 C        -0.026109   -7.185912   24.265584
 C         0.686156   -6.109101   23.504966
 N         1.670024   -6.341370   22.563041
 C         0.452781   -4.752814   23.425358
 C         2.000780   -5.179856   21.960050
 N         1.273128   -4.184670   22.458964
 H        -0.645626   -7.769968   23.567366
 H        -0.703682   -6.710228   24.984746
 H         2.087774   -7.246220   22.345640
 H        -0.252121   -4.162559   23.996713
 H         2.755538   -5.097850   21.190188
 C        -7.214420   -2.965304   29.394464
 N        -6.023293   -2.342717   29.938735
 C        -5.300891   -1.423962   29.290709
 N        -5.627800   -1.049668   28.059012
 N        -4.233852   -0.885399   29.904013
 H        -6.970630   -3.732226   28.646034
 H        -7.864971   -2.205125   28.945259
 H        -5.629108   -2.726183   30.795887
 H        -6.280482   -1.575876   27.450404
 H        -5.115390   -0.264195   27.623568
 H        -4.187697   -0.934162   30.920012
 H        -3.716991   -0.110087   29.447454
 Fe        1.502840   -2.160623   21.942755
 C        -1.420615   -1.566081   23.578270
 C        -0.132999   -2.175606   18.961153
 C         4.439031   -2.887275   20.300757
 C         3.223156   -1.822285   24.842446
 N         0.997314   -1.768622   23.819605
 C        -0.259641   -1.537267   24.316933
 C        -0.201267   -1.236597   25.726281
 C         1.120054   -1.283367   26.081476
 C         1.851809   -1.633168   24.881068
 C         1.736300   -1.000885   27.404241
 O        -2.930770   -1.731895   17.800032
 C        -1.376219   -0.870010   26.562810
 C        -1.850507    0.578961   26.317375
 C        -2.959961    0.907867   27.293883
 O        -2.665427    0.994167   28.509595
 O        -4.164890    1.003932   26.840354
 N         2.028238   -2.576704   20.041982
 C         1.209551   -2.486312   18.943427
 C         1.951442   -2.731748   17.726703
 C         3.246187   -2.962359   18.100986
 C         3.284654   -2.834899   19.544390
 C         1.348500   -2.728176   16.366009
 N         3.440793   -2.368669   22.474160
 C         4.509327   -2.654577   21.661264
 C         5.743946   -2.645569   22.410804
 C         5.404137   -2.343731   23.710760
 C         3.957377   -2.174658   23.724856
 C         7.088875   -2.921732   21.841314
 C         6.245014   -2.223997   24.883917
 C         7.558478   -1.939719   24.899807
 N        -0.406440   -1.980070   21.384908
 C        -0.881059   -1.946697   20.101327
 C        -2.290519   -1.633764   20.103957
 C        -2.665838   -1.496717   21.428418
 C        -1.483552   -1.719495   22.203526
 C        -3.189189   -1.478107   18.980965
 C        -4.004437   -1.160759   21.972184
 C        -4.994550   -2.327379   21.916708
 C        -6.271816   -2.027235   22.669457
 O        -7.362513   -2.515064   22.224761
 O        -6.210951   -1.342773   23.734892
 C         4.402038   -3.292048   17.200179
 O         5.575425   -2.527967   17.503860
 C         4.785693   -4.764408   17.271584
 H         5.617506   -4.957771   16.579382
 Cu        0.112886    1.657064   20.330342
 H         8.891071    3.392424   20.913367
 H        -4.673317    2.104938   16.938341
 H        -5.531461    3.294705   21.032081
 H        -9.006488   -4.710142   17.956796
 H       -10.071118   -4.017669   23.050776
 H         0.595658   -7.919074   24.825696
 H        -7.746921   -3.426171   30.227401
 O         1.896907   -0.445772   21.647191
 O         0.766408    0.524676   21.963645
 O        -6.441460    0.188891   20.180723
 H        -6.368633    0.754074   19.383182
 H        -7.001039   -0.570718   19.869136
 O        -7.336882   -2.115767   26.069146
 H        -6.994545   -1.827280   25.171779
 H        -7.353969   -3.094859   26.010206
 O         1.531197    2.409226   26.804569
 H         1.284630    2.294657   25.849113
 H         0.669508    2.447349   27.266920
 O        -7.317872    2.496837   24.136927
 H        -6.483224    1.956979   24.238329
 H        -7.511579    2.452182   23.179026
 O        -5.034962    0.993091   24.356168
 H        -4.658595    0.960249   25.298149
 H        -5.394381    0.083752   24.136368
 O        -5.684965    2.769507   28.303841
 H        -5.110249    2.120468   27.809985
 H        -5.072383    3.507989   28.503605
 O         0.929506    2.340897   24.032993
 H         1.088522    3.337214   23.995672
 H        -0.049939    2.284129   24.016889
 H        -7.535295   -3.210891   20.882881
 H        -2.192313    0.711886   25.283041
 H        -1.009999    1.264357   26.493095
 H        -1.118714   -0.969674   27.626607
 H        -2.213215   -1.563051   26.373100
 H         2.476917   -1.765668   27.676870
 H         2.241137   -0.022856   27.387283
 H         0.974050   -0.966902   28.192159
 H        -2.354992   -1.404617   24.109925
 H         3.765230   -1.671037   25.771605
 H         5.746638   -2.379042   25.844629
 H         8.096927   -1.889186   25.845503
 H         8.121727   -1.725999   23.993781
 H         7.725627   -3.428459   22.579001
 H         7.028240   -3.556362   20.947938
 H         7.596049   -1.986305   21.554966
 H         5.363915   -3.045357   19.755114
 H         4.078019   -3.075317   16.166708
 H         3.932771   -5.399040   16.992671
 H         5.103362   -5.028619   18.290958
 H         2.117001   -2.810630   15.588395
 H         0.652755   -3.572328   16.242989
 H         0.778684   -1.804617   16.186550
 H        -0.664495   -2.107011   18.016744
 H        -4.195599   -1.094838   19.259572
 H        -4.443030   -0.314087   21.422514
 H        -3.907944   -0.848995   23.016421
 H        -4.551064   -3.217926   22.395762
 H        -5.224880   -2.601013   20.879096
 H         5.292750   -1.553809   17.581747
 H         1.172626    1.126079   22.659636
 
