# Supplementary material for: Data for molecular dynamics simulations of B-type cytochrome c oxidase with the Amber force field
Source: Data Brief. 2016 Jul 26;8:1209–14. doi: 10.1016/j.dib.2016.07.043 (PMC4979044; doi:10.1016/j.dib.2016.07.043)
Supplement: Supplementary file 2 — Supplementary material [file mmc2.zip › coordinate-files/opt-DNC-state-B.xyz]

204
PW91-D3/DZP optimized DNC model based on PDB ID: 3S8F / 3S8G, state B': Asp372-, PRAa3H, His376 (Q=0)
 C         0.705000    7.351000   24.202000
 C         1.011039    6.004823   23.605589
 O         1.060469    4.980449   24.346766
 H         1.580549    7.663790   24.787002
 H        -0.147285    7.258552   24.883977
 H         0.494752    8.108621   23.438729
 N         1.257742    5.960274   22.290335
 C         1.898278    4.827863   21.639824
 C         1.448868    4.594404   20.192660
 C         2.288065    3.485731   19.658814
 N         1.939834    2.145185   19.774432
 C         3.591553    3.560951   19.257050
 C         3.008768    1.429631   19.441510
 N         4.048766    2.261424   19.128651
 H         1.293953    6.855806   21.796785
 H         1.686783    3.930722   22.228828
 H         0.381654    4.335173   20.159366
 H         1.594766    5.504857   19.594356
 H         4.230299    4.412088   19.063967
 H         3.085072    0.351372   19.424301
 H         2.989171    4.981737   21.648992
 C         8.816971    3.395863   19.811491
 C         7.759529    2.461010   19.296629
 C         8.098217    1.276183   18.616156
 C         6.399809    2.745403   19.460799
 C         7.130570    0.426909   18.112308
 C         5.413537    1.911288   18.945903
 C         5.735324    0.704830   18.235832
 O         4.815196   -0.052159   17.748645
 H         8.599447    4.430781   19.509951
 H         9.800962    3.120357   19.412418
 H         9.151523    1.027454   18.477935
 H         6.107761    3.639781   20.009779
 H         7.418099   -0.478041   17.575999
 C        -3.947761    1.442770   16.441346
 C        -2.646429    1.424040   17.158536
 N        -1.441247    1.190832   16.528057
 C        -2.325334    1.557532   18.485801
 C        -0.449254    1.202481   17.443092
 N        -0.958721    1.423844   18.650947
 H        -4.375216    0.430251   16.390903
 H        -3.815548    1.805562   15.413466
 H        -1.311373    1.064092   15.524324
 H        -2.988243    1.727626   19.323359
 H         0.597996    1.075253   17.203554
 C        -4.815117    3.891480   21.617466
 C        -3.520393    3.178457   21.741997
 N        -3.333976    2.088056   22.567565
 C        -2.328141    3.339827   21.079029
 C        -2.083652    1.622505   22.381443
 N        -1.440042    2.357260   21.474745
 H        -4.666655    4.843371   21.094728
 H        -5.258882    4.095401   22.601333
 H        -4.039220    1.659210   23.212958
 H        -2.072916    4.071111   20.321464
 H        -1.674172    0.754741   22.878184
 C        -8.394802   -3.808176   17.806541
 C        -7.908024   -3.142162   19.083290
 O        -7.735668   -1.898500   19.071172
 O        -7.667793   -3.917930   20.089989
 H        -7.507811   -4.103296   17.225451
 H        -8.957013   -3.082747   17.206681
 C       -10.732074   -3.256697   22.607227
 C       -10.627992   -1.945091   23.314269
 N        -9.480813   -1.173873   23.268983
 C       -11.584004   -1.309737   24.078954
 C        -9.738066   -0.099597   23.997286
 N       -10.998620   -0.137954   24.506250
 H       -10.436942   -3.152859   21.553969
 H       -11.762119   -3.634730   22.645933
 H        -7.387671   -3.361239   21.249382
 H       -12.601733   -1.569354   24.345741
 H        -9.054208    0.722883   24.185715
 C        -0.053283   -7.219597   24.255376
 C         0.632294   -6.134576   23.484951
 N         1.652028   -6.351931   22.579098
 C         0.356194   -4.789085   23.371778
 C         1.965052   -5.191336   21.965935
 N         1.189881   -4.211985   22.422305
 H        -0.649881   -7.834608   23.563991
 H        -0.748509   -6.756368   24.965650
 H         2.108129   -7.245412   22.395322
 H        -0.385620   -4.212257   23.908651
 H         2.746200   -5.100312   21.224470
 C        -7.256071   -2.927265   29.389210
 N        -6.062152   -2.289170   29.910317
 C        -5.344902   -1.379538   29.243917
 N        -5.689992   -1.002847   28.017461
 N        -4.258386   -0.854054   29.835797
 H        -7.017508   -3.668668   28.613864
 H        -7.940644   -2.173051   28.982038
 H        -5.645650   -2.674380   30.756082
 H        -6.376918   -1.507692   27.426626
 H        -5.181170   -0.218857   27.577425
 H        -4.190373   -0.912098   30.850064
 H        -3.753326   -0.070438   29.380117
 Fe        1.420777   -2.186627   21.944754
 C        -1.507523   -1.591549   23.571067
 C        -0.201891   -2.088559   18.949947
 C         4.349122   -2.912907   20.290056
 C         3.121245   -1.985059   24.858771
 N         0.903632   -1.848736   23.825294
 C        -0.348247   -1.587013   24.316389
 C        -0.288061   -1.304337   25.730148
 C         1.027766   -1.408585   26.093944
 C         1.755624   -1.761121   24.892826
 C         1.647095   -1.185052   27.426327
 O        -2.995002   -1.742982   17.789537
 C        -1.452090   -0.891098   26.560500
 C        -1.878729    0.568582   26.291450
 C        -2.996450    0.942025   27.241941
 O        -2.717553    1.056076   28.459584
 O        -4.191997    1.048499   26.769172
 N         1.947266   -2.539284   20.029141
 C         1.139609   -2.392874   18.928487
 C         1.883140   -2.605451   17.708494
 C         3.166525   -2.894551   18.082580
 C         3.200677   -2.813495   19.529249
 C         1.292843   -2.524821   16.344562
 N         3.349730   -2.435624   22.472565
 C         4.416762   -2.719095   21.657101
 C         5.643986   -2.770054   22.415690
 C         5.300468   -2.512818   23.723808
 C         3.858927   -2.307858   23.734445
 C         6.986298   -3.053714   21.844263
 C         6.136211   -2.465328   24.905686
 C         7.454094   -2.205795   24.939483
 N        -0.484637   -1.972255   21.377746
 C        -0.955062   -1.914763   20.093484
 C        -2.365982   -1.616381   20.092867
 C        -2.749027   -1.502753   21.414813
 C        -1.567835   -1.731068   22.195078
 C        -3.257891   -1.459904   18.964246
 C        -4.099743   -1.206542   21.952722
 C        -5.085381   -2.357670   21.754422
 C        -6.286925   -2.294601   22.670294
 O        -7.310760   -3.014131   22.345989
 O        -6.231834   -1.642626   23.739457
 C         4.304289   -3.263255   17.175805
 O         5.513898   -2.563350   17.489891
 C         4.605792   -4.755676   17.224118
 H         5.425140   -4.985899   16.528539
 Cu        0.075895    1.596959   20.358717
 H         8.891071    3.392424   20.913367
 H        -4.673317    2.104938   16.938341
 H        -5.531461    3.294705   21.032081
 H        -9.006488   -4.710142   17.956796
 H       -10.071118   -4.017669   23.050776
 H         0.595658   -7.919074   24.825696
 H        -7.746921   -3.426171   30.227401
 O         1.844436   -0.460014   21.756130
 O         0.708549    0.502276   22.031257
 O        -6.208956    0.213475   19.878830
 H        -6.155273    0.683939   19.021221
 H        -6.746454   -0.601948   19.665180
 O        -7.507734   -2.039614   26.096886
 H        -7.194782   -1.894116   25.154091
 H        -7.677222   -3.003758   26.139361
 O         1.757087    2.206653   26.763584
 H         1.453377    2.172941   25.816504
 H         0.953532    1.980773   27.274897
 O        -7.348196    2.467387   24.143639
 H        -6.547145    1.876224   24.219144
 H        -7.477010    2.565774   23.177150
 O        -5.129648    0.868615   24.321923
 H        -4.729011    0.877082   25.254083
 H        -5.460878   -0.051426   24.131910
 O        -5.610896    2.909010   28.234417
 H        -5.076464    2.218999   27.751151
 H        -4.928565    3.447180   28.689166
 O         0.924736    2.327064   24.070412
 H         1.034592    3.333663   24.055166
 H        -0.048731    2.223546   24.149953
 H        -2.199417    0.697124   25.249834
 H        -1.025375    1.236874   26.475428
 H        -1.200226   -0.985440   27.626150
 H        -2.311020   -1.558765   26.378520
 H         2.295008   -2.025988   27.712778
 H         2.260796   -0.271296   27.416776
 H         0.880721   -1.066246   28.201700
 H        -2.442190   -1.426299   24.101568
 H         3.657946   -1.884937   25.798319
 H         5.629213   -2.658282   25.855052
 H         7.989652   -2.211317   25.888117
 H         8.025004   -1.958717   24.046441
 H         7.607959   -3.598811   22.567139
 H         6.918163   -3.654695   20.928544
 H         7.513514   -2.119200   21.593330
 H         5.272915   -3.084211   19.746358
 H         3.990962   -3.013944   16.146423
 H         3.717793   -5.335842   16.935903
 H         4.905787   -5.053356   18.239616
 H         2.070356   -2.556459   15.571723
 H         0.600847   -3.361571   16.163651
 H         0.721232   -1.594798   16.214018
 H        -0.732034   -1.988763   18.007529
 H        -4.254388   -1.048578   19.229647
 H        -4.513230   -0.305322   21.473565
 H        -4.025568   -1.002753   23.024543
 H        -4.593469   -3.318331   21.990059
 H        -5.416857   -2.428350   20.709890
 H         5.268827   -1.578517   17.565278
 H         1.109782    1.129494   22.708673
 H       -11.434383    0.570229   25.095069
 
