# Supplementary material for: Data for molecular dynamics simulations of B-type cytochrome c oxidase with the Amber force field
Source: Data Brief. 2016 Jul 26;8:1209–14. doi: 10.1016/j.dib.2016.07.043 (PMC4979044; doi:10.1016/j.dib.2016.07.043)
Supplement: Supplementary file 2 — Supplementary material [file mmc2.zip › coordinate-files/opt-DNC-state-B2.xyz]

204
PW91-D3/DZP optimized DNC model based on PDB ID: 3S8F / 3S8G, state B2': Asp372-, PRAa3-, His376H+ (Q=0)
 C         0.705000    7.351000   24.202000
 C         1.037785    6.017259   23.589597
 O         1.098475    4.988760   24.305615
 H         1.577294    7.675960   24.786346
 H        -0.141023    7.229890   24.887842
 H         0.473933    8.113993   23.450597
 N         1.294982    6.006281   22.268575
 C         1.955292    4.896718   21.603549
 C         1.445886    4.608662   20.185432
 C         2.282911    3.496794   19.654300
 N         1.946799    2.155861   19.794800
 C         3.583449    3.575939   19.240275
 C         3.021077    1.444958   19.463778
 N         4.050438    2.279599   19.131167
 H         1.307873    6.908125   21.790407
 H         1.824064    4.002283   22.218767
 H         0.384439    4.327239   20.210160
 H         1.545679    5.502631   19.553653
 H         4.215439    4.429367   19.030700
 H         3.105630    0.366992   19.453586
 H         3.035803    5.106465   21.552869
 C         8.819400    3.414754   19.810873
 C         7.762265    2.487335   19.279293
 C         8.095438    1.310712   18.584937
 C         6.402144    2.767933   19.450163
 C         7.124155    0.466210   18.074092
 C         5.416734    1.936011   18.932131
 C         5.731107    0.740131   18.206113
 O         4.803450   -0.009241   17.715524
 H         8.603817    4.455023   19.526159
 H         9.804685    3.146543   19.409368
 H         9.147822    1.060101   18.442364
 H         6.108301    3.655527   20.010324
 H         7.410320   -0.433563   17.527628
 C        -3.924256    1.501126   16.403342
 C        -2.626065    1.465992   17.127327
 N        -1.411416    1.310849   16.488089
 C        -2.311665    1.520379   18.460981
 C        -0.423324    1.293061   17.407546
 N        -0.942239    1.417881   18.624665
 H        -4.324814    0.484324   16.277386
 H        -3.793706    1.940144   15.405436
 H        -1.276744    1.254894   15.478461
 H        -2.980434    1.617439   19.305400
 H         0.628344    1.213782   17.165052
 C        -4.799646    3.902561   21.590580
 C        -3.499921    3.193818   21.712930
 N        -3.298124    2.149803   22.590327
 C        -2.322744    3.314505   21.013643
 C        -2.058367    1.663819   22.396950
 N        -1.431983    2.344930   21.437618
 H        -4.663169    4.845345   21.048377
 H        -5.225519    4.126437   22.578228
 H        -3.993697    1.767961   23.287358
 H        -2.079900    4.004841   20.215112
 H        -1.646171    0.815307   22.924526
 C        -8.450358   -3.867596   17.512859
 C        -7.648755   -3.080652   18.561227
 O        -7.737610   -1.803865   18.490587
 O        -6.951260   -3.735518   19.378152
 H        -7.736788   -4.298074   16.794026
 H        -9.145935   -3.221416   16.963650
 C       -10.811778   -3.296748   22.680078
 C       -10.641075   -1.992297   23.362143
 N        -9.392059   -1.427796   23.525846
 C       -11.538126   -1.111032   23.900991
 C        -9.504987   -0.249376   24.133442
 N       -10.804048   -0.042997   24.368548
 H       -10.658413   -3.185896   21.596313
 H       -11.817195   -3.694103   22.852718
 H        -8.469720   -1.953269   23.261895
 H       -12.615338   -1.150706   23.990799
 H        -8.703349    0.445855   24.364116
 C        -0.035650   -7.205815   24.247093
 C         0.657513   -6.111662   23.493056
 N         1.665979   -6.319121   22.571551
 C         0.385463   -4.761171   23.401376
 C         1.976321   -5.151641   21.969813
 N         1.208888   -4.175173   22.448406
 H        -0.624945   -7.811042   23.540870
 H        -0.740529   -6.745991   24.950231
 H         2.114816   -7.212072   22.368129
 H        -0.349221   -4.189442   23.952879
 H         2.745594   -5.054518   21.216936
 C        -7.233913   -2.924542   29.403494
 N        -6.047607   -2.292107   29.950667
 C        -5.318246   -1.377906   29.301107
 N        -5.648824   -0.989180   28.075632
 N        -4.236034   -0.861748   29.907702
 H        -6.983224   -3.662144   28.628232
 H        -7.906751   -2.165736   28.985925
 H        -5.640978   -2.690940   30.794940
 H        -6.341213   -1.482611   27.477268
 H        -5.138880   -0.200459   27.646704
 H        -4.173117   -0.930248   30.921399
 H        -3.718806   -0.083958   29.456986
 Fe        1.411413   -2.166940   21.946821
 C        -1.497173   -1.574941   23.608151
 C        -0.246714   -2.100679   18.974551
 C         4.333306   -2.855752   20.277678
 C         3.145200   -1.917184   24.851810
 N         0.912577   -1.828781   23.844387
 C        -0.333202   -1.571398   24.346882
 C        -0.263709   -1.275975   25.756905
 C         1.058197   -1.358235   26.106798
 C         1.776040   -1.715734   24.901037
 C         1.688352   -1.097228   27.427301
 O        -3.059825   -1.751712   17.850794
 C        -1.424606   -0.872163   26.595939
 C        -1.861215    0.586509   26.337820
 C        -2.960567    0.959209   27.311591
 O        -2.665510    1.036183   28.528793
 O        -4.158497    1.102757   26.855114
 N         1.919791   -2.506141   20.042299
 C         1.099825   -2.387765   18.944242
 C         1.838298   -2.604474   17.721890
 C         3.130392   -2.867160   18.087615
 C         3.175250   -2.773372   19.532034
 C         1.236428   -2.550637   16.361834
 N         3.353181   -2.392698   22.467897
 C         4.416227   -2.660974   21.645161
 C         5.652549   -2.682721   22.387601
 C         5.319717   -2.416657   23.698005
 C         3.874688   -2.239802   23.723204
 C         6.992775   -2.951052   21.802740
 C         6.166551   -2.334470   24.870066
 C         7.481673   -2.058825   24.887173
 N        -0.495129   -1.960953   21.402904
 C        -0.989527   -1.921367   20.125184
 C        -2.404562   -1.635518   20.147067
 C        -2.764857   -1.500612   21.474660
 C        -1.569439   -1.717327   22.234933
 C        -3.324091   -1.510488   19.035440
 C        -4.091780   -1.156512   22.045486
 C        -5.071175   -2.331960   22.095622
 C        -6.260416   -2.079960   22.998053
 O        -7.294292   -2.784340   22.800479
 O        -6.182452   -1.207495   23.930229
 C         4.271535   -3.222217   17.176019
 O         5.475415   -2.512875   17.483829
 C         4.594572   -4.710888   17.225089
 H         5.413762   -4.927825   16.524832
 Cu        0.084202    1.589301   20.348941
 H         8.891071    3.392424   20.913367
 H        -4.673317    2.104938   16.938341
 H        -5.531461    3.294705   21.032081
 H        -9.006488   -4.710142   17.956796
 H       -10.071118   -4.017669   23.050776
 H         0.595658   -7.919074   24.825696
 H        -7.746921   -3.426171   30.227401
 O         1.842331   -0.431772   21.844122
 O         0.733280    0.524105   22.051947
 O        -6.324773   -0.070743   19.908060
 H        -6.198581    0.614894   19.221190
 H        -6.810565   -0.819665   19.409746
 O        -7.442880   -1.948486   26.166431
 H        -7.010786   -1.671115   25.295194
 H        -7.546523   -2.919674   26.082002
 O         1.699671    2.319881   26.762325
 H         1.436655    2.238107   25.808882
 H         0.854665    2.226536   27.248336
 O        -7.475261    2.301234   24.109005
 H        -6.565779    1.900890   24.234431
 H        -7.585290    2.330313   23.134707
 O        -5.048146    1.109152   24.385083
 H        -4.657649    1.086936   25.321145
 H        -5.385348    0.179919   24.182625
 O        -5.633357    2.916420   28.275445
 H        -5.067012    2.242956   27.802335
 H        -4.980732    3.481548   28.736477
 O         0.947443    2.348752   24.028017
 H         1.071171    3.354112   23.990241
 H        -0.026217    2.257601   24.098936
 H        -2.202473    0.716133   25.302946
 H        -1.004477    1.254928   26.503772
 H        -1.165193   -0.969977   27.659328
 H        -2.280563   -1.544186   26.415618
 H         2.405383   -1.886140   27.694696
 H         2.226602   -0.136955   27.408523
 H         0.931178   -1.041046   28.218718
 H        -2.428079   -1.406579   24.144234
 H         3.692486   -1.793090   25.782394
 H         5.671304   -2.514171   25.828205
 H         8.025366   -2.036791   25.831267
 H         8.042010   -1.823789   23.984196
 H         7.629974   -3.483382   22.521691
 H         6.922691   -3.559027   20.891685
 H         7.505162   -2.011551   21.539832
 H         5.251829   -3.010700   19.720033
 H         3.950609   -2.978614   16.147156
 H         3.715450   -5.307908   16.944923
 H         4.908727   -4.999960   18.238914
 H         2.006696   -2.609671   15.583561
 H         0.534963   -3.384906   16.207860
 H         0.672838   -1.617948   16.214128
 H        -0.786750   -2.014500   18.036313
 H        -4.340433   -1.171243   19.324541
 H        -4.559855   -0.349350   21.461694
 H        -3.953920   -0.779965   23.063789
 H        -4.566681   -3.233485   22.486794
 H        -5.458852   -2.582545   21.096859
 H         5.230473   -1.523788   17.551873
 H         1.122464    1.203283   22.697048
 H       -11.189055    0.782576   24.827207
 
