# Supplementary material for: Data for molecular dynamics simulations of B-type cytochrome c oxidase with the Amber force field
Source: Data Brief. 2016 Jul 26;8:1209–14. doi: 10.1016/j.dib.2016.07.043 (PMC4979044; doi:10.1016/j.dib.2016.07.043)
Supplement: Supplementary file 2 — Supplementary material [file mmc2.zip › coordinate-files/opt-DNC-state-Cprime.xyz]

205
PW91-D3/DZP optimized DNC model based on PDB ID: 3S8F / 3S8G, state C'(H.1): Asp372H, PRAa3H, His376 (Q=1)
 C         0.705000    7.351000   24.202000
 C         1.116244    6.052175   23.565665
 O         1.242684    5.015605   24.258215
 H         1.543970    7.703470   24.818275
 H        -0.151146    7.171450   24.862967
 H         0.454022    8.123200   23.466828
 N         1.366365    6.087051   22.243738
 C         2.065783    5.026370   21.543391
 C         1.515307    4.723318   20.142513
 C         2.338812    3.609079   19.597907
 N         1.986522    2.270758   19.734553
 C         3.636454    3.673289   19.175258
 C         3.045817    1.546867   19.393204
 N         4.084712    2.369231   19.055567
 H         1.314642    6.997278   21.784539
 H         2.012050    4.122497   22.158920
 H         0.456473    4.435888   20.203012
 H         1.588613    5.612849   19.500689
 H         4.276360    4.519482   18.962313
 H         3.117713    0.468130   19.391137
 H         3.129266    5.300683   21.450052
 C         8.843582    3.448495   19.810756
 C         7.791738    2.536115   19.251087
 C         8.127510    1.340385   18.586073
 C         6.434118    2.841912   19.387972
 C         7.157621    0.493904   18.085638
 C         5.445642    2.008411   18.880098
 C         5.763055    0.780901   18.202050
 O         4.840488    0.014386   17.738063
 H         8.630754    4.495166   19.551909
 H         9.834848    3.187658   19.419875
 H         9.179653    1.078672   18.465275
 H         6.146785    3.747438   19.920982
 H         7.439358   -0.422493   17.566773
 C        -3.882082    1.589455   16.373211
 C        -2.584799    1.594126   17.099560
 N        -1.365626    1.533017   16.453165
 C        -2.268710    1.606193   18.433653
 C        -0.374509    1.525621   17.368701
 N        -0.895118    1.567434   18.591094
 H        -4.212610    0.558511   16.178224
 H        -3.778738    2.099030   15.406224
 H        -1.230005    1.525761   15.442106
 H        -2.935940    1.643934   19.283741
 H         0.678893    1.515013   17.120874
 C        -4.810352    3.892306   21.615348
 C        -3.498275    3.203493   21.715656
 N        -3.272278    2.135840   22.561095
 C        -2.326109    3.367095   21.018108
 C        -2.020631    1.682290   22.352495
 N        -1.413985    2.405407   21.412760
 H        -4.688595    4.853789   21.103021
 H        -5.240768    4.081449   22.608112
 H        -3.944865    1.737364   23.260330
 H        -2.098956    4.085540   20.239773
 H        -1.585464    0.829579   22.855445
 C        -8.471578   -3.789581   17.694462
 C        -8.046539   -3.034255   18.906438
 O        -8.149277   -1.720908   18.769158
 O        -7.606388   -3.595247   19.925931
 H        -7.557933   -4.075596   17.152015
 H        -9.084353   -3.164622   17.038186
 C       -10.816553   -3.325131   22.633317
 C       -10.819982   -2.017144   23.340233
 N        -9.683053   -1.253239   23.492684
 C       -11.815414   -1.271502   23.928890
 C       -10.013098   -0.108951   24.148827
 N       -11.309214   -0.082532   24.429409
 H       -10.588848   -3.197157   21.563708
 H       -11.803978   -3.794357   22.715170
 H        -8.754603   -1.550508   23.185751
 H       -12.866777   -1.525629   24.018537
 H        -9.280636    0.659836   24.377148
 C        -0.025784   -7.190899   24.258804
 C         0.688762   -6.117770   23.495784
 N         1.659431   -6.354585   22.541696
 C         0.470389   -4.758270   23.428605
 C         1.997009   -5.192505   21.942988
 N         1.286108   -4.192824   22.456565
 H        -0.642244   -7.779728   23.561870
 H        -0.705726   -6.711744   24.973406
 H         2.063504   -7.262747   22.312572
 H        -0.221198   -4.164816   24.012281
 H         2.743821   -5.114645   21.165066
 C        -7.201562   -2.946833   29.412321
 N        -6.030862   -2.308723   29.984495
 C        -5.303611   -1.381767   29.351933
 N        -5.626666   -0.990941   28.121296
 N        -4.246849   -0.842226   29.975085
 H        -6.928445   -3.703574   28.663340
 H        -7.854851   -2.193590   28.955917
 H        -5.634862   -2.707909   30.833922
 H        -6.263162   -1.527855   27.509726
 H        -5.110520   -0.207228   27.690715
 H        -4.175629   -0.928745   30.986366
 H        -3.704657   -0.088046   29.513244
 Fe        1.517555   -2.167183   21.956512
 C        -1.414484   -1.568933   23.583676
 C        -0.117973   -2.219640   18.972517
 C         4.455487   -2.894945   20.320459
 C         3.229598   -1.827613   24.856341
 N         1.004468   -1.778458   23.829453
 C        -0.253732   -1.542607   24.323837
 C        -0.195835   -1.242142   25.733988
 C         1.124630   -1.287928   26.090246
 C         1.857251   -1.640533   24.891260
 C         1.740188   -1.003009   27.412897
 O        -2.881100   -1.690907   17.785430
 C        -1.369120   -0.874775   26.571818
 C        -1.817993    0.585426   26.348474
 C        -2.931379    0.919373   27.318604
 O        -2.649324    0.970572   28.538547
 O        -4.128462    1.062310   26.854414
 N         2.045415   -2.592302   20.056579
 C         1.225271   -2.521446   18.957202
 C         1.969429   -2.770586   17.741915
 C         3.267559   -2.977489   18.117494
 C         3.302960   -2.842705   19.561066
 C         1.366455   -2.790377   16.381786
 N         3.451983   -2.377812   22.491877
 C         4.522519   -2.664949   21.681407
 C         5.755963   -2.654570   22.432066
 C         5.415632   -2.346462   23.729819
 C         3.967287   -2.180026   23.742295
 C         7.100448   -2.931967   21.862296
 C         6.258236   -2.211216   24.900163
 C         7.569085   -1.916577   24.908276
 N        -0.397055   -1.995356   21.394897
 C        -0.866348   -1.975506   20.110152
 C        -2.276227   -1.669690   20.103254
 C        -2.656607   -1.526925   21.427578
 C        -1.477226   -1.731599   22.208303
 C        -3.159824   -1.504571   18.972607
 C        -4.000761   -1.189569   21.965995
 C        -5.006881   -2.339599   21.869654
 C        -6.245565   -2.057029   22.663108
 O        -7.388995   -2.581503   22.253759
 O        -6.237905   -1.386772   23.703498
 C         4.429513   -3.284387   17.216078
 O         5.588260   -2.500199   17.524030
 C         4.841727   -4.749081   17.279229
 H         5.676691   -4.921220   16.585191
 Cu        0.137386    1.716334   20.313718
 H         8.891071    3.392425   20.913367
 H        -4.673317    2.104938   16.938341
 H        -5.531461    3.294705   21.032081
 H        -9.006487   -4.710143   17.956796
 H       -10.071117   -4.017670   23.050776
 H         0.595659   -7.919073   24.825698
 H        -7.746919   -3.426172   30.227401
 O         1.904574   -0.448329   21.665170
 O         0.764235    0.524315   21.957954
 O        -7.043433   -0.127618   20.569889
 H        -6.938714    0.688898   20.029474
 H        -7.747698   -1.195032   19.553734
 O        -7.322756   -2.180337   26.144218
 H        -6.982194   -1.903935   25.255761
 H        -7.233776   -3.157806   26.131802
 O         1.505372    2.527317   26.859115
 H         1.277588    2.395118   25.902053
 H         0.641975    2.479114   27.318410
 O        -7.468568    2.217208   24.140354
 H        -6.559305    1.822962   24.243259
 H        -7.494641    2.542563   23.217499
 O        -4.999082    1.002303   24.394633
 H        -4.610256    0.994598   25.340067
 H        -5.322382    0.088519   24.197900
 O        -5.635775    2.872219   28.258422
 H        -5.054567    2.208098   27.793603
 H        -4.997527    3.512208   28.638959
 O         0.947657    2.354363   24.059301
 H         1.120302    3.346316   23.984708
 H        -0.031725    2.312264   24.070203
 H        -7.374764   -2.978792   21.285971
 H        -2.142608    0.744221   25.312082
 H        -0.967021    1.251323   26.546414
 H        -1.117848   -0.997103   27.634670
 H        -2.215054   -1.552251   26.367779
 H         2.479769   -1.768285   27.687032
 H         2.249513   -0.026546   27.395667
 H         0.978046   -0.967116   28.200750
 H        -2.347328   -1.405192   24.116894
 H         3.768776   -1.674777   25.787541
 H         5.763594   -2.359676   25.863796
 H         8.110663   -1.851328   25.851270
 H         8.127864   -1.707678   23.998111
 H         7.740353   -3.429362   22.603442
 H         7.039389   -3.575190   20.976099
 H         7.604039   -1.997745   21.565410
 H         5.382424   -3.052509   19.778394
 H         4.102463   -3.067858   16.183721
 H         4.001255   -5.398319   16.996562
 H         5.165607   -5.013448   18.296537
 H         2.135558   -2.876959   15.605346
 H         0.679353   -3.643140   16.270825
 H         0.787883   -1.874836   16.190200
 H        -0.650628   -2.168290   18.027816
 H        -4.186269   -1.173454   19.248778
 H        -4.413241   -0.312092   21.444446
 H        -3.907167   -0.905845   23.018250
 H        -4.575430   -3.257750   22.307507
 H        -5.259266   -2.579205   20.828480
 H         5.296340   -1.528970   17.578410
 H         1.162001    1.116744   22.664653
 H        -7.735518    0.126304   21.220651
 
