# Supplementary material for: Data for molecular dynamics simulations of B-type cytochrome c oxidase with the Amber force field
Source: Data Brief. 2016 Jul 26;8:1209–14. doi: 10.1016/j.dib.2016.07.043 (PMC4979044; doi:10.1016/j.dib.2016.07.043)
Supplement: Supplementary file 2 — Supplementary material [file mmc2.zip › coordinate-files/opt-DNC-state-D.xyz]

205
PW91-D3/DZP optimized DNC model based on PDB ID: 3S8F / 3S8G, state D: Asp372H, PRAa3-, His376H+ (Q=1)
 C         0.705000    7.351000   24.202000
 C         1.112882    6.047243   23.575569
 O         1.258232    5.021139   24.281579
 H         1.545170    7.706669   24.815058
 H        -0.148993    7.175394   24.867136
 H         0.451023    8.118105   23.462987
 N         1.335379    6.062702   22.248212
 C         2.027795    4.993943   21.553463
 C         1.482159    4.694047   20.150517
 C         2.310128    3.581443   19.608739
 N         1.964514    2.242314   19.750243
 C         3.608589    3.650447   19.188614
 C         3.028424    1.522044   19.414917
 N         4.063696    2.348337   19.076044
 H         1.271758    6.964514   21.777458
 H         1.961852    4.091111   22.168632
 H         0.422984    4.406207   20.206314
 H         1.557223    5.584543   19.510366
 H         4.245143    4.499470   18.976886
 H         3.105302    0.443698   19.417258
 H         3.094845    5.256581   21.465471
 C         8.822075    3.453037   19.812969
 C         7.771053    2.531732   19.266854
 C         8.109674    1.334875   18.606899
 C         6.412290    2.830613   19.408716
 C         7.142289    0.482848   18.110047
 C         5.426818    1.992212   18.902670
 C         5.747527    0.766452   18.223790
 O         4.827362   -0.000431   17.755539
 H         8.593960    4.498924   19.562299
 H         9.808819    3.204456   19.402729
 H         9.162794    1.076954   18.484710
 H         6.121862    3.736102   19.940332
 H         7.427454   -0.434769   17.594539
 C        -3.887222    1.561759   16.393100
 C        -2.593745    1.569136   17.126442
 N        -1.372145    1.499255   16.486011
 C        -2.285013    1.591699   18.462648
 C        -0.385037    1.497129   17.405739
 N        -0.911672    1.550781   18.624795
 H        -4.230820    0.530181   16.226146
 H        -3.771216    2.042454   15.412877
 H        -1.232150    1.483363   15.475635
 H        -2.955786    1.636276   19.309741
 H         0.669217    1.481139   17.164036
 C        -4.818929    3.894099   21.622262
 C        -3.511928    3.198850   21.732443
 N        -3.301609    2.121232   22.567481
 C        -2.331063    3.363920   21.048553
 C        -2.050906    1.663172   22.369334
 N        -1.429510    2.392474   21.443083
 H        -4.689169    4.854978   21.111165
 H        -5.260390    4.080554   22.611008
 H        -3.987062    1.714316   23.252380
 H        -2.092312    4.089402   20.280693
 H        -1.624967    0.805554   22.870326
 C        -8.404976   -3.813731   17.749513
 C        -8.076809   -3.041892   18.989482
 O        -8.083027   -1.806179   19.031267
 O        -7.750571   -3.809341   20.027030
 H        -7.457757   -4.150224   17.302538
 H        -8.918507   -3.164588   17.034229
 C       -10.828653   -3.317140   22.671861
 C       -10.686145   -1.996875   23.328355
 N        -9.478377   -1.327168   23.347744
 C       -11.576600   -1.192400   23.983715
 C        -9.606897   -0.163783   23.983046
 N       -10.879629   -0.069978   24.372830
 H       -10.691906   -3.225458   21.584059
 H       -11.823400   -3.731600   22.866174
 H        -8.584904   -1.729909   22.925603
 H       -12.627921   -1.318868   24.203097
 H        -8.828846    0.583982   24.135516
 C        -0.023531   -7.192567   24.252404
 C         0.687327   -6.113456   23.493040
 N         1.664894   -6.341803   22.543050
 C         0.455990   -4.756551   23.421819
 C         1.993041   -5.177289   21.943350
 N         1.270613   -4.184386   22.452178
 H        -0.631833   -7.784946   23.551157
 H        -0.712010   -6.716925   24.961306
 H         2.078301   -7.246549   22.316230
 H        -0.245379   -4.168606   23.999885
 H         2.741982   -5.092991   21.168433
 C        -7.209370   -2.964134   29.396675
 N        -6.022980   -2.335531   29.945273
 C        -5.303869   -1.408183   29.304904
 N        -5.636112   -1.019568   28.077626
 N        -4.239794   -0.869918   29.920527
 H        -6.957697   -3.732213   28.651843
 H        -7.859720   -2.207554   28.941280
 H        -5.625639   -2.724876   30.798489
 H        -6.278171   -1.549534   27.462933
 H        -5.123341   -0.232299   27.648106
 H        -4.180577   -0.938966   30.934366
 H        -3.718217   -0.096621   29.465980
 Fe        1.495381   -2.153224   21.953461
 C        -1.428697   -1.564577   23.591197
 C        -0.146324   -2.183561   18.972447
 C         4.429541   -2.873938   20.307041
 C         3.218437   -1.812420   24.850117
 N         0.989114   -1.770352   23.830410
 C        -0.266128   -1.535489   24.327946
 C        -0.206063   -1.228421   25.735458
 C         1.115627   -1.272391   26.089351
 C         1.845973   -1.627568   24.890420
 C         1.732606   -0.982397   27.409712
 O        -2.942050   -1.732618   17.811720
 C        -1.380973   -0.858736   26.573005
 C        -1.849544    0.591691   26.330068
 C        -2.960243    0.923736   27.304653
 O        -2.668774    1.010956   28.521325
 O        -4.165471    1.023755   26.849594
 N         2.018707   -2.566719   20.049897
 C         1.197479   -2.485399   18.952544
 C         1.937711   -2.731251   17.735042
 C         3.235317   -2.951805   18.107400
 C         3.274949   -2.821071   19.551327
 C         1.333451   -2.738551   16.375673
 N         3.432502   -2.361752   22.482696
 C         4.500549   -2.644497   21.667726
 C         5.735756   -2.631841   22.414034
 C         5.399199   -2.327189   23.713828
 C         3.952174   -2.163645   23.731913
 C         7.080322   -2.903775   21.839668
 C         6.245522   -2.192594   24.880875
 C         7.554148   -1.889551   24.887084
 N        -0.416459   -1.982215   21.397641
 C        -0.892835   -1.954139   20.114292
 C        -2.304153   -1.645187   20.117228
 C        -2.677461   -1.503374   21.441877
 C        -1.493601   -1.720137   22.216445
 C        -3.201928   -1.491472   18.994521
 C        -4.013842   -1.163794   21.987393
 C        -5.006192   -2.330153   21.940753
 C        -6.286773   -2.011611   22.673216
 O        -7.378073   -2.498642   22.214777
 O        -6.246599   -1.315977   23.728058
 C         4.394190   -3.271879   17.203941
 O         5.561028   -2.505550   17.508843
 C         4.783601   -4.742668   17.268750
 H         5.616040   -4.928829   16.574000
 Cu        0.114650    1.684296   20.343689
 H         8.891071    3.392424   20.913367
 H        -4.673317    2.104938   16.938341
 H        -5.531461    3.294705   21.032081
 H        -9.006488   -4.710142   17.956796
 H       -10.071118   -4.017669   23.050776
 H         0.595658   -7.919074   24.825696
 H        -7.746921   -3.426171   30.227401
 O         1.881731   -0.437422   21.665290
 O         0.746088    0.534990   21.984045
 O        -6.539629    0.176354   20.280609
 H        -6.382397    0.708823   19.472708
 H        -7.075928   -0.588623   19.944398
 O        -7.327305   -2.127129   26.074788
 H        -6.989661   -1.827697   25.181544
 H        -7.273263   -3.106142   26.030979
 O         1.491884    2.492147   26.842736
 H         1.255990    2.373628   25.885487
 H         0.624190    2.473202   27.301534
 O        -7.459938    2.187356   24.067685
 H        -6.552764    1.785439   24.216782
 H        -7.487160    2.358031   23.102437
 O        -5.023802    0.985751   24.365170
 H        -4.650591    0.970758   25.312181
 H        -5.372980    0.074360   24.153092
 O        -5.655124    2.868892   28.240540
 H        -5.082994    2.195460   27.776218
 H        -5.017011    3.552950   28.535121
 O         0.928339    2.370263   24.062521
 H         1.117002    3.357184   23.994079
 H        -0.049795    2.335848   24.031279
 H        -7.540308   -3.225774   20.863785
 H        -2.186622    0.728626   25.294793
 H        -1.007512    1.274960   26.508048
 H        -1.124998   -0.963676   27.636284
 H        -2.220335   -1.547649   26.378998
 H         2.475870   -1.743858   27.684756
 H         2.236314   -0.003482   27.389182
 H         0.971590   -0.947925   28.198978
 H        -2.362013   -1.403300   24.124918
 H         3.761558   -1.658065   25.777783
 H         5.754090   -2.349074   25.847166
 H         8.099315   -1.824830   25.828128
 H         8.108516   -1.672885   23.973944
 H         7.722749   -3.401521   22.578627
 H         7.019090   -3.544442   20.951923
 H         7.579994   -1.966779   21.545224
 H         5.354795   -3.032041   19.761639
 H         4.064643   -3.054133   16.171551
 H         3.933922   -5.381183   16.989057
 H         5.105989   -5.009611   18.286332
 H         2.101335   -2.817235   15.597114
 H         0.646228   -3.590367   16.256826
 H         0.753905   -1.821520   16.193146
 H        -0.680739   -2.122080   18.029600
 H        -4.213364   -1.119993   19.274522
 H        -4.454982   -0.319686   21.435432
 H        -3.913195   -0.845075   23.028656
 H        -4.569850   -3.213728   22.438886
 H        -5.227630   -2.619886   20.905958
 H         5.279419   -1.530384   17.578887
 H         1.157254    1.132278   22.679442
 H       -11.271983    0.719188   24.886685
 
