# Supplementary material for: Data for molecular dynamics simulations of B-type cytochrome c oxidase with the Amber force field
Source: Data Brief. 2016 Jul 26;8:1209–14. doi: 10.1016/j.dib.2016.07.043 (PMC4979044; doi:10.1016/j.dib.2016.07.043)
Supplement: Supplementary file 2 — Supplementary material [file mmc2.zip › coordinate-files/README.txt]

XYZ coordinate data
===================

DFT (PW91-D3/DZP) optimized geometries of Cu A pair, heme b, and DNC cluster models
for cytochrome c oxidase based on crystal structures PDB ID: 3S8F / 3S8G

Cluster models for charge derivation are based on DFT optimized geometries
or extracted from the crystal structures.
See comment in xyz file for details.

DFT (PW91-D3/DZP) optimized DNC cluster models
----------------------------------------------
These structures were employed to compute proton transfer energies
(Figure 3 in Yang et al., BBA-Bioenergetics, doi: 10.1016/j.bbabio.2016.06.005):

204 atom DNC model state A' (Q=0)    : opt-DNC-state-Aprime.xyz
204 atom DNC model state B (Q=0)     : opt-DNC-state-B.xyz
204 atom DNC model state B2 (Q=0)    : opt-DNC-state-B2.xyz
205 atom DNC model state C1' (Q=1)   : opt-DNC-state-Cprime.xyz
205 atom DNC model state D (Q=1)     : opt-DNC-state-D.xyz

Cluster models for charge derivation
------------------------------------
These structure were employed to derive ESP charges for MD simulations

205 atom DNC model (Q=1), DFT optimized	   : opt-DNC-full-model.xyz
192 atom DNC model (Q=-1)                  : charge-derivation-DNC.xyz
193 atom DNC model, PRAa3 protonated (Q=0) : charge-derivation-DNC-PRAa3H.xyz
97 atom heme b model (Q=0)                 : charge-derivation-hemeb.xyz
36 atom CuA pair model (Q=2)               : charge-derivation-cua-pair.xyz


PDB coordinate data
===================

CcO (PDB ID: 3S8F) in POPC lipid bilayer membrane, solvated with TIP3P water, K+ and Cl- ions
(note: residue numbers start at 1, different from PDB 3S8F)

at crystal structure (PDB ID: 3S8F) geometry : cco-lipid-water-ion-crystal.pdb
equilibrated with MD protocol (10ns)         : cco-lipid-water-ion-equilibrated.pdb
